# Supplementary material for: Early Lineage Priming by Trisomy of Erg Leads to Myeloproliferation in a Down Syndrome Model
Source: PLoS Genet. 2015 May 14;11(5):e1005211. doi: 10.1371/journal.pgen.1005211 (PMC4431731; doi:10.1371/journal.pgen.1005211)
Supplement: S2 Table — Differentially expressed probes using a false discovery rate (FDR) of 0.05 as a consequence of full trisomy (pairwise comparison Ts65Dn/Erg +/+/+ versus Erg +/+), trisomy of Erg (Ts65Dn/Erg +/+/+ versus Ts65Dn/Erg +/+/Mld2) and non-Erg gene trisomy (Ts65Dn/Erg +/+/Mld2 versus Erg +/+) in LSK, CMP, GMP and MEP hematopoietic cells (see [20], Fig 1A). Three biological replicates per cell type per genotype were obtained using pooled RNA derived from 2–4 mice (including male and female) per genotype per replicate, for a total of 48 arrays. See also Figs 2, 3, 5 and Table 2. (XLSX) [file pgen.1005211.s002.xlsx]

## Sheet: TRISOMY 
LSK									CMP										GMP								MEP
	ProbeID	TargetID	logFC	AveExpr	t	P.Value	adj.P.Val	B		ProbeID	TargetID	logFC	AveExpr	t	P.Value	adj.P.Val	B		ProbeID	TargetID	logFC	AveExpr	t	P.Value	adj.P.Val	B		ProbeID	TargetID	logFC	AveExpr	t	P.Value	adj.P.Val	B
4672	2510474	BC018465	-1.87758	5.20896	-8.08863	5.7e-10	4.7e-06	12.134	17460	2600026	REC8	-2.05273	8.33907	-7.16958	1.05e-08	0.000234575	9.24209	1332	4280626	3110013H01RIK	-2.01746	11.2164	-11.2169	5.77896e-14	1.29299e-09	19.2592	15646	1260689	PAWR	2.6207	5.53272	8.57116	1.27656e-10	2.85617e-06	13.3665
14997	2940040	NPHS2	-1.99109	4.85158	-8.39098	2.23e-10	4.7e-06	12.9593	5767	4540064	CD244	1.16688	5.12424	6.43124	1.14e-07	0.00123017	7.19214	7670	4280100	DNMT3L	-1.70122	5.74806	-8.62111	1.09502e-10	1.22499e-06	13.1637	8927	6520725	FFAR2	1.55485	10.1509	8.19736	4.05884e-10	4.54062e-06	12.3622
9439	1980048	GIMAP5	-2.07387	5.04168	-8.05641	6.3e-10	4.7e-06	12.0453	11310	3390692	KIF5A	1.14537	4.89978	6.31636	1.65e-07	0.00123017	6.86926	7669	460746	DNMT3L	-1.67944	5.53972	-7.6803	2.05916e-09	1.53572e-05	10.6881	2872	3060468	A830030H10RIK	3.01374	4.93129	7.83803	1.25123e-09	9.33167e-06	11.3783
5767	4540064	CD244	1.87771	5.12424	7.72469	1.79e-09	7.08e-06	11.1242	10722	5360685	IGFBP7	2.34202	6.47141	6.16786	2.67e-07	0.00136568	6.45076	9847	4260433	GRB10	-1.31158	9.88903	-6.97817	1.93918e-08	0.000108468	8.76414	9204	1450026	G430008M12RIK	-2.21971	5.78827	-7.6679	2.14156e-09	1.19788e-05	10.9065
19164	3130246	SNURF	-1.37544	4.84407	-7.75402	1.63e-09	7.08e-06	11.2062	11604	3360431	LHFP	1.18236	4.99738	6.02331	4.27e-07	0.00136568	6.04245	8165	4260025	EG433016	2.45174	6.06276	6.72582	4.37687e-08	0.000195856	8.0598	19960	630376	TCRG-V4	1.94853	5.20738	7.38573	5.25134e-09	2.34987e-05	10.1163
1332	4280626	3110013H01RIK	-2.10594	11.2164	-7.70602	1.9e-09	7.08e-06	11.072	4236	6860056	ATP5J	0.83899	13.6671	6.03397	4.13e-07	0.00136568	6.07259	9204	1450026	G430008M12RIK	-1.89858	5.78827	-6.65788	5.45228e-08	0.000203315	7.86922	14881	4040035	NKG7	1.399	12.6396	6.9572	2.0746e-08	7.73619e-05	8.89951
14889	1340593	NKX2-3	-2.64444	5.35247	-7.404	4.95e-09	1.39e-05	10.2209	20868	830377	TSPAN32	-0.74876	11.8528	-6.08079	3.54e-07	0.00136568	6.20493	21058	6840112	UAP1	1.10526	9.96278	6.37503	1.36349e-07	0.00043581	7.07201	12196	1690520	LOC214575	-1.30024	4.92363	-6.76059	3.91161e-08	0.000125026	8.33549
21643	70601	WFDC2	-2.97324	5.48489	-7.44305	4.37e-09	1.39e-05	10.3315	1332	4280626	3110013H01RIK	-1.19642	11.2164	-5.86524	7.14e-07	0.00199679	5.59516	19536	940717	STFA1	2.51218	6.76283	5.61323	1.61709e-06	0.00334053	4.90642	6693	4780066	CSRP1	1.19958	11.398	6.50282	9.00878e-08	0.000251953	7.59149
17460	2600026	REC8	-2.7369	8.33907	-7.13513	1.17e-08	2.91e-05	9.45473	11411	2100671	KLRB1F	1.71248	6.42649	5.67143	1.34e-06	0.00332892	5.04617	1858	620286	4933440M02RIK	-1.19639	5.75418	-5.60844	1.64235e-06	0.00334053	4.89279	21461	4900500	VPREB3	2.5383	5.62725	6.44434	1.08895e-07	0.000270713	7.4221
15773	4880035	PDE6H	-1.94287	5.13584	-7.09858	1.32e-08	2.95e-05	9.35002	2523	4060609	9830005G06RIK	1.29355	5.20997	5.62082	1.58e-06	0.00353016	4.90278	17460	2600026	REC8	-1.43696	8.33907	-5.6921	1.25227e-06	0.00334053	5.13113	8879	2230039	FCER1G	2.05437	11.4364	6.27172	1.90669e-07	0.000423853	6.92104
2307	1170300	9030611O19RIK	-2.17164	5.78635	-6.78073	3.67e-08	7.46e-05	8.43423	9204	1450026	G430008M12RIK	-1.7573	5.78827	-5.43362	2.89e-06	0.00588164	4.37268	9734	3890500	GPC3	-1.60457	5.9598	-5.66827	1.35286e-06	0.00334053	5.06324	6078	7200270	CHAF1B	0.667954	11.5886	6.24436	2.08384e-07	0.000423853	6.84149
4828	7150100	BC100530	1.46531	4.86573	6.75099	4.03e-08	7.52e-05	8.34811	21720	1850382	XLR4C	1.70142	5.35096	5.38188	3.42e-06	0.00588196	4.2263	19537	3360056	STFA1	2.44933	6.66301	5.49333	2.384e-06	0.00444497	4.56498	5514	1940722	CASP1	0.950497	11.5452	6.1491	2.83939e-07	0.000453775	6.56431
9310	3290523	GAS6	-2.02188	5.61291	-6.38586	1.32e-07	0.000210377	7.28595	15052	3140687	NRP	1.10676	5.34967	5.4043	3.18e-06	0.00588196	4.28973	4911	2480523	BEX4	-1.4861	10.1535	-5.41524	3.06858e-06	0.00501406	4.34275	13100	6510152	LOC654842	0.845763	11.2286	6.16385	2.7066e-07	0.000453775	6.60724
10392	2470437	HNF4A	-2.73981	7.06689	-6.39371	1.28e-07	0.000210377	7.30886	15055	6940187	NRP1	1.69315	7.25052	5.29011	4.59e-06	0.0073431	3.9669	8004	2900403	E430033B07RIK	-2.05609	8.56547	-5.40837	3.13743e-06	0.00501406	4.32321	5698	5690441	CCND1	-2.0033	9.34252	-6.18684	2.51185e-07	0.000453775	6.67415
5958	4570451	CDKN1C	-2.53807	6.42655	-6.25821	1.99e-07	0.000297151	6.91288	2307	1170300	9030611O19RIK	-1.22484	5.78635	-5.12369	7.85e-06	0.0106534	3.49757	6078	7200270	CHAF1B	0.563388	11.5886	5.34659	3.82983e-06	0.00571257	4.14755	14020	5670082	MMD	-1.30925	9.45517	-6.05577	3.84504e-07	0.000573526	6.29244
15999	6290014	PHLDA2	-2.22656	7.26883	-6.22447	2.22e-07	0.000310845	6.81413	1467	6760100	4732458O05RIK	-1.30347	5.56845	-5.11396	8.09e-06	0.0106534	3.47016	1213	6040576	2810404O06RIK	1.19911	5.77021	5.23301	5.52215e-06	0.00748922	3.82502	19537	3360056	STFA1	2.70611	6.66301	5.97869	4.93919e-07	0.000690684	6.06773
6536	1410739	CPA3	2.21705	10.2438	5.88892	6.61e-07	0.000870099	5.83055	10392	2470437	HNF4A	-1.64397	7.06689	-5.13977	7.45e-06	0.0106534	3.54283	4852	460692	BCL11A	-0.689894	11.1729	-5.22368	5.69039e-06	0.00748922	3.79856	5699	7200044	CCND1	-1.75135	9.70005	-5.94693	5.4759e-07	0.000720693	5.97513
21058	6840112	UAP1	1.54174	9.96278	5.85257	7.44e-07	0.000924738	5.72386	18445	2120634	SERPINE2	1.46166	5.61576	5.07914	9.05e-06	0.0112495	3.37221	6255	2850537	CLEC5A	1.18886	5.31932	5.18783	6.38555e-06	0.00777339	3.69693	11400	6200446	KLK8	1.42964	10.4239	5.92663	5.84912e-07	0.000727045	5.91592
17531	4860441	RFTN2	-1.83938	5.27251	-5.82152	8.23e-07	0.000968969	5.63276	14241	3890102	MRPS6	1.15063	10.3083	5.02365	1.08e-05	0.0124971	3.21627	8449	5910164	EMILIN2	0.867433	10.4178	5.17749	6.60116e-06	0.00777339	3.66764	21460	3870274	VPREB1	2.05399	7.02847	5.89264	6.53184e-07	0.000769176	5.81677
11120	6650039	JAK1	-1.36733	5.33386	-5.7709	9.7e-07	0.0010849	5.48423	18439	5960477	SERPINB6A	-0.950825	9.20014	-5.01336	1.12e-05	0.0124971	3.18737	7754	3440615	DSCR1	0.81748	9.35599	5.15463	7.10427e-06	0.00794754	3.60286	6802	6620376	CX3CR1	1.96062	7.74596	5.83634	7.84211e-07	0.000877297	5.65253
11621	830072	LILRB4	1.3659	4.84958	5.70256	1.21e-06	0.00128972	5.2837	7615	1570279	DNAJB11	0.849191	11.4311	4.96775	1.29e-05	0.0137687	3.05943	19538	5050047	STFA2	1.43631	5.37845	5.04779	1.00062e-05	0.0103032	3.30068	19675	6270037	SUSD2	1.25102	5.42855	5.77106	9.69288e-07	0.00103271	5.46209
16409	6040142	POU6F1	-1.48916	5.14856	-5.65981	1.39e-06	0.00141412	5.15831	20119	5270452	TIAM1	0.80669	10.7876	4.93036	1.46e-05	0.0144549	2.95465	16721	1440025	PRPF3	1.35836	5.63082	5.04391	1.0131e-05	0.0103032	3.28974	11531	6370553	LAT2	1.03285	10.5648	5.69701	1.23247e-06	0.00125342	5.24608
6538	7650487	CPA3	2.04811	10.0354	5.51291	2.24e-06	0.00217678	4.72768	9441	6650477	GIMAP6	-1.83708	8.33975	-4.92398	1.49e-05	0.0144549	2.93681	2529	2760398	9830134C10RIK	1.12397	5.11092	5.00699	1.14008e-05	0.0106284	3.18552	10772	7380619	IGL-5	2.45563	6.70437	5.65964	1.39128e-06	0.00129702	5.13706
11787	2850209	LOC100043986	-2.00184	5.06065	-5.48497	2.45e-06	0.00228346	4.64582	8165	4260025	EG433016	2.00725	6.06276	4.85519	1.85e-05	0.0149179	2.74446	2687	150209	A430006M23RIK	-1.33093	8.97175	-5.01853	1.09878e-05	0.0106284	3.21809	2307	1170300	9030611O19RIK	-1.21379	5.78635	-5.67264	1.33382e-06	0.00129702	5.175
7985	2850132	E330039I02RIK	-0.940758	4.75623	-5.45495	2.7e-06	0.00232262	4.55794	10681	6760088	IFNGR2	1.3017	5.85388	4.89401	1.63e-05	0.0149179	2.85295	3666	6520451	ANGPTL7	1.38273	5.17185	4.97293	1.27115e-05	0.0110604	3.08947	185	70088	1110048D14RIK	-1.5931	5.91519	-5.59384	1.72191e-06	0.00154104	4.9452
4907	1110162	BEX2	-1.60564	5.30788	-5.46245	2.63e-06	0.00232262	4.5799	18516	630438	SFRS15	0.892356	10.6088	4.86991	1.77e-05	0.0149179	2.78558	18713	7510291	SLAMF9	-1.42725	5.65366	-4.95764	1.33472e-05	0.0110604	3.0464	14575	5690500	NAPSA	1.00125	11.8181	5.466	2.6043e-06	0.0022411	4.57273
21336	5570682	USP39	1.44258	10.2131	5.42243	3e-06	0.00248446	4.46276	2012	5690373	5830404H04RIK	0.781904	9.21913	4.85227	1.87e-05	0.0149179	2.7363	3834	1710066	APOC1	-1.454	5.60315	-4.96143	1.31868e-05	0.0110604	3.05707	16311	2190397	PODXL	1.58049	6.10955	5.33134	4.0229e-06	0.00333364	4.18103
1161	60692	2700069A02RIK	1.08929	9.98678	5.40337	3.19e-06	0.00254785	4.40701	20864	4880026	TSPAN17	-1.3686	7.63117	-4.86	1.82e-05	0.0149179	2.75788	5812	1440681	CD6	1.32731	6.01486	4.89933	1.60733e-05	0.0128437	2.88232	1373	1510220	3300005D01RIK	1.32905	7.33885	5.27476	4.82767e-06	0.00382883	4.01669
19537	3360056	STFA1	3.52746	6.66301	5.20675	6.01e-06	0.00463579	3.83293	9859	6900706	GRIA3	1.28017	7.17094	4.81556	2.1e-05	0.0161847	2.63386	11024	6520133	IRF9	1.56827	6.94135	4.86692	1.78193e-05	0.0137479	2.79128	11530	4830326	LAT2	1.24791	8.09655	5.24766	5.26778e-06	0.00382883	3.93806
1467	6760100	4732458O05RIK	-1.75938	5.56845	-5.15228	7.16e-06	0.00533835	3.67432	15054	360743	NRP1	1.74361	7.43006	4.79638	2.23e-05	0.0166264	2.58041	11411	2100671	KLRB1F	1.2894	6.42649	4.84304	1.92249e-05	0.0138754	2.72424	10035	6450682	H2-D1	1.06913	12.4916	5.25681	5.11485e-06	0.00382883	3.96462
869	5570722	2310057J16RIK	-1.25159	5.19838	-5.11754	8e-06	0.00577546	3.57328	21028	6250193	TXNIP	-0.967449	11.3393	-4.78002	2.35e-05	0.0169467	2.53483	10353	6650327	HLCS	1.1608	7.69676	4.84829	1.89068e-05	0.0138754	2.73897	6610	3780450	CRLF1	-1.01083	5.08668	-5.23945	5.40885e-06	0.00382883	3.91425
21460	3870274	VPREB1	2.66294	7.02847	5.10408	8.35e-06	0.00584171	3.53417	8439	5270021	EMCN	-1.42029	6.72422	-4.65121	3.53e-05	0.024663	2.17719	16986	5420358	PTPRV	-1.65789	7.57308	-4.80698	2.15564e-05	0.015072	2.62316	7619	6130128	DNAJB3	-1.36099	5.01961	-5.23561	5.47612e-06	0.00382883	3.90311
3802	5720577	APBB1	-1.40368	5.09529	-5.08845	8.78e-06	0.00595584	3.48875	9796	2350440	GPR68	1.00628	5.10071	4.63973	3.66e-05	0.0247965	2.1454	14900	3800255	NLRP12	-0.843007	4.93807	-4.79082	2.26902e-05	0.015384	2.57789	7931	4260220	E230008N13RIK	1.77171	6.79795	5.2113	5.92142e-06	0.00388289	3.83264
4908	3290747	BEX2	-1.7321	5.86463	-5.077	9.11e-06	0.00599661	3.45551	8859	4150170	FBXO46	-1.42517	7.40954	-4.59647	4.19e-05	0.0275741	2.02585	21718	5870021	XLR4A	1.18352	11.3427	4.71434	2.89042e-05	0.0186658	2.36414	14573	380369	NAPSA	1.05018	11.6317	5.20335	6.07476e-06	0.00388289	3.80959
5402	6650524	CACNA1D	1.7803	9.09782	5.06659	9.42e-06	0.00602273	3.4253	6693	4780066	CSRP1	0.938947	11.398	4.55592	4.76e-05	0.0295761	1.91402	14428	3370209	MYB	1.07261	8.22804	4.70564	2.97093e-05	0.0186658	2.33988	4451	7160370	B230342M21RIK	-0.970473	8.96503	-5.19462	6.24761e-06	0.00388289	3.7843
8165	4260025	EG433016	2.78063	6.06276	5.02032	1.09e-05	0.00614474	3.29107	15716	5080392	PCP4L1	-1.13431	8.00396	-4.56159	4.68e-05	0.0295761	1.92963	8601	3520128	ERN1	-1.08604	5.34907	-4.70221	3.00334e-05	0.0186658	2.33029	17460	2600026	REC8	-1.33563	8.33907	-5.21176	5.91264e-06	0.00388289	3.83398
5489	3840246	CAR1	1.87352	12.4191	5.03051	1.06e-05	0.00614474	3.32061	21593	3610202	WDR46	1.05691	9.05251	4.52614	5.22e-05	0.0315909	1.83203	3862	5810452	AQP9	-0.742625	10.2067	-4.65379	3.49885e-05	0.0206447	2.19544	10201	6860215	HEMT1	1.05682	5.46518	5.1694	6.77511e-06	0.00409693	3.71124
17720	3870102	RNF168	1.6602	8.49034	5.01415	1.11e-05	0.00614474	3.27321	19642	7200739	SULF2	1.18168	5.84521	4.5126	5.45e-05	0.0318994	1.7948	13280	6650612	LRIG3	-1.25776	5.92035	-4.65124	3.52706e-05	0.0206447	2.18834	19536	940717	STFA1	2.33724	6.76283	5.14443	7.34065e-06	0.0043221	3.63896
9789	7320739	GPR23	-1.72	5.80705	-5.01088	1.13e-05	0.00614474	3.26372	21058	6840112	UAP1	0.886047	9.96278	4.5062	5.56e-05	0.0318994	1.77723	10716	4150008	IGF2R	-1.2865	7.44534	-4.64487	3.59857e-05	0.0206447	2.17062	18504	1110170	SFMBT1	1.68963	5.55906	5.12617	7.78363e-06	0.00432296	3.58614
15825	3710647	PDZK1IP1	-2.01839	8.54737	-5.0273	1.07e-05	0.00614474	3.31132	5802	4230437	CD48	1.3484	5.57648	4.4717	6.19e-05	0.03464	1.68255	8610	6550681	ESAM1	-1.18251	7.81317	-4.62091	3.8804e-05	0.021705	2.10403	6694	7150278	CSRP2	1.05626	9.58972	5.12981	7.69317e-06	0.00432296	3.59668
13898	2450468	MGEA5	-2.0655	5.75718	-5.03355	1.05e-05	0.00614474	3.32943	10125	5690019	HBP1	-0.699839	10.8557	-4.45032	6.62e-05	0.0361258	1.62395	20590	460010	TOR3A	1.22037	5.73899	4.56753	4.58877e-05	0.0250412	1.95596	20613	2320377	TPMT	-1.38099	5.50008	-5.12069	7.92176e-06	0.00432296	3.57028
21305	1780563	USP16	1.73028	9.31366	4.99459	1.19e-05	0.00631891	3.21654	19537	3360056	STFA1	2.23765	6.66301	4.42502	7.16e-05	0.0381561	1.55474	14066	6510707	MON1B	-0.757359	8.34784	-4.54683	4.89649e-05	0.0260843	1.89865	56	5820128	0610037M15RIK	1.99405	8.85032	5.09769	8.52814e-06	0.00454306	3.50378
10238	6560445	HGFAC	-1.61716	5.41505	-4.94049	1.41e-05	0.00733527	3.06004	2100	2490494	6030449M12RIK	-1.36661	6.54212	-4.40358	7.66e-05	0.0398383	1.49616	56	5820128	0610037M15RIK	1.7329	8.85032	4.49716	5.71966e-05	0.0294377	1.76144	18137	3800671	SCIN	1.61966	8.99251	5.05445	9.79492e-06	0.00509655	3.37892
12305	4560646	LOC235857	1.62033	9.18654	4.91495	1.53e-05	0.00777665	2.98625	19536	940717	STFA1	2.21865	6.76283	4.37106	8.47e-05	0.0408097	1.40748	15519	270136	P2RY13	-1.08876	5.51091	-4.47949	6.04421e-05	0.0294377	1.71271	17770	1740711	RNPEP	0.903798	10.66	4.97794	1.25097e-05	0.00636118	3.15834
20786	6380202	TRO	-1.24747	4.95571	-4.89141	1.65e-05	0.00819571	2.91831	8879	2230039	FCER1G	1.58347	11.4364	4.32694	9.71e-05	0.0408097	1.28745	20691	6400307	TREML1	-1.10213	8.30669	-4.48351	5.9688e-05	0.0294377	1.7238	13096	780315	LOC641240	1.28466	9.7823	4.9594	1.32726e-05	0.00645565	3.10497
19536	940717	STFA1	3.3153	6.76283	4.8753	1.74e-05	0.00843924	2.87186	11917	4860482	LOC100046087	1.19208	8.80505	4.35072	9.02e-05	0.0408097	1.3521	9733	3370136	GPC3	-1.16675	6.44827	-4.47906	6.05227e-05	0.0294377	1.71153	9183	5310672	FXYD5	1.09975	10.5583	4.96068	1.32181e-05	0.00645565	3.10867
18672	5090491	SIRPB1	1.66733	5.01306	4.85923	1.83e-05	0.00869278	2.82554	20687	4280504	TREM1	1.13121	5.97096	4.32269	9.84e-05	0.0408097	1.27592	12786	70709	LOC384417	1.01084	4.79912	4.44343	6.76366e-05	0.0313962	1.61342	4928	290242	BIN1	1.07088	10.0011	4.95251	1.35675e-05	0.00645869	3.08515
16986	5420358	PTPRV	-2.54095	7.57308	-4.84877	1.89e-05	0.00879949	2.79541	9804	2650739	GPR97	1.06699	10.0657	4.34542	9.17e-05	0.0408097	1.33769	18314	5550736	SDSL	-0.86713	10.7156	-4.43814	6.8759e-05	0.0313962	1.59889	21796	6510273	YTHDC2	-1.73932	5.43662	-4.93365	1.44082e-05	0.00671604	3.03094
19369	6450056	SQLE	1.26405	10.166	4.81253	2.12e-05	0.00967107	2.69114	9302	4250681	GART	0.719035	11.4569	4.38624	8.08e-05	0.0408097	1.44886	17410	6860609	RBP1	-1.20373	7.41862	-4.45016	6.62315e-05	0.0313962	1.63196	16001	1980021	PHLDA3	1.37282	5.51623	4.91873	1.51101e-05	0.00689945	2.98805
2878	5900731	A830059I20RIK	-1.82023	5.28871	-4.80156	2.19e-05	0.00981336	2.6596	8169	240259	EG433229	-0.882985	9.39222	-4.36578	8.61e-05	0.0408097	1.39311	291	3850278	1500005K14RIK	-1.30716	5.58394	-4.40433	7.63851e-05	0.0341808	1.50605	11025	4200192	IRG1	-0.929827	5.29227	-4.89136	1.64862e-05	0.00736187	2.90946
8567	5260181	ERCC2	-0.985577	4.95082	-4.79057	2.27e-05	0.0099621	2.62802	11363	5050138	KLHDC9	-1.23994	6.88598	-4.32232	9.85e-05	0.0408097	1.27491	21593	3610202	WDR46	0.902886	9.05251	4.38518	8.10673e-05	0.0350201	1.45354	8910	6620689	FECH	-1.12285	5.01615	-4.8858	1.67809e-05	0.00736187	2.89349
13769	3310373	MED12	-1.2933	9.80187	-4.76621	2.45e-05	0.0105546	2.55808	14669	4490367	NDN	-1.41399	6.49405	-4.32913	9.64e-05	0.0408097	1.29342	19909	7610767	TCEAL5	-1.04956	6.32096	-4.38389	8.13912e-05	0.0350201	1.45002	20908	5700612	TTC15	1.94101	5.84845	4.85435	1.8546e-05	0.00782921	2.80331
16837	6370307	PSMC5	1.73916	11.1203	4.74813	2.6e-05	0.0105668	2.50622	3838	7210687	APOE	-1.43231	8.98727	-4.37016	8.49e-05	0.0408097	1.40502	8448	5490026	EMILIN2	0.844666	9.92361	4.34851	9.08265e-05	0.0369482	1.35321	11090	830543	ITGB7	1.19118	9.20247	4.85555	1.84752e-05	0.00782921	2.80676
21334	3440408	USP39	1.29487	10.6988	4.75711	2.52e-05	0.0105668	2.53196	16986	5420358	PTPRV	-1.69596	7.57308	-4.33579	9.45e-05	0.0408097	1.31151	10602	4830576	HYI	-1.04466	10.1461	-4.35619	8.86922e-05	0.0369482	1.3742	7967	4570133	E330017A01RIK	1.09034	5.23783	4.81578	2.09628e-05	0.0086856	2.69286
15459	430037	OSGIN1	-1.24715	5.09056	-4.74978	2.58e-05	0.0105668	2.51094	20381	1010669	TMEM50B	1.29779	9.42605	4.31266	0.000101479	0.0412817	1.2487	18242	840477	SCL0015365.1_6	-1.73483	8.1485	-4.35408	8.92729e-05	0.0369482	1.36844	10065	2850717	H2-Q8	1.95537	9.33513	4.75897	2.50989e-05	0.0101011	2.53052
14172	1710014	MRPL37	1.28323	9.94437	4.73782	2.68e-05	0.0107222	2.47667	17416	60470	RBPMS2	1.07028	5.51926	4.26468	0.000117667	0.0470122	1.11872	15052	3140687	NRP	0.780242	5.34967	4.32097	9.89053e-05	0.0388229	1.27802	21651	3420095	WHSC1	-0.811317	10.5796	-4.75668	2.52822e-05	0.0101011	2.52396
10772	7380619	IGL-5	3.05728	6.70437	4.70765	2.95e-05	0.0107676	2.39029										20921	1090093	TTC3	0.543183	11.2702	4.32587	9.74178e-05	0.0388229	1.29139	8165	4260025	EG433016	1.7328	6.06276	4.68265	3.19461e-05	0.0121146	2.31307
4268	1260671	ATP6V1C1	1.63002	9.28079	4.72913	2.76e-05	0.0107676	2.45178										9302	4250681	GART	0.620921	11.4569	4.29581	0.0001069	0.0412375	1.20944	17771	7050307	RNPEP	0.87206	11.1145	4.68643	3.15666e-05	0.0121146	2.32384
21619	4490168	WDR74	0.883513	11.1134	4.70427	2.98e-05	0.0107676	2.38062										18634	6980025	SHROOM2	-0.889538	5.07906	-4.28866	0.000109283	0.0414425	1.18998	5823	2060373	CD79B	0.851648	9.42745	4.69343	3.08769e-05	0.0121146	2.34375
21257	4120609	UPF3A	-1.25933	9.19645	-4.70975	2.93e-05	0.0107676	2.39628										11531	6370553	LAT2	0.764841	10.5648	4.28263	0.000111333	0.0415162	1.17359	14491	2120754	MYO5B	-0.690239	4.89111	-4.67055	3.31882e-05	0.0123759	2.27868
16403	2480554	POU2F1	-1.76326	7.9943	-4.70787	2.95e-05	0.0107676	2.3909										3838	7210687	APOE	-1.23434	8.98727	-4.27129	0.000115294	0.0422883	1.14275	5824	2060543	CD79B	1.36512	7.65249	4.64238	3.62691e-05	0.0132155	2.19868
12949	10521	LOC435145	-2.11702	6.0211	-4.71466	2.89e-05	0.0107676	2.41033										10676	6840154	IFNAR2	0.815736	9.20494	4.22653	0.000132316	0.0476201	1.02129	13388	6290463	LTBP1	-1.31406	5.25844	-4.63931	3.66211e-05	0.0132155	2.18997
21107	2570747	UBE2K	1.71636	11.0588	4.69343	3.09e-05	0.010966	2.34959										9650	5270435	GNB4	-0.884698	8.06778	-4.2222	0.000134087	0.0476201	1.00956	1617	2490746	4930438O05RIK	-1.31937	5.53207	-4.61212	3.98914e-05	0.0141671	2.11289
16062	5260132	PIGU	2.04694	9.628	4.68214	3.2e-05	0.0110139	2.31733										378	670424	1700013N18RIK	-0.755023	5.36027	-4.20988	0.000139255	0.0486826	0.976216	9735	5270491	GPC4	-1.31936	4.9464	-4.60622	4.0638e-05	0.0142068	2.09618
11897	780040	LOC100045890	1.32138	10.6523	4.68508	3.17e-05	0.0110139	2.32574																			16828	2450064	PSMB9	1.09987	11.5617	4.5905	4.26957e-05	0.0144911	2.05167
15058	2810594	NRXN1	-1.88304	5.78196	-4.66349	3.39e-05	0.0113322	2.26407																			16164	940246	PKP2	0.936486	5.07778	4.59012	4.27465e-05	0.0144911	2.0506
2346	2450259	9130422G05RIK	-2.07985	5.82314	-4.66726	3.35e-05	0.0113322	2.27482																			19727	7210273	SYT12	0.746618	5.02841	4.56017	4.69585e-05	0.0156813	1.96592
9065	5050661	FOXK2	1.31065	8.90465	4.64358	3.61e-05	0.0118887	2.20724																			14487	7200356	MYO1G	0.849898	9.55492	4.53636	5.05963e-05	0.0157228	1.8987
2887	4780201	A830087P12RIK	-1.26672	4.97464	-4.63848	3.67e-05	0.011906	2.1927																			5376	4810402	C8A	-0.702685	5.05899	-4.5452	4.92151e-05	0.0157228	1.92363
9900	360348	GSTA4	-2.21225	7.19114	-4.63045	3.77e-05	0.0120363	2.16981																			20758	3460458	TRIM6	-0.812591	5.05539	-4.53995	5.00305e-05	0.0157228	1.90883
10722	5360685	IGFBP7	2.33719	6.47141	4.59431	4.22e-05	0.0130122	2.06691																			22059	580168	ZFP35	-0.947142	8.48247	-4.54736	4.88822e-05	0.0157228	1.92975
15063	4830731	NSBP1	1.88835	9.41155	4.59931	4.15e-05	0.0130122	2.08113																			13696	3190672	MC2R	-1.32144	5.13285	-4.54322	4.95206e-05	0.0157228	1.91806
9847	4260433	GRB10	-1.31149	9.88903	-4.5923	4.25e-05	0.0130122	2.06121																			5804	6290768	CD52	1.18573	11.8587	4.51594	5.39359e-05	0.016531	1.84112
14589	610743	NASP	1.44507	10.6717	4.57681	4.46e-05	0.0134353	2.01717																			10025	5860435	H2-AB1	1.3096	8.66637	4.49289	5.7965e-05	0.0175258	1.77623
6594	4860079	CRELD2	1.12518	10.2407	4.5735	4.5e-05	0.0134353	2.00776																			6161	5720471	CHST10	-1.17448	5.35236	-4.4622	6.37928e-05	0.0188511	1.68995
4337	6290390	AURKB	1.08716	10.8643	4.54889	4.86e-05	0.0143219	1.93791																			10431	6250059	HNRPUL1	-1.36545	5.44016	-4.46099	6.40334e-05	0.0188511	1.68656
14262	270703	MSH5	-3.60618	6.61417	-4.54346	4.95e-05	0.0143786	1.9225																			15086	3130524	NSSR	-1.03304	5.09582	-4.43422	6.96038e-05	0.0200042	1.61145
4166	1410747	ATG2A	-1.49091	7.9349	-4.5288	5.18e-05	0.0148609	1.88095																			19565	1500364	STK35	-1.09369	5.43337	-4.4336	6.97384e-05	0.0200042	1.60971
14222	4180056	MRPS23	0.860459	11.3645	4.5182	5.36e-05	0.0150813	1.85093																			232	7610703	1190017O12RIK	0.611225	12.2467	4.4239	7.18747e-05	0.020356	1.58254
10454	360025	HOXB2	-1.88096	5.77201	-4.51601	5.39e-05	0.0150813	1.84471																			10024	2570487	H2-AB1	1.17974	10.1569	4.40159	7.70386e-05	0.0215458	1.52008
10260	150128	HIP2	1.74345	10.604	4.47347	6.16e-05	0.0159483	1.72443																			6838	830369	CYBA	0.718365	12.4496	4.39684	7.81833e-05	0.021596	1.5068
11514	3190327	LARS	1.09072	10.0341	4.47191	6.19e-05	0.0159483	1.72004																			6181	3780021	CIDEA	-0.705674	4.92883	-4.38655	8.07217e-05	0.0220252	1.47804
12607	5080324	LOC381957	0.891319	4.78238	4.47126	6.2e-05	0.0159483	1.71821																			6637	4760112	CRYZ	-0.850009	5.10094	-4.37863	8.27312e-05	0.0223015	1.45591
1936	6290408	5630401D06RIK	-1.14734	9.3253	-4.48484	5.94e-05	0.0159483	1.75654																			1303	2360040	2900062L11RIK	-1.28796	6.51162	-4.35928	8.78473e-05	0.0233988	1.4019
17421	4850612	RCAN2	-1.37005	4.99148	-4.47474	6.13e-05	0.0159483	1.72803																			15556	6180706	PAFAH1B1	-1.14341	5.70217	-4.34513	9.17841e-05	0.0241597	1.36245
10716	4150008	IGF2R	-1.88894	7.44534	-4.4885	5.88e-05	0.0159483	1.7669																			1065	2850369	2610034M16RIK	1.20036	6.82141	4.31694	0.000100146	0.0260543	1.284
4910	1410619	BEX4	-1.99551	8.58076	-4.48479	5.95e-05	0.0159483	1.75641																			15206	1500491	NUSAP1	-0.80734	11.2728	-4.31106	0.000101982	0.026227	1.26765
8644	6280050	EVC	-1.2843	5.08004	-4.45602	6.5e-05	0.0161675	1.67518																			21090	2900139	UBE2E2	-0.958582	8.69809	-4.30036	0.000105409	0.0268002	1.23792
4810	4040139	BC065085	-1.42857	5.41502	-4.45624	6.5e-05	0.0161675	1.6758																			9563	10768	GM2A	0.681111	11.7864	4.27243	0.000114889	0.0288824	1.16046
6288	7100594	CLNK	-1.51064	5.23607	-4.45786	6.47e-05	0.0161675	1.68038																			15724	3360053	PCSK9	1.01615	5.3264	4.26395	0.000117932	0.0293178	1.13695
21176	6580242	UCHL5	1.88007	10.0646	4.44498	6.73e-05	0.0165495	1.64405																			9179	2470408	FXYD3	-0.677269	5.00975	-4.24669	0.000124365	0.0305775	1.08918
18932	1580678	SLC39A6	1.22177	10.1392	4.4399	6.84e-05	0.0166305	1.62974																			15230	840259	OASL1	1.03639	5.24326	4.24027	0.000126845	0.0306022	1.07143
11164	3120014	JUNB	-1.80656	9.63724	-4.43393	6.97e-05	0.0167606	1.61291																			4916	4860427	BFSP2	0.91946	5.42531	4.23936	0.000127201	0.0306022	1.06891
20180	1510025	TLE2	-1.64346	5.78271	-4.42981	7.06e-05	0.0167959	1.60134																			6759	1570133	CTSW	1.2876	6.91813	4.21919	0.000135331	0.0322117	1.01321
12789	3190292	LOC384453	-1.31306	4.9536	-4.42166	7.24e-05	0.0168684	1.57839																			17669	2970086	RNASET2	0.706793	12.1302	4.20945	0.000139435	0.0328392	0.986355
16405	6840368	POU2F1	-1.98701	8.21294	-4.42362	7.19e-05	0.0168684	1.5839																			211	6280725	1110070O15RIK	-0.796277	7.68998	-4.20403	0.000141773	0.0330419	0.971412
10387	5050463	HMOX1	-1.67723	5.42574	-4.41662	7.35e-05	0.0169582	1.56421																			7539	6330592	DHX58	1.41565	8.8028	4.17937	0.000152903	0.034633	0.903487
10144	5090079	HDAC11	-1.97073	5.89924	-4.39518	7.86e-05	0.017942	1.50393																			3934	5870470	ARHGAP9	0.759214	9.82586	4.17659	0.000154207	0.034633	0.895856
20796	4480288	TRP53I11	-2.15386	5.4715	-4.38191	8.19e-05	0.0185076	1.46667																			12988	3290164	LOC622994	-0.84569	13.805	-4.17536	0.000154791	0.034633	0.892458
6101	3520228	CHD8	-0.966608	9.85713	-4.37129	8.46e-05	0.0187786	1.43687																			19743	7150465	TAC2	-0.922839	5.06625	-4.17808	0.000153507	0.034633	0.899947
914	2350408	2410005O16RIK	-1.60547	5.53688	-4.37078	8.48e-05	0.0187786	1.43544																			9485	4880674	GLG1	-0.627564	11.5313	-4.1677	0.000158458	0.0347582	0.871422
14025	6370521	MMP15	-1.63942	5.39825	-4.34436	9.2e-05	0.0201806	1.36143																			17738	1430576	RNF219	-0.804171	9.49352	-4.16958	0.00015755	0.0347582	0.876585
15872	2360435	PEX11C	-1.58788	5.39666	-4.34107	9.29e-05	0.0201895	1.3522																			3909	5260114	ARHGAP12	-0.903373	5.28163	-4.16302	0.000160745	0.0349175	0.858546
21262	3520594	UPP1	-1.17983	5.43271	-4.33773	9.39e-05	0.0202032	1.34285																			4019	5570181	ARMC9	-0.905251	5.45143	-4.1596	0.000162436	0.0349455	0.849145
8208	780164	EG623818	1.29025	11.3268	4.33431	9.49e-05	0.0202234	1.3333																			16365	6550445	POLR3C	-0.991976	5.3423	-4.15609	0.000164185	0.0349854	0.839523
18466	6220291	SETD2	-0.849289	10.6717	-4.31349	0.000101219	0.0213649	1.2751																			11681	460221	LOC100038882	2.21333	8.5837	4.14677	0.000168929	0.0349964	0.813931
9303	4560671	GART	1.22581	11.8058	4.30529	0.000103814	0.0217079	1.25221																			11968	4920075	LOC100046781	1.50099	5.74992	4.14693	0.000168846	0.0349964	0.814372
21652	6250504	WHSC1	1.40396	8.01153	4.30115	0.000105152	0.0217738	1.24064																			14517	3180243	MYT1L	-0.805262	5.15868	-4.15283	0.000165827	0.0349964	0.830582
11444	990424	KRT18	-2.00756	7.25657	-4.29831	0.000106076	0.0217738	1.23273																			8485	380482	ENSMUSG00000043795	1.18404	10.4955	4.12227	0.000182035	0.0363646	0.746817
7749	3710068	DRG1	1.50967	11.2829	4.29155	0.000108312	0.0220307	1.21388																			16813	5870398	PSMB10	0.676278	12.2296	4.12867	0.000178517	0.0363646	0.764342
14200	450253	MRPL9	1.44817	9.82488	4.28184	0.000111606	0.022098	1.18681																			12377	6380187	LOC268288	0.568395	5.0193	4.12491	0.000180578	0.0363646	0.754031
16004	7160021	PHLDB1	-1.20744	5.45713	-4.2847	0.000110624	0.022098	1.19479																			9051	6420520	FOSB	-2.14475	7.18648	-4.12558	0.000180208	0.0363646	0.755876
20152	1660327	TINAGL	-1.48018	5.14386	-4.28629	0.000110085	0.022098	1.19921																			11021	6590653	IRF7	2.14216	6.67944	4.09875	0.000195552	0.0387193	0.682494
19954	5420068	TCP1	1.25021	12.3124	4.27723	0.000113202	0.0222173	1.17398																			9804	2650739	GPR97	0.899032	10.0657	4.09056	0.000200486	0.0388921	0.66012
387	990164	1700019E19RIK	-1.35851	5.74906	-4.27114	0.00011535	0.022442	1.157																			22048	1010427	ZFP326	-0.934718	8.85272	-4.08867	0.00020164	0.0388921	0.654969
9880	990129	GRWD1	1.05407	9.81319	4.26135	0.000118881	0.0227337	1.12975																			21007	5390129	TWISTNB	-1.37822	8.27767	-4.09102	0.000200207	0.0388921	0.661372
9053	5290376	FOXA3	-1.32165	5.51769	-4.26183	0.000118702	0.0227337	1.13111																			21307	4610139	USP18	1.66716	5.53344	4.08146	0.000206108	0.0394141	0.635294
18137	3800671	SCIN	2.04251	8.99251	4.25852	0.000119918	0.0227376	1.1219																			18869	6770202	SLC30A10	-1.02569	4.92408	-4.06402	0.000217318	0.0412056	0.587755
6353	5810035	CNOT10	-1.24259	10.0589	-4.253	0.000121975	0.0229334	1.10653																			10619	4850224	ICA1L	-0.947395	5.14378	-4.05647	0.000222348	0.0418051	0.567218
19974	6370286	TDRD3	1.65464	7.63996	4.2383	0.000127617	0.0237941	1.06569																			9999	450735	GVIN1	1.98072	8.55581	4.02745	0.000242775	0.0424487	0.488352
21028	6250193	TXNIP	-1.14654	11.3393	-4.22836	0.000131573	0.0243291	1.03811																			6492	270661	CORO1A	0.90896	10.9604	4.02732	0.000242872	0.0424487	0.487992
10878	3420398	IL8RA	1.13491	5.02153	4.22436	0.0001332	0.0244279	1.02701																			7757	1440358	DSCR2	0.614904	11.1684	4.02285	0.000246179	0.0424487	0.475861
21093	2060722	UBE2F	0.933644	10.5247	4.21907	0.00013538	0.024626	1.01235																			12146	10239	LOC100048733	-0.638723	4.94612	-4.01718	0.000250435	0.0424487	0.460485
19538	5050047	STFA2	1.8222	5.37845	4.21468	0.000137217	0.0247589	1.00018																			9433	6180598	GHRL	-0.774056	5.14934	-4.04291	0.000231678	0.0424487	0.530329
9026	1940743	FN1	1.72499	5.11879	4.19955	0.000143734	0.0257233	0.958276																			15387	3800487	OLFR738	-0.792298	5.07723	-4.04811	0.000228054	0.0424487	0.544476
20902	4850487	TTC1	0.961719	10.1716	4.19435	0.000146043	0.0257233	0.943882																			5307	7510243	C4B	-0.82111	6.03408	-4.02409	0.000245256	0.0424487	0.47923
15137	2900291	NUDC	0.624354	13.8919	4.19314	0.000146586	0.0257233	0.940533																			17329	10438	RB1	-0.885997	9.83232	-4.04312	0.000231526	0.0424487	0.530917
15715	2100609	PCP4L1	-1.48457	5.29564	-4.19187	0.000147161	0.0257233	0.937																			269	3060286	1300010F03RIK	-0.908472	7.54879	-4.01895	0.000249097	0.0424487	0.465291
11706	2190088	LOC100039786	1.63884	9.23063	4.18475	0.000150405	0.0258862	0.917312																			4746	1410142	BC038156	-1.14801	7.97154	-4.02214	0.000246704	0.0424487	0.473947
6640	3390068	CRYZL1	1.40759	9.76609	4.18474	0.000150407	0.0258862	0.917299																			5083	460450	BUTR1	-1.28398	5.33642	-4.0209	0.000247632	0.0424487	0.47058
7022	3170494	D17H6S56E-5	1.5733	9.6661	4.17774	0.000153665	0.026245	0.897954																			21006	1340408	TWISTNB	-1.32188	8.68622	-4.01725	0.000250384	0.0424487	0.460666
8467	6290133	ENDOD1	0.984969	11.2315	4.17298	0.000155919	0.0263978	0.884806																			10595	290376	HUWE1	-1.59801	7.11344	-4.01728	0.000250361	0.0424487	0.46075
8540	4280402	EPHX1	-1.35863	5.39949	-4.17089	0.000156919	0.0263978	0.879035																			21593	3610202	WDR46	0.838828	9.05251	4.01328	0.000253404	0.042629	0.449912
1240	7100301	2810417H13RIK	1.52425	10.1944	4.16808	0.000158274	0.0264271	0.871274																			7538	5720397	DHX58	1.29872	8.61729	4.00119	0.000262828	0.0428464	0.417159
12474	940563	LOC380665	1.96978	8.81105	4.14238	0.000171205	0.0283744	0.800392																			11622	4060754	LIM2	1.07049	6.15189	3.99937	0.000264271	0.0428464	0.41225
17798	7100762	RP23-357I14.1	2.30852	6.70441	4.12494	0.000180561	0.0286516	0.752381																			17628	6840685	RILPL2	0.690228	10.306	4.00672	0.000258474	0.0428464	0.432143
18256	6220543	SCN4B	0.920349	4.81003	4.13111	0.000177195	0.0286516	0.769362																			1119	5220386	2610510B01RIK	0.634762	4.89653	3.99993	0.000263825	0.0428464	0.413767
10078	7100520	H47	0.89426	11.5419	4.12537	0.000180326	0.0286516	0.753557																			17670	5700026	RNASET2B	0.464393	13.9998	4.00358	0.000260935	0.0428464	0.423645
9934	2320392	GTF2E2	0.850964	10.5099	4.12625	0.00017984	0.0286516	0.755991																			18466	6220291	SETD2	-0.524788	10.6717	-3.98944	0.000272309	0.0438319	0.385382
6719	2630369	CTDSP2	-0.773382	11.3445	-4.12655	0.000179678	0.0286516	0.756805																			18444	870309	SERPINE2	0.989128	9.68583	3.98448	0.000276413	0.0439458	0.371969
18353	5870286	SEL1H	-1.03435	4.91945	-4.12728	0.00017928	0.0286516	0.758808																			21613	2190437	WDR68	-0.495633	12.5758	-3.98384	0.000276944	0.0439458	0.370245
475	520767	1700080G18RIK	-1.3222	5.42789	-4.11802	0.000184409	0.0290562	0.733353																			20923	4890022	TTC3	0.515126	11.0592	3.97564	0.000283872	0.0447279	0.348092
19920	7400176	TCF15	-1.48823	5.36711	-4.10689	0.000190771	0.0298483	0.702758																			21918	1850369	ZDHHC8	0.630614	10.7638	3.97245	0.000286614	0.0448441	0.339475
19299	450673	SPCS1	0.871244	11.8153	4.09851	0.000195698	0.0304066	0.679755																			4479	6330491	B3GALT4	0.796907	7.29812	3.95913	0.000298336	0.0459405	0.303542
21593	3610202	WDR46	1.28071	9.05251	4.09374	0.000198555	0.0306377	0.666683																			16932	1190411	PTPDC1	-1.09159	6.36602	-3.95945	0.00029805	0.0459405	0.304401
13837	6370593	METAP2	2.00735	7.88123	4.06543	0.00021639	0.0313202	0.589113																			20917	2370762	TTC28	-1.40795	6.69949	-3.95752	0.000299781	0.0459405	0.299209
12945	5560270	LOC434127	1.71369	8.75709	4.08421	0.000204395	0.0313202	0.640538																			7877	3370064	E030040E19RIK	0.804898	5.54977	3.9433	0.000312869	0.0469807	0.260912
17416	60470	RBPMS2	1.36648	5.51926	4.06419	0.000217204	0.0313202	0.585729																			19233	1470091	SORT1	-0.617275	11.3176	-3.94553	0.000310783	0.0469807	0.266906
4695	6480554	BC023892	1.35584	9.07377	4.06522	0.000216523	0.0313202	0.588559																			20716	3460064	TRIM2	-1.34472	6.52101	-3.94607	0.000310277	0.0469807	0.268366
15079	2490369	NSMAF	1.3149	9.654	4.06173	0.000218832	0.0313202	0.578997																			5773	4810204	CD27	0.611032	11.6198	3.93632	0.000319499	0.0476565	0.242119
10035	6450682	H2-D1	1.23601	12.4916	4.06031	0.000219776	0.0313202	0.575113																			7035	5670270	D1ERTD396E	-0.997902	5.12122	-3.93052	0.000325105	0.0481715	0.226535
14215	2140634	MRPS18B	0.739198	11.6404	4.07339	0.000211224	0.0313202	0.6109																			9820	5670360	GPSM1	0.713646	8.81894	3.92789	0.000327685	0.0482343	0.219452
3522	2070692	AKR1C19	-1.08644	4.85866	-4.06947	0.000213749	0.0313202	0.600187																			17939	2760465	RRAGB	-0.791498	7.70465	-3.91795	0.000337594	0.0484726	0.19276
18314	5550736	SDSL	-1.20757	10.7156	-4.06768	0.000214917	0.0313202	0.595272																			1648	840504	4930503L19RIK	-1.08806	5.40514	-3.92212	0.000333399	0.0484726	0.203964
13425	7100674	LY96	-1.43191	8.18654	-4.07206	0.000212079	0.0313202	0.60726																			22236	7650458	ZFP810	-1.1503	6.62919	-3.91842	0.000337126	0.0484726	0.194004
2977	1300674	AA536749	-1.57893	9.54902	-4.06087	0.0002194	0.0313202	0.576659																			17319	6980750	RASSF3	-1.23582	8.34486	-3.91758	0.000337969	0.0484726	0.191766
18755	7320008	SLC16A9	-1.61104	5.7254	-4.07368	0.000211034	0.0313202	0.611711																			15683	1170278	PCDH7	-1.30155	6.03374	-3.91083	0.000344879	0.0491486	0.173635
14383	2100332	MTO1	1.20578	9.15527	4.05815	0.00022122	0.0313264	0.56921																			15350	1170136	OLFR414	1.07386	5.5122	3.90583	0.000350079	0.0492962	0.160232
6336	4560139	CNIH	1.61088	9.57391	4.05469	0.00022355	0.0314573	0.559763																			972	1090634	2500001D14RIK	0.993998	5.60871	3.90153	0.000354607	0.0492962	0.14872
6693	4780066	CSRP1	1.1169	11.398	4.04512	0.000230131	0.032181	0.533608																			9610	1070091	GMFG	0.569236	12.204	3.90142	0.000354728	0.0492962	0.148414
17410	6860609	RBP1	-1.66121	7.41862	-4.04193	0.000232367	0.0322918	0.524894																			2815	5690192	A630077B13RIK	-1.31798	7.28231	-3.90487	0.000351089	0.0492962	0.157652
8604	1980470	ERO1LB	1.81761	7.05576	4.03639	0.0002363	0.0326356	0.509766																			9181	2630008	FXYD5	0.784448	12.0364	3.89605	0.000360469	0.0497848	0.134036
3004	6560053	AATF	2.25968	9.31771	4.03062	0.00024046	0.0330065	0.494035
15710	3130619	PCNT	-1.16209	8.65499	-4.02576	0.000244018	0.0332906	0.4808
16453	2230221	PPID	0.814097	12.5549	4.02155	0.000247145	0.0334494	0.469325
13859	5820537	MFAP2	-1.07469	5.09476	-4.01819	0.000249667	0.0334494	0.460174
6184	6980576	CIRBP	-1.22514	9.95449	-4.01937	0.000248781	0.0334494	0.463378
10351	4150397	HK1	2.37611	7.69909	4.00614	0.000258926	0.0340777	0.427365
17039	6370484	PYGM	-1.051	4.86696	-4.00624	0.000258851	0.0340777	0.427624
7271	6380424	DAB2IP	-1.6078	7.04363	-4.00626	0.000258834	0.0340777	0.427683
6413	4060102	COL4A1	-1.53415	5.72276	-4.00013	0.000263668	0.0342983	0.411012
15573	770465	PALLD	-1.58812	5.9075	-4.00024	0.000263583	0.0342983	0.411303
18298	4890349	SDCCAG1	1.63966	7.82746	3.99558	0.000267311	0.0344655	0.398651
5563	830598	CBX7	-1.78051	6.51944	-3.99469	0.000268034	0.0344655	0.396219
6537	3420672	CPA3	2.77906	6.52517	3.98366	0.0002771	0.03463	0.366254
16891	940343	PTCD2	1.785	8.33317	3.98186	0.0002786	0.03463	0.361392
7380	4120050	DDX1	1.06055	10.3273	3.98814	0.000273382	0.03463	0.378421
7816	10176	DUSP4	-1.02725	4.97196	-3.98229	0.000278246	0.03463	0.362537
13534	6020477	MAP2K5	-1.09574	9.65175	-3.99036	0.000271559	0.03463	0.38445
14447	5560328	MYD116	-1.80937	9.2195	-3.98446	0.00027643	0.03463	0.368434
7413	5260113	DDX47	2.23064	8.85684	3.97764	0.000282167	0.034688	0.349933
19058	6100577	SMARCE1	0.974531	10.4364	3.97813	0.000281753	0.034688	0.351256
6944	5340129	D10JHU81E	-0.902548	11.5089	-3.97477	0.00028462	0.0347983	0.342139
18439	5960477	SERPINB6A	-1.00771	9.20014	-3.96593	0.000292291	0.0353499	0.318188
5102	6060685	C030006K11RIK	-1.31594	9.01716	-3.96636	0.000291918	0.0353499	0.319338
10569	460594	HSPB8	-1.50071	5.93617	-3.96296	0.000294922	0.0354763	0.31012
19226	6660093	SON	2.06617	7.01205	3.95927	0.000298209	0.03549	0.300141
21703	6110253	XAB1	1.26748	8.37159	3.9604	0.000297201	0.03549	0.303188
9375	5700639	GDE1	1.76157	9.19141	3.95255	0.000304299	0.0360232	0.281937
293	6280220	1500005N04RIK	-1.73663	6.47922	-3.949	0.000307558	0.0362174	0.272348
18567	1580626	SGOL1	0.773334	9.44637	3.94133	0.000314731	0.0367272	0.251592
6341	2260671	CNKSR3	-1.20794	7.23933	-3.94086	0.00031517	0.0367272	0.250338
17599	6350632	RHOBTB3	-1.27887	8.51486	-3.93526	0.000320519	0.037157	0.235189
22302	1850349	ZMPSTE24	1.33083	8.43571	3.93089	0.000324747	0.037272	0.223395
12098	4180168	LOC100048083	-1.37668	5.41865	-3.93079	0.000324843	0.037272	0.223128
15910	290110	PFKP	2.59831	7.84779	3.91346	0.000342164	0.0382201	0.176378
13735	2650382	MCPT8	2.16059	7.09347	3.90577	0.000350135	0.0382201	0.155658
20440	10181	TMPO	1.86901	8.71087	3.91297	0.000342672	0.0382201	0.175044
11411	2100671	KLRB1F	1.58458	6.42649	3.91707	0.000338484	0.0382201	0.186108
11917	4860482	LOC100046087	1.43841	8.80505	3.91849	0.000337052	0.0382201	0.189924
17280	1430603	RARS	1.41703	10.6354	3.91115	0.000344544	0.0382201	0.170142
19642	7200739	SULF2	1.36994	5.84521	3.90488	0.000351068	0.0382201	0.153264
10892	5080458	ILVBL	-0.881822	10.0338	-3.91036	0.000345365	0.0382201	0.168
7355	3140274	DCXR	-1.39785	9.13621	-3.90935	0.000346408	0.0382201	0.165289
18028	1340681	RYK	-1.70131	8.00452	-3.9041	0.000351896	0.0382201	0.151144
14264	4670349	MSH5	-2.52865	6.75664	-3.90877	0.000347008	0.0382201	0.16373
15873	6330347	PEX11C	-1.33881	5.26524	-3.90132	0.000354838	0.0383534	0.143654
16781	2260010	PSAT1	1.13162	11.4768	3.88611	0.00037135	0.0399451	0.102742
5479	770692	CAPN7	1.69031	9.1172	3.88203	0.000375902	0.0402413	0.0917838
16404	3360563	POU2F1	-1.91658	6.48941	-3.88003	0.000378146	0.0402888	0.0864299
8287	2750326	EGLN3	1.34813	8.16841	3.87423	0.000384761	0.0406505	0.0708346
14507	3120619	MYOM1	-1.51575	6.57355	-3.87386	0.000385175	0.0406505	0.0698666
19297	2000270	SPC25	1.58479	8.51392	3.87139	0.00038803	0.0407595	0.0632267
10127	50279	HBS1L	1.71948	9.44692	3.86797	0.000392011	0.0407947	0.0540479
8893	5260079	FCHSD2	-0.830633	9.9855	-3.86893	0.000390885	0.0407947	0.0566357
15205	460753	NUS1	0.912278	8.59105	3.86165	0.000399473	0.0411881	0.0370933
3946	6370598	ARHGEF11	-1.14127	7.98399	-3.86317	0.000397666	0.0411881	0.0411692
6352	7510731	CNOT1	2.79339	7.55407	3.85548	0.000406885	0.0416116	0.0205645
15782	3440187	PDHB	1.97999	9.60764	3.84334	0.000421867	0.0416116	-0.0119382
20728	7150491	TRIM27	1.01646	10.9243	3.84589	0.000418677	0.0416116	-0.00511584
19852	6280414	TBC1D5	-0.892593	10.078	-3.84309	0.000422179	0.0416116	-0.0126029
9765	3180500	GPR133	-1.30919	5.58994	-3.84316	0.000422094	0.0416116	-0.0124231
13993	2650672	MLL1	-1.3679	10.7872	-3.85505	0.000407405	0.0416116	0.0194165
14804	130544	NFIA	-1.45948	6.39318	-3.84617	0.00041832	0.0416116	-0.00434855
14669	4490367	NDN	-1.68574	6.49405	-3.85237	0.000410674	0.0416116	0.0122324
9871	2570523	GRIT	-2.05673	7.41101	-3.84868	0.000415204	0.0416116	0.00237115
8004	2900403	E430033B07RIK	-2.22131	8.56547	-3.84549	0.000419177	0.0416116	-0.00618899
21165	3890543	UBXD1	-0.922783	9.33266	-3.83878	0.00042762	0.041963	-0.0241131
7646	580706	DNAJC5	0.717369	11.1258	3.82636	0.000443711	0.0431311	-0.0573087
21409	1580044	VARS	-1.0486	11.9976	-3.82686	0.000443049	0.0431311	-0.0559668
9534	2070110	GM1077	-2.12343	4.9463	-3.82515	0.000445306	0.0431311	-0.0605326
6196	2450270	CKAP2L	2.07476	6.72742	3.81577	0.000457884	0.0434624	-0.0855585
18560	620280	SGK3	1.79684	7.88514	3.81861	0.000454045	0.0434624	-0.0779936
5821	6130072	CD74	1.40478	5.21138	3.81569	0.000458002	0.0434624	-0.0857897
12377	6380187	LOC268288	0.786914	5.0193	3.81537	0.000458439	0.0434624	-0.0866482
8539	3140427	EPHB6	-1.05973	5.09005	-3.81702	0.000456197	0.0434624	-0.0822434
8781	2190736	FARSB	0.645207	12.3378	3.81212	0.000462879	0.0434881	-0.0953055
8	6180301	0610007N19RIK	-1.14496	5.1626	-3.80916	0.000466965	0.0434881	-0.103202
6883	360187	CYP7B1	-1.16658	5.53945	-3.80945	0.000466556	0.0434881	-0.102414
835	6330300	2310040A07RIK	-1.22242	5.13425	-3.8081	0.00046843	0.0434881	-0.106014
20052	1110228	TGIF2	-1.61361	6.20287	-3.81253	0.000462309	0.0434881	-0.0941998
13313	7050332	LRRC36	-1.2879	6.2373	-3.80157	0.000477585	0.0441549	-0.123401
16892	4830521	PTCD2	1.95482	8.23568	3.79892	0.000481351	0.04432	-0.130457
10055	5050739	H2-OA	-1.15272	9.27596	-3.7975	0.000483382	0.0443245	-0.134238
21190	1710309	UFSP2	1.98374	9.0618	3.76814	0.000527251	0.0443806	-0.212239
4203	4670196	ATP13A3	1.75773	7.50538	3.78247	0.000505378	0.0443806	-0.174199
21720	1850382	XLR4C	1.60391	5.35096	3.78691	0.00049878	0.0443806	-0.162399
20442	6100286	TMPO	1.56513	8.86013	3.76723	0.000528675	0.0443806	-0.214659
8316	1260192	EIF2B1	1.52098	9.4283	3.79038	0.000493683	0.0443806	-0.153175
617	6330204	2010003J03RIK	1.07804	9.79396	3.77277	0.000520092	0.0443806	-0.199965
5870	2570725	CDC2L1	1.07311	10.5983	3.76617	0.000530328	0.0443806	-0.217462
3734	5080093	ANP32E	1.0421	11.4227	3.77267	0.000520249	0.0443806	-0.200236
18461	1780241	SET	0.905747	10.6973	3.77131	0.000522334	0.0443806	-0.203828
2560	5050100	A030007L17RIK	0.859861	8.86872	3.77397	0.000518253	0.0443806	-0.196786
18596	1690376	SH3KBP1	0.852782	10.6139	3.77361	0.000518803	0.0443806	-0.197739
21410	4200543	VARS	-0.908665	11.5949	-3.77029	0.00052392	0.0443806	-0.206549
17628	6840685	RILPL2	-0.975566	10.306	-3.78354	0.000503789	0.0443806	-0.171371
6874	510669	CYP4F13	-0.985501	8.70696	-3.78765	0.000497689	0.0443806	-0.160432
7532	2100612	DHX34	-1.06143	8.28969	-3.76913	0.000525718	0.0443806	-0.209625
7374	130634	DDIT4	-1.26318	7.98065	-3.7933	0.00048943	0.0443806	-0.145406
21253	1770605	UPF1	-1.38096	9.65895	-3.7665	0.000529813	0.0443806	-0.21659
2687	150209	A430006M23RIK	-1.5288	8.97175	-3.79394	0.000488504	0.0443806	-0.143704
15510	110274	P2RX1	-1.53184	7.15657	-3.78881	0.000495991	0.0443806	-0.157363
4911	2480523	BEX4	-1.57007	10.1535	-3.76536	0.000531599	0.0443806	-0.219611
5327	990730	C630004H02RIK	-1.65018	5.64411	-3.78204	0.00050602	0.0443806	-0.175339
6414	2260551	COL4A2	-1.66608	6.01433	-3.77189	0.000521453	0.0443806	-0.202312
10767	2030372	IGK-V5	-3.17785	7.04652	-3.76948	0.000525166	0.0443806	-0.208682
3416	4120458	AI324046	-3.39662	6.05982	-3.79057	0.000493411	0.0443806	-0.15268
9118	2760445	FSD2	-1.0809	5.17411	-3.76139	0.000537866	0.0447369	-0.230131
13810	3130544	MEGF8	-1.0908	8.75539	-3.7559	0.000546659	0.0451326	-0.244684
14837	3460326	NG23	-2.16833	7.87807	-3.75608	0.000546373	0.0451326	-0.244214
8173	1850307	EG433865	2.18198	6.92688	3.75199	0.000553007	0.045381	-0.255046
17158	4900692	RABGGTA	-1.24785	8.54583	-3.75155	0.000553723	0.045381	-0.256207
15677	2000192	PCCA	1.25621	8.54488	3.74374	0.000566626	0.0460448	-0.276877
20388	6550382	TMEM55B	1.22859	11.2626	3.74428	0.000565718	0.0460448	-0.275438
10092	2190537	HAGHL	-1.02062	9.54648	-3.74047	0.000572113	0.0460448	-0.285525
13580	160739	MAPK1IP1	-1.06416	7.92597	-3.74277	0.000568242	0.0460448	-0.279433
20181	6580653	TLE2	-1.50721	5.9959	-3.7406	0.000571891	0.0460448	-0.285176
8234	3850008	EG632248	1.18732	11.5849	3.73813	0.000576064	0.0461966	-0.291699
4844	5560056	BCDO2	-1.10822	5.29717	-3.73415	0.000582859	0.0465746	-0.302219
15270	380661	OIP5	1.25339	8.20662	3.73154	0.000587361	0.0467673	-0.309122
13196	580563	LOC674706	0.946036	9.78778	3.72884	0.000592032	0.0469721	-0.316228
4697	4040202	BC024659	1.48707	8.66571	3.72353	0.000601369	0.0470845	-0.330264
19378	2230278	SRD5A3	0.841812	9.64667	3.72419	0.000600202	0.0470845	-0.328522
667	450270	2010313D22RIK	-1.10721	8.77513	-3.72325	0.000601866	0.0470845	-0.331005
14024	3520066	MMP14	-1.68492	8.39827	-3.72535	0.000598149	0.0470845	-0.325448
19104	6650242	SMU1	2.29331	9.71374	3.72151	0.000604952	0.047161	-0.335592
3183	730463	ACSL5	1.47166	10.5759	3.71845	0.000610418	0.0471692	-0.343659
5750	4250386	CCT8	1.02093	12.6297	3.71791	0.000611382	0.0471692	-0.345074
9302	4250681	GART	0.816621	11.4569	3.71831	0.000610663	0.0471692	-0.344019
8634	2570433	ETFDH	1.62754	9.03415	3.70884	0.000627891	0.048111	-0.368968
2643	2970327	A230057M07RIK	-1.88789	7.15347	-3.70886	0.000627865	0.048111	-0.368932
20188	780445	TLE6	-1.04629	9.35031	-3.7055	0.000634085	0.0484198	-0.37777
9395	6180315	GEMIN6	1.40943	9.4199	3.70317	0.000638441	0.0484814	-0.383909
20084	6020433	THNSL2	-1.50491	5.8703	-3.70275	0.000639225	0.0484814	-0.385009
7269	1050040	DAB2IP	-0.934163	8.41289	-3.69754	0.000649069	0.0490617	-0.39871
12939	7210670	LOC433749	1.80679	11.343	3.69175	0.00066018	0.0495666	-0.413926
14201	2350563	MRPL9	1.08624	9.32618	3.69193	0.000659847	0.0495666	-0.413474
3817	3370068	APG5L	1.03334	8.93319	3.6881	0.000667288	0.0499327	-0.423525
10413	2120048	HNRPH1	2.53854	10.086	3.68665	0.000670137	0.0499349	-0.427344
19516	4260528	STAT1	1.69971	7.63191	3.68164	0.000680045	0.0499349	-0.440499
16650	1050224	PRKCB	1.6753	5.77399	3.68019	0.000682939	0.0499349	-0.444305
8446	1500465	EMID1	1.45589	5.79763	3.68109	0.000681137	0.0499349	-0.441937
11776	940328	LOC100043555	-0.875687	5.04983	-3.68282	0.000677684	0.0499349	-0.437382
5490	5670477	CAR11	-1.2858	5.25246	-3.68316	0.000677022	0.0499349	-0.436506
9665	5720615	GNGT2	-1.32515	5.52207	-3.68314	0.000677054	0.0499349	-0.436548

## Sheet: ERG TRISOMY
LSK									CMP									GMP									MEP
	ProbeID	TargetID	logFC	AveExpr	t	P.Value	adj.P.Val	B		ProbeID	TargetID	logFC	AveExpr	t	P.Value	adj.P.Val	B		ProbeID	TargetID	logFC	AveExpr	t	P.Value	adj.P.Val	B		ProbeID	TargetID	logFC	AveExpr	t	P.Value	adj.P.Val	B
8644	6280050	EVC	-2.1972	5.08004	-9.55544	6.56172e-12	1.46812e-07	16.077	10392	2470437	HNF4A	-1.75459	7.06689	-6.33942	1.53049e-07	0.00342433	5.84506	1332	4280626	3110013H01RIK	-1.43712	11.2164	-8.15875	4.5779e-10	1.02426e-05	10.592	10775	5080091	IGL-V1	-4.94348	9.528	-5.78044	9.40224e-07	0.0210366	4.0171
5767	4540064	CD244	1.76296	5.12424	9.09066	2.62633e-11	1.95872e-07	14.8766	15052	3140687	NRP	1.0422	5.34967	5.88114	6.78035e-07	0.00505678	4.73636	18634	6980025	SHROOM2	-1.50394	5.07906	-7.4037	4.95883e-09	5.54745e-05	8.82634	2872	3060468	A830030H10RIK	2.05459	4.93129	5.38294	3.40595e-06	0.0270242	3.11251
1332	4280626	3110013H01RIK	-1.9996	11.2164	-9.17126	2.06095e-11	1.95872e-07	15.0872	1332	4280626	3110013H01RIK	-1.03868	11.2164	-5.88446	6.70774e-07	0.00505678	4.74443	9465	1710193	GJA1	-1.06561	10.6709	-6.57613	7.10394e-08	0.000525359	6.79802	19562	7570307	STK32A	-1.23187	5.08521	-5.36375	3.62352e-06	0.0270242	3.06866
4672	2510474	BC018465	-1.52694	5.20896	-8.24514	3.498e-10	1.95661e-06	12.6086	20499	2340543	TNFSF12-TNFSF13	-1.43496	11.1436	-5.1466	7.28971e-06	0.040775	2.93559	1858	620286	4933440M02RIK	-1.35584	5.75418	-6.48995	9.39231e-08	0.000525359	6.58215	10035	6450682	H2-D1	1.00434	12.4916	4.9747	1.26398e-05	0.0404003	2.17822
15999	6290014	PHLDA2	-2.17888	7.26883	-7.63486	2.3779e-09	1.06406e-05	10.9096	2961	2260347	AA388235	1.20028	5.42504	5.04459	1.01089e-05	0.0452355	2.68504	7670	4280100	DNMT3L	-1.14481	5.74806	-5.9238	5.9032e-07	0.00264157	5.14788	6610	3780450	CRLF1	-0.953342	5.08668	-4.97795	1.25094e-05	0.0404003	2.18566
19164	3130246	SNURF	-1.03357	4.84407	-7.30339	6.83089e-09	2.54724e-05	9.96776										21594	7320343	WDR46	1.26861	9.2974	5.61108	1.6284e-06	0.00520484	4.34708	5699	7200044	CCND1	-1.47958	9.70005	-5.06116	9.58695e-06	0.0404003	2.37617
4828	7150100	BC100530	1.21744	4.86573	7.03049	1.63872e-08	5.23783e-05	9.18368										21593	3610202	WDR46	1.13355	9.05251	5.62158	1.57389e-06	0.00520484	4.37404	5698	5690441	CCND1	-1.61255	9.34252	-5.01683	1.1048e-05	0.0404003	2.27467
11120	6650039	JAK1	-1.28894	5.33386	-6.8187	3.24236e-08	8.72171e-05	8.57046										18757	20382	SLC17A2	0.865141	4.84668	5.43153	2.91127e-06	0.00814209	3.88596	19675	6270037	SUSD2	1.03915	5.42855	4.82903	2.00996e-05	0.0449708	1.84498
4430	5260139	B230312L03RIK	-1.64655	4.90372	-6.79428	3.50833e-08	8.72171e-05	8.49952										7669	460746	DNMT3L	-1.06065	5.53972	-4.95275	1.35571e-05	0.033703	2.65708	21593	3610202	WDR46	1.00449	9.05251	4.84133	1.93298e-05	0.0449708	1.87309
21516	5270347	VSIG2	-1.36704	5.3635	-6.75864	3.93637e-08	8.80724e-05	8.39589																			10774	4730180	IGL-V1	-3.54223	7.76272	-4.8869	1.6722e-05	0.0449708	1.97732
9310	3290523	GAS6	-1.67939	5.61291	-6.64838	5.62246e-08	0.000114361	8.07474
10392	2470437	HNF4A	-2.16982	7.06689	-6.34685	1.49405e-07	0.000278566	7.19257
8049	7150161	ECHDC2	-1.94278	5.6432	-6.17857	2.58019e-07	0.00044407	6.69835
14889	1340593	NKX2-3	-1.74576	5.35247	-6.12659	3.05486e-07	0.00048821	6.54546
18256	6220543	SCN4B	1.07568	4.81003	6.05198	3.89272e-07	0.000580638	6.32592
6940	290348	D10ERTD610E	-1.59747	8.99663	-5.87142	6.99777e-07	0.000978551	5.79423
12607	5080324	LOC381957	0.929637	4.78238	5.84537	7.61543e-07	0.00100228	5.7175
8048	2650537	ECHDC2	-1.19856	4.87651	-5.70154	1.21453e-06	0.00143021	5.29387
19643	4070215	SULT1A1	-1.85969	5.97676	-5.7088	1.18625e-06	0.00143021	5.31525
4639	2690368	BC004728	-1.70196	5.61688	-5.65486	1.413e-06	0.00158072	5.15643
20786	6380202	TRO	-1.14146	4.95571	-5.61005	1.63383e-06	0.00167544	5.02454
13575	3870079	MAPK12	-1.20414	5.27181	-5.59334	1.72472e-06	0.00167544	4.97537
18314	5550736	SDSL	-1.32756	10.7156	-5.60519	1.65975e-06	0.00167544	5.01024
387	990164	1700019E19RIK	-1.41612	5.74906	-5.58063	1.7972e-06	0.00167544	4.93797
17460	2600026	REC8	-1.69906	8.33907	-5.55203	1.97155e-06	0.00176445	4.85385
6076	5090133	CHAD	-1.14053	4.89007	-5.49253	2.39018e-06	0.00205684	4.6789
6536	1410739	CPA3	1.63597	10.2438	5.44676	2.77147e-06	0.00226555	4.54438
11621	830072	LILRB4	1.0395	4.84958	5.43972	2.83523e-06	0.00226555	4.52371
15204	1240424	NUPR1	-1.67997	6.84278	-5.40853	3.13584e-06	0.00241935	4.43211
9187	5810291	FYN	1.61063	5.19736	5.37807	3.45993e-06	0.00249718	4.34271
9439	1980048	GIMAP5	-1.10579	5.04168	-5.38434	3.39054e-06	0.00249718	4.36113
219	1690286	1190003M12RIK	-1.69541	5.25907	-5.32836	4.06179e-06	0.00283995	4.19691
5958	4570451	CDKN1C	-1.72007	6.42655	-5.31613	4.22507e-06	0.0028646	4.16108
18672	5090491	SIRPB1	1.43842	5.01306	5.25453	5.15254e-06	0.00329387	3.98064
21652	6250504	WHSC1	1.36836	8.01153	5.25452	5.15266e-06	0.00329387	3.98062
20371	3990228	TMEM44	-1.15133	5.19956	-5.24064	5.38812e-06	0.00334871	3.93999
8567	5260181	ERCC2	-0.858477	4.95082	-5.23031	5.57031e-06	0.00336838	3.90975
17798	7100762	RP23-357I14.1	2.30545	6.70441	5.16346	6.90556e-06	0.00383208	3.71435
11897	780040	LOC100045890	1.16137	10.6523	5.1613	6.95355e-06	0.00383208	3.70805
18448	730706	SERPINH1	-1.32909	5.3747	-5.18005	6.54716e-06	0.00383208	3.76282
4592	7160246	BATF2	-1.47053	5.76841	-5.15824	7.02223e-06	0.00383208	3.69911
12945	5560270	LOC434127	1.72395	8.75709	5.14993	7.21226e-06	0.00384208	3.67483
21460	3870274	VPREB1	2.12924	7.02847	5.11542	8.05664e-06	0.00402707	3.57415
9026	1940743	FN1	1.67935	5.11879	5.12458	7.82344e-06	0.00402707	3.60086
20180	1510025	TLE2	-1.51361	5.78271	-5.11377	8.09949e-06	0.00402707	3.56932
19299	450673	SPCS1	0.864413	11.8153	5.09693	8.54884e-06	0.00415808	3.52022
6953	110091	D11WSU99E	-0.840049	10.312	-5.04339	1.0148e-05	0.00473025	3.36427
18996	3940097	SLC9A1	-0.958024	9.62846	-5.04904	9.96614e-06	0.00473025	3.38072
19008	7040100	SLCO2A1	-0.827047	4.89788	-5.02531	1.07522e-05	0.0048114	3.31168
10238	6560445	HGFAC	-1.31371	5.41505	-5.03057	1.05729e-05	0.0048114	3.32697
8	6180301	0610007N19RIK	-1.1909	5.1626	-4.96611	1.29911e-05	0.00558966	3.13966
13898	2450468	MGEA5	-1.62734	5.75718	-4.97083	1.2797e-05	0.00558966	3.15335
14272	6940040	MSI2H	-1.79811	6.24297	-4.89683	1.62018e-05	0.0068396	2.93883
8645	3310669	EVC2	-1.43642	5.05879	-4.89088	1.65116e-05	0.0068413	2.9216
6257	6290437	CLEC5A	1.27065	5.66405	4.88316	1.69223e-05	0.00688397	2.89927
10772	7380619	IGL-5	2.52014	6.70437	4.86401	1.7985e-05	0.00705957	2.84389
9900	360348	GSTA4	-1.85509	7.19114	-4.86693	1.78187e-05	0.00705957	2.85233
3502	2320341	AKAP12	1.25301	4.85916	4.85632	1.84304e-05	0.00710967	2.82164
10716	4150008	IGF2R	-1.62679	7.44534	-4.84524	1.90908e-05	0.00723962	2.78963
7642	620711	DNAJC2	1.91816	7.63727	4.83512	1.97145e-05	0.00735153	2.7604
18029	6380672	RYK	-1.59232	9.27788	-4.81634	2.0926e-05	0.00767537	2.70618
15265	5720440	OGFRL1	2.24208	10.1301	4.76555	2.4582e-05	0.00859259	2.5598
14884	4060382	NKPD1	-0.86111	4.94361	-4.76642	2.45139e-05	0.00859259	2.56232
22129	4810162	ZFP532	-1.37648	5.7721	-4.77289	2.4017e-05	0.00859259	2.58094
21643	70601	WFDC2	-1.51722	5.48489	-4.76069	2.49628e-05	0.00859259	2.54583
7816	10176	DUSP4	-0.978568	4.97196	-4.75497	2.54191e-05	0.00861706	2.52936
12423	6290441	LOC280487	3.28645	9.06749	4.74464	2.62637e-05	0.00877049	2.49965
15077	5720719	NSG2	1.51322	4.90109	4.73282	2.72639e-05	0.00897063	2.46568
11411	2100671	KLRB1F	1.5256	6.42649	4.72707	2.77648e-05	0.00900303	2.44913
20705	5720356	TRFR2	-0.953901	10.03	-4.70518	2.97526e-05	0.00924561	2.38628
17732	2570603	RNF208	-1.43267	6.72861	-4.70952	2.93481e-05	0.00924561	2.39872
18028	1340681	RYK	-1.63746	8.00452	-4.70987	2.93151e-05	0.00924561	2.39975
18872	1570619	SLC30A5	0.862188	10.573	4.68881	3.13306e-05	0.00960261	2.33932
21253	1770605	UPF1	-1.36941	9.65895	-4.68156	3.20562e-05	0.00969224	2.31851
163	1470100	1110033K02RIK	-1.74669	8.44479	-4.60509	4.07826e-05	0.0121663	2.09975
13261	6580347	LPHN1	-1.24569	7.09009	-4.59801	4.16999e-05	0.0121944	2.07954
15548	1690201	PADI1	-1.25883	6.03746	-4.59598	4.19668e-05	0.0121944	2.07375
6538	7650487	CPA3	1.3578	10.0354	4.58106	4.39797e-05	0.0126154	2.03119
14572	4250280	NAPRT1	-0.926558	8.71438	-4.56226	4.66521e-05	0.0132126	1.97761
14202	840255	MRPS10	0.957404	9.70205	4.54883	4.86576e-05	0.0136083	1.93938
21703	6110253	XAB1	1.15928	8.37159	4.54031	4.99751e-05	0.0138042	1.91512
13118	6900504	LOC666053	1.29054	8.40715	4.48837	5.87893e-05	0.0143286	1.76763
6594	4860079	CRELD2	0.880843	10.2407	4.48774	5.89053e-05	0.0143286	1.76584
7302	3930176	DBF4	0.777956	10.4891	4.51333	5.43774e-05	0.0143286	1.83846
6550	6100092	CPNE8	-0.781619	4.80845	-4.49895	5.68778e-05	0.0143286	1.79764
3948	4850719	ARHGEF16	-0.834392	4.84963	-4.4911	5.82902e-05	0.0143286	1.77537
5789	6520360	CD3E	-0.897273	4.97423	-4.48767	5.8918e-05	0.0143286	1.76564
4752	2100021	BC038881	-1.21061	5.18905	-4.50848	5.52085e-05	0.0143286	1.82468
19458	2320661	ST14	-1.35137	5.76336	-4.49638	5.73362e-05	0.0143286	1.79035
6570	1470553	CPXM1	-1.36725	5.99685	-4.51057	5.48492e-05	0.0143286	1.83061
20499	2340543	TNFSF12-TNFSF13	-1.54858	11.1436	-4.49649	5.73167e-05	0.0143286	1.79066
1889	2370465	5330403D14RIK	-1.59043	5.80586	-4.51317	5.44044e-05	0.0143286	1.83801
10722	5360685	IGFBP7	1.80189	6.47141	4.43972	6.84215e-05	0.0146907	1.6299
10492	6130632	HPSE	1.76055	6.43272	4.44509	6.72864e-05	0.0146907	1.64508
3484	6520474	AK129302	1.61949	6.60446	4.45407	6.54291e-05	0.0146907	1.67049
20204	1570487	TLR7	1.4372	5.63805	4.43728	6.89427e-05	0.0146907	1.62301
14720	2340709	NDUFC2	0.768968	12.4301	4.43843	6.8697e-05	0.0146907	1.62626
7495	6590187	DGKZ	-0.990669	10.9212	-4.46193	6.3846e-05	0.0146907	1.69272
6231	430386	CLDN5	-1.03177	5.06975	-4.45778	6.46776e-05	0.0146907	1.68098
2307	1170300	9030611O19RIK	-1.13558	5.78635	-4.44433	6.74472e-05	0.0146907	1.64292
4166	1410747	ATG2A	-1.16779	7.9349	-4.44626	6.70417e-05	0.0146907	1.64839
11787	2850209	LOC100043986	-1.30152	5.06065	-4.4699	6.22791e-05	0.0146907	1.71528
16061	4150050	PIGT	-1.42077	10.3304	-4.45234	6.57841e-05	0.0146907	1.66558
1259	3780672	2810449M09RIK	-1.43909	5.71958	-4.44604	6.70879e-05	0.0146907	1.64777
10454	360025	HOXB2	-1.48156	5.77201	-4.45856	6.45209e-05	0.0146907	1.68318
13769	3310373	MED12	-0.958759	9.80187	-4.42878	7.07917e-05	0.0149424	1.599
2143	4590612	6330442E10RIK	2.01625	6.76452	4.41066	7.48967e-05	0.015234	1.54785
19369	6450056	SQLE	0.924973	10.166	4.41407	7.41078e-05	0.015234	1.55745
14268	1570014	MSI2	-0.906606	8.90336	-4.41082	7.48594e-05	0.015234	1.5483
11757	4880025	LOC100042540	-1.05446	5.24395	-4.41444	7.40228e-05	0.015234	1.5585
5305	130348	C4A	-1.54865	5.69892	-4.40216	7.69022e-05	0.015501	1.52387
4900	240433	BDH2	-1.6309	6.47761	-4.39685	7.81808e-05	0.015618	1.50891
9789	7320739	GPR23	-1.20276	5.80705	-4.39201	7.9364e-05	0.0156413	1.49528
134	5360358	1110017F19RIK	-1.41128	7.10358	-4.39067	7.96956e-05	0.0156413	1.4915
6883	360187	CYP7B1	-1.07149	5.53945	-4.3857	8.09345e-05	0.0157463	1.4775
15796	7560673	PDLIM1	-0.604296	12.0951	-4.38152	8.19929e-05	0.0158147	1.46571
18741	7560538	SLC14A1	1.62433	7.54074	4.34888	9.07243e-05	0.0172023	1.37393
19058	6100577	SMARCE1	0.850195	10.4364	4.35014	9.03701e-05	0.0172023	1.37747
15773	4880035	PDE6H	-0.948091	5.13584	-4.34189	9.27089e-05	0.0174308	1.3543
20623	7610731	TPRKB	-1.26555	7.67573	-4.33822	9.37659e-05	0.0174827	1.34402
2267	5340605	8030474K03RIK	0.904119	4.96285	4.33306	9.5276e-05	0.0175104	1.32953
11484	1410768	LAMA5	-0.61853	4.87532	-4.32973	9.62623e-05	0.0175104	1.32019
21687	1450717	WTIP	-0.982215	5.27659	-4.33199	9.55932e-05	0.0175104	1.32652
11772	6290309	LOC100043313	1.47799	8.36443	4.3073	0.000103172	0.0186159	1.25734
7078	450674	D330012P07RIK	-1.5883	6.98298	-4.29878	0.000105924	0.0189596	1.23347
5803	1170181	CD52	2.36532	8.13779	4.29423	0.000107422	0.0190751	1.22074
15158	5340292	NUDT4	1.27539	9.51889	4.28693	0.000109868	0.0193557	1.20033
21284	4280358	USF2	1.48998	7.91654	4.26727	0.000116733	0.0198753	1.1454
6613	6980300	CRLF3	1.43888	8.60295	4.25373	0.0001217	0.0198753	1.10763
16401	1690392	POU2AF1	1.3682	5.0918	4.26169	0.000118756	0.0198753	1.12982
22311	6270452	ZMYND11	1.19443	9.1816	4.25959	0.000119525	0.0198753	1.12398
10878	3420398	IL8RA	0.915562	5.02153	4.27157	0.000115195	0.0198753	1.15742
8158	1170132	EG432721	0.761181	13.6966	4.25527	0.000121126	0.0198753	1.11191
4662	7560551	BC016201	-1.28077	8.05978	-4.26304	0.00011826	0.0198753	1.13361
6419	4150386	COL5A1	-1.33676	9.17162	-4.25493	0.000121251	0.0198753	1.11098
7860	1260092	E030007N04RIK	-1.38254	8.31556	-4.26415	0.000117857	0.0198753	1.13671
20054	7000187	TGM2	-1.51897	8.58324	-4.26555	0.000117352	0.0198753	1.1406
6882	540020	CYP51	1.69086	7.01838	4.24925	0.000123389	0.0200051	1.09514
16403	2480554	POU2F1	-1.26784	7.9943	-4.24298	0.000125792	0.0202479	1.07767
5476	7040477	CAPN2	1.91333	5.75088	4.23103	0.000130498	0.020418	1.04438
4049	2630370	ARPP21	1.70696	5.52402	4.23138	0.000130357	0.020418	1.04537
21028	6250193	TXNIP	-0.915407	11.3393	-4.23155	0.00013029	0.020418	1.04583
10458	5130136	HOXB5	-1.53886	5.72486	-4.23718	0.000128055	0.020418	1.0615
19536	940717	STFA1	2.29377	6.76283	4.22795	0.000131739	0.020425	1.03581
14871	6370129	NISCH	-1.28	9.93777	-4.2264	0.000132369	0.020425	1.03149
13025	6330193	LOC630253	1.61401	4.95225	4.20493	0.000141384	0.0208666	0.971808
21336	5570682	USP39	0.894873	10.2131	4.21615	0.0001366	0.0208666	1.00298
21682	6580164	WRN	-0.660467	10.7008	-4.21434	0.000137359	0.0208666	0.997964
6549	4540615	CPNE2	-0.695695	10.3628	-4.20844	0.000139868	0.0208666	0.981567
14684	2510041	NDST2	-0.697165	10.0383	-4.209	0.00013963	0.0208666	0.983116
14804	130544	NFIA	-1.27273	6.39318	-4.20407	0.000141759	0.0208666	0.969404
20181	6580653	TLE2	-1.35195	5.9959	-4.20561	0.000141089	0.0208666	0.973698
21036	2140612	TXNRD2	-0.742923	10.0803	-4.20131	0.000142964	0.0209064	0.961738
8604	1980470	ERO1LB	1.50799	7.05576	4.19752	0.000144635	0.0210134	0.951214
11616	4760202	LIG1	2.5046	7.84741	4.19203	0.000147085	0.0212314	0.936004
18010	5910762	RUSC1	-1.34915	7.82951	-4.18123	0.000152034	0.0216901	0.906032
418	2810326	1700027J05RIK	-1.38325	7.88459	-4.18087	0.000152201	0.0216901	0.90504
7192	4010129	D6WSU163E	1.00077	9.14762	4.17314	0.000155846	0.022069	0.883608
13176	840553	LOC672705	1.50715	5.68431	4.16583	0.000159368	0.0223608	0.863375
14494	830730	MYO7A	1.34725	7.36638	4.16473	0.000159906	0.0223608	0.860325
5304	60368	C4A	-1.09947	5.10789	-4.15687	0.000163794	0.0227623	0.838572
10351	4150397	HK1	1.9547	7.69909	4.13087	0.000177324	0.0236291	0.766734
11706	2190088	LOC100039786	1.29139	9.23063	4.13322	0.000176057	0.0236291	0.773223
18567	1580626	SGOL1	0.647575	9.44637	4.13682	0.000174135	0.0236291	0.783158
16409	6040142	POU6F1	-0.86773	5.14856	-4.13378	0.00017576	0.0236291	0.774752
2633	2690091	A230050P20RIK	-1.32225	7.71561	-4.13069	0.000177424	0.0236291	0.766221
15756	3360343	PDE1B	-1.39134	7.18531	-4.13647	0.000174325	0.0236291	0.782172
4917	2100402	BGN	-1.43665	6.8803	-4.1425	0.000171141	0.0236291	0.798856
5263	2600021	C330011F01RIK	-1.37725	7.66105	-4.12776	0.000179016	0.0237001	0.758135
3879	1570398	ARF5	1.58957	9.33421	4.12203	0.000182173	0.0238472	0.742319
13393	1570672	LTBP4	-1.13748	5.18156	-4.12187	0.000182259	0.0238472	0.741888
8061	2490333	EDEM2	2.05327	7.04894	4.11787	0.000184493	0.0239991	0.730864
8704	650608	F2RL2	1.68478	6.27698	4.10912	0.000189478	0.0243643	0.706739
9978	3870438	GTPBP6	-1.19441	8.61296	-4.10985	0.000189059	0.0243643	0.708744
13597	5270270	MAPK9	1.77291	7.36722	4.10493	0.000191912	0.0243968	0.695192
18444	870309	SERPINE2	1.21686	9.68583	4.10494	0.000191903	0.0243968	0.695233
3442	6290592	AI607873	0.704153	4.97501	4.09924	0.000195264	0.0246025	0.679528
869	5570722	2310057J16RIK	-0.799683	5.19838	-4.09845	0.000195729	0.0246025	0.677374
7269	1050040	DAB2IP	-0.825616	8.41289	-4.09609	0.000197143	0.0246417	0.670864
17843	1580021	RPL29	1.1863	11.6165	4.09052	0.000200509	0.0249233	0.655547
11929	3890414	LOC100046298	1.47951	7.92432	4.07749	0.000208608	0.025634	0.61973
16060	2600121	PIGT	-0.700268	11.6836	-4.07583	0.000209664	0.025634	0.615161
8555	4180132	EPS8L2	-0.947876	4.9871	-4.07908	0.000207605	0.025634	0.624088
2255	6450520	7530408C15RIK	-1.00015	7.79249	-4.07062	0.000213008	0.0257613	0.600851
11653	6620397	LMBR1L	-1.02193	7.64411	-4.0714	0.000212501	0.0257613	0.603005
4167	2030152	ATG2A	-1.14835	8.62684	-4.06369	0.000217534	0.0261672	0.581838
20197	2900575	TLR13	0.835764	4.90811	4.05773	0.000221501	0.0262955	0.565496
17559	3290725	RGS11	-0.754104	4.89078	-4.0568	0.000222126	0.0262955	0.562945
15721	6510403	PCSK4	-1.11497	8.38609	-4.06021	0.000219844	0.0262955	0.572287
7271	6380424	DAB2IP	-1.29762	7.04363	-4.05278	0.000224849	0.0264777	0.551932
6537	3420672	CPA3	2.25091	6.52517	4.04429	0.000230709	0.0267881	0.528669
7671	130131	DNTT	1.63218	6.55997	4.01117	0.000255022	0.0267881	0.438104
7517	3440639	DHRS7	1.53404	7.42131	4.01595	0.000251364	0.0267881	0.451161
21294	50296	USP10	1.43484	6.75213	4.03784	0.000235262	0.0267881	0.511002
19290	4260326	SPATA5L1	1.36218	6.79467	4.02807	0.000242319	0.0267881	0.484286
4859	1240546	BCL2L1	1.2633	5.44048	4.01154	0.000254742	0.0267881	0.439099
19974	6370286	TDRD3	1.25053	7.63996	4.01497	0.000252114	0.0267881	0.448468
6255	2850537	CLEC5A	1.11613	5.31932	4.01779	0.000249971	0.0267881	0.456185
15270	380661	OIP5	1.07537	8.20662	4.01292	0.000253677	0.0267881	0.442883
14589	610743	NASP	1.01461	10.6717	4.02786	0.000242476	0.0267881	0.483699
10040	3450482	H2-DMB2	0.868827	4.97008	4.02405	0.00024529	0.0267881	0.473271
22301	730338	ZMPSTE24	0.624839	10.7845	4.0337	0.00023823	0.0267881	0.499668
20222	5490079	TMC6	-0.808447	10.0919	-4.02643	0.000243529	0.0267881	0.479784
20558	1940327	TOMM34	-0.822106	9.98123	-4.0207	0.000247786	0.0267881	0.46412
3280	4260397	ADCK5	-0.854747	9.52007	-4.04001	0.000233721	0.0267881	0.516942
16004	7160021	PHLDB1	-0.908573	5.45713	-4.04126	0.000232836	0.0267881	0.520371
15710	3130619	PCNT	-0.924092	8.65499	-4.0126	0.000253927	0.0267881	0.441995
6353	5810035	CNOT10	-0.936203	10.0589	-4.01641	0.000251015	0.0267881	0.452418
17663	6560008	RNASEH2A	-1.01153	10.577	-4.02451	0.000244946	0.0267881	0.47454
4809	2940612	BC063749	-1.08908	8.20548	-4.0283	0.00024215	0.0267881	0.484916
19619	1170059	STXBP4	-1.10759	7.64249	-4.01182	0.000254523	0.0267881	0.439876
9922	430564	GSTT1	-1.17153	5.89391	-4.04152	0.000232653	0.0267881	0.521084
14571	940646	NAPRT1	-1.30451	7.35971	-4.02344	0.000245737	0.0267881	0.471626
13837	6370593	METAP2	1.57853	7.88123	4.00716	0.00025813	0.0268937	0.427157
5473	4390020	CAPN2	1.53239	5.3472	4.00371	0.000260835	0.0268937	0.417738
18439	5960477	SERPINB6A	-0.811952	9.20014	-4.00537	0.000259533	0.0268937	0.422259
4640	3610025	BC004728	-1.2699	6.1044	-4.00432	0.000260355	0.0268937	0.419402
3116	4220240	ACADL	1.80344	7.08277	3.99711	0.000266082	0.0272384	0.399742
19979	1770224	TEAD2	-1.32155	6.12464	-3.99645	0.000266614	0.0272384	0.39794
11342	1740594	KLF4	1.42882	6.316	3.99096	0.000271067	0.0273608	0.382973
15978	5900551	PHF21B	-0.739279	5.11523	-3.99167	0.000270486	0.0273608	0.38491
13763	1990730	MECR	-0.898047	9.24819	-3.99045	0.00027148	0.0273608	0.381597
11485	6840209	LAMB2	-1.15209	5.71329	-3.98603	0.000275126	0.0276039	0.369544
5474	4480167	CAPN2	1.65653	5.61115	3.98309	0.000277572	0.027725	0.361548
3270	3610730	ADAR	1.73949	7.2118	3.97832	0.000281593	0.027795	0.348559
6196	2450270	CKAP2L	1.72556	6.72742	3.97784	0.000282	0.027795	0.347252
12305	4560646	LOC235857	1.04678	9.18654	3.9799	0.000280251	0.027795	0.352874
22195	6660626	ZFP691	-1.08158	7.24596	-3.97102	0.000287847	0.0282469	0.328718
3062	2370192	ABCF2	2.48274	8.86028	3.96615	0.000292098	0.0285389	0.315475
16062	5260132	PIGU	1.38262	9.628	3.96409	0.000293922	0.0285922	0.309855
10167	1090400	HDHD2	1.32362	7.12041	3.95822	0.00029915	0.0288619	0.293934
19610	3870021	STX8	0.836133	9.7111	3.95809	0.000299274	0.0288619	0.293557
17908	5290577	RPS27A	0.580041	12.8006	3.9529	0.000303979	0.0291377	0.279474
13813	4850193	MEIS1	-1.72818	6.7245	-3.95207	0.000304739	0.0291377	0.277218
1415	6860240	4631423B10RIK	-1.44709	5.70606	-3.95022	0.000306439	0.0291756	0.272196
16650	1050224	PRKCB	1.43349	5.77399	3.94706	0.000309359	0.0291943	0.263632
20596	2190364	TPCN2	-0.980908	8.05537	-3.94578	0.00031055	0.0291943	0.260164
6502	6840092	CORO7	-1.07245	6.94607	-3.94748	0.000308973	0.0291943	0.264759
20346	1980608	TMEM201	-0.57229	10.0642	-3.9409	0.00031514	0.0295019	0.246916
11566	1430689	LDHD	-0.936309	5.00739	-3.93296	0.00032274	0.0299626	0.225405
15058	2810594	NRXN1	-1.26705	5.78196	-3.93322	0.000322488	0.0299626	0.22611
12265	2970088	LOC229810	1.33135	7.40081	3.92925	0.000326349	0.0301725	0.215365
7680	1580551	DOCK2	-1.26246	5.59441	-3.92353	0.000331999	0.0305685	0.199872
4261	6290673	ATP6V0D1	2.29027	8.95012	3.91792	0.00033763	0.030784	0.184694
4268	1260671	ATP6V1C1	1.07715	9.28079	3.91709	0.000338468	0.030784	0.182458
10003	5860689	GYLTL1B	-0.813681	5.2878	-3.91967	0.000335858	0.030784	0.189443
17823	5490390	RPL18	0.631478	14.6791	3.91182	0.000343853	0.0310216	0.168213
21410	4200543	VARS	-0.752233	11.5949	-3.91223	0.00034343	0.0310216	0.169323
9812	70278	GPRK6	2.31167	8.10154	3.90505	0.000350892	0.031031	0.149928
4963	5700044	BMP4	-0.509684	4.7726	-3.90972	0.000346018	0.031031	0.162548
5571	1470170	CCBL1	-0.760803	9.12146	-3.90544	0.00035049	0.031031	0.150962
4908	3290747	BEX2	-1.06296	5.86463	-3.90528	0.000350654	0.031031	0.150538
2137	150184	6330414G02RIK	-1.163	5.70352	-3.90665	0.000349214	0.031031	0.154253
6650	1340288	CSE1L	0.778782	10.0329	3.90208	0.000354028	0.0310629	0.141898
17628	6840685	RILPL2	-0.802708	10.306	-3.90212	0.000353989	0.0310629	0.141999
1362	4810400	3200002M19RIK	1.23238	8.15416	3.89111	0.000365834	0.0313774	0.112302
17038	3310333	PYGL	0.972216	9.33962	3.89102	0.000365939	0.0313774	0.112043
10226	6900605	HEXDC	-0.764376	8.34801	-3.89538	0.000361198	0.0313774	0.123808
18797	6060577	SLC25A1	-0.967536	10.6696	-3.89098	0.000365981	0.0313774	0.111941
2586	2630040	A130026C10RIK	-1.1564	5.68506	-3.89509	0.00036151	0.0313774	0.123029
11444	990424	KRT18	-1.44985	7.25657	-3.89093	0.000366028	0.0313774	0.111825
12923	6220471	LOC386520	-1.67661	5.62798	-3.88714	0.0003702	0.0316139	0.101601
9383	5340674	GDI1	1.5899	5.56259	3.88413	0.000373545	0.0317783	0.0934877
3120	270673	ACADS	-0.806779	10.5207	-3.88254	0.000375323	0.0318086	0.0892047
268	7610161	1300007L22RIK	-0.745759	4.81244	-3.87852	0.000379857	0.0320714	0.0783727
9847	4260433	GRB10	-0.882831	9.88903	-3.87474	0.000384168	0.0323134	0.0681958
19955	5820672	TCP1	1.4364	7.28335	3.87185	0.000387501	0.0324717	0.0604039
9551	2900187	GM166	-1.13589	6.86624	-3.86785	0.000392149	0.0327386	0.0496515
19537	3360056	STFA1	2.08916	6.66301	3.86525	0.000395202	0.0328139	0.0426588
5082	4880044	BUD31	0.945568	10.9597	3.86407	0.000396593	0.0328139	0.0394899
17880	6650239	RPO1-4	-1.00943	8.62489	-3.86335	0.000397451	0.0328139	0.0375413
5981	7380400	CEBPA	1.39594	6.21516	3.85761	0.00040431	0.0331356	0.0221142
17912	1010672	RPS3	1.12096	13.367	3.85872	0.000402972	0.0331356	0.025102
1929	520435	5430437P03RIK	-0.890579	10.6693	-3.85635	0.000405826	0.0331385	0.0187402
15700	450064	PCMT1	1.52691	8.54296	3.85239	0.000410643	0.0332888	0.0081013
16405	6840368	POU2F1	-1.38069	8.21294	-3.85279	0.000410151	0.0332888	0.00918118
3446	2030487	AI747699	1.46525	6.94453	3.84699	0.000417307	0.0332986	-0.0064122
11952	510328	LOC100046608	0.852952	5.24607	3.84509	0.000419668	0.0332986	-0.0114968
22306	3450072	ZMYM3	-0.596636	10.8961	-3.8458	0.000418786	0.0332986	-0.00960194
21262	3520594	UPP1	-0.83437	5.43271	-3.84507	0.000419693	0.0332986	-0.0115516
4737	1440397	BC031901	-0.879845	4.97659	-3.84675	0.000417602	0.0332986	-0.00704985
525	620725	1810010M01RIK	-1.15792	8.14769	-3.84763	0.000416503	0.0332986	-0.00467316
18596	1690376	SH3KBP1	0.691745	10.6139	3.83677	0.000430189	0.0340107	-0.0338157
1020	5270204	2610003J06RIK	-0.811468	9.79891	-3.82707	0.000442781	0.034883	-0.0598173
16919	2470553	PTK2	-1.16048	7.29059	-3.82401	0.000446817	0.0350775	-0.067995
9436	4180703	GIGYF1	-1.07727	8.46423	-3.82148	0.000450194	0.035219	-0.0747803
21334	3440408	USP39	0.828571	10.6988	3.81548	0.000458283	0.0356458	-0.0908264
562	4280280	1810033M07RIK	-0.998075	5.41008	-3.81507	0.000458836	0.0356458	-0.0919118
13647	4040594	MAT2B	0.786743	10.2419	3.81177	0.000463356	0.0358724	-0.100745
18297	4590441	SDCCAG1	1.06855	8.25664	3.80831	0.000468142	0.0360011	-0.110002
6954	2230575	D11WSU99E	-0.562373	10.6123	-3.80593	0.000471454	0.0360011	-0.116354
15571	3610475	PAK4	-0.687318	8.58601	-3.80609	0.000471232	0.0360011	-0.115929
19308	3460605	SPEN	-2.10546	7.8725	-3.80806	0.000468491	0.0360011	-0.110673
7461	10161	DEPDC1B	0.872825	9.51578	3.80313	0.000475388	0.036178	-0.123838
1467	6760100	4732458O05RIK	-1.03535	5.56845	-3.80041	0.00047924	0.0362247	-0.131108
18780	4920136	SLC22A18	-1.27307	6.74666	-3.80119	0.00047813	0.0362247	-0.12902
19471	940138	ST6GALNAC4	1.54123	7.78321	3.7972	0.00048381	0.0362539	-0.139657
8316	1260192	EIF2B1	1.21493	9.4283	3.79499	0.00048699	0.0362539	-0.145559
6944	5340129	D10JHU81E	-0.6874	11.5089	-3.79448	0.000487728	0.0362539	-0.146922
10456	2710358	HOXB3	-0.775974	5.09868	-3.79531	0.000486533	0.0362539	-0.144712
8042	5700722	ECE1	-0.939562	8.08728	-3.79622	0.000485225	0.0362539	-0.142287
4653	3130142	BC010304	0.926647	10.556	3.78881	0.000495986	0.0364147	-0.162043
18308	3180075	SDHB	0.708946	10.8915	3.78878	0.000496029	0.0364147	-0.162121
17158	4900692	RABGGTA	-1.00611	8.54583	-3.79133	0.000492295	0.0364147	-0.155317
2883	6980044	A830081L15RIK	-1.40752	6.7531	-3.78853	0.000496401	0.0364147	-0.162796
8664	5820008	EXOC3L	-1.39738	6.11784	-3.78622	0.00049981	0.0365449	-0.168959
1656	4050255	4930511J11RIK	-1.13254	5.27172	-3.78157	0.000506727	0.03693	-0.181336
13137	670195	LOC667609	1.4276	9.71487	3.7776	0.000512717	0.0370141	-0.191918
10953	6220367	INTS3	-0.597573	10.6949	-3.77802	0.000512076	0.0370141	-0.190791
667	450270	2010313D22RIK	-0.896214	8.77513	-3.77752	0.000512844	0.0370141	-0.192141
2687	150209	A430006M23RIK	-1.2134	8.97175	-3.77439	0.000517605	0.0372376	-0.200461
17280	1430603	RARS	1.09064	10.6354	3.77319	0.000519447	0.0372504	-0.20366
5556	6960441	CBR3	-1.19864	6.4992	-3.77098	0.000522856	0.037375	-0.209549
17385	3710719	RBM38	1.74703	7.13402	3.76176	0.000537283	0.0380192	-0.234051
16074	5390754	PIK3CD	1.586	5.98972	3.75197	0.000553035	0.0380192	-0.260059
17028	1090471	PXN	1.53141	8.24331	3.75037	0.000555657	0.0380192	-0.264316
12569	50762	LOC381649	1.36829	11.1508	3.75626	0.000546077	0.0380192	-0.248664
16708	2480132	PROM	1.24689	5.7704	3.75671	0.000545363	0.0380192	-0.247487
18932	1580678	SLC39A6	0.825991	10.1392	3.76236	0.000536331	0.0380192	-0.232455
17071	5050609	RAB11FIP5	-0.734971	8.70804	-3.75427	0.0005493	0.0380192	-0.25396
13639	6400537	MAST2	-0.769331	7.95799	-3.75248	0.000552205	0.0380192	-0.258707
6874	510669	CYP4F13	-0.778571	8.70696	-3.75071	0.000555103	0.0380192	-0.263418
21257	4120609	UPF3A	-0.80154	9.19645	-3.75736	0.000544304	0.0380192	-0.245738
11525	6560494	LASS4	-1.08922	5.67281	-3.76359	0.000534392	0.0380192	-0.229194
7321	2650136	DCLK2	-1.12397	6.6644	-3.75181	0.000553301	0.0380192	-0.260492
6771	70300	CUGBP2	-1.40273	5.71079	-3.75383	0.000550009	0.0380192	-0.255121
16986	5420358	PTPRV	-1.57014	7.57308	-3.75556	0.000547203	0.0380192	-0.250518
21227	3180703	UNC119B	1.8025	6.01244	3.74547	0.000563745	0.038327	-0.27732
12187	2120372	LOC212399	1.75569	8.89626	3.74652	0.000562004	0.038327	-0.274538
14602	4920754	NAT6	-1.03719	8.86685	-3.74454	0.000565295	0.038327	-0.279792
5802	4230437	CD48	1.20498	5.57648	3.73868	0.00057514	0.0384738	-0.295327
11790	7510598	LOC100044101	-0.62303	9.73286	-3.73975	0.000573325	0.0384738	-0.292483
5790	6590239	CD3E	-0.878737	4.85169	-3.73943	0.00057387	0.0384738	-0.293337
21571	3420450	WDR24	-1.05961	8.65077	-3.73813	0.000576058	0.0384738	-0.296762
19920	7400176	TCF15	-1.08127	5.36711	-3.74008	0.000572768	0.0384738	-0.291609
6837	4610468	CYB5R4	1.55424	9.78404	3.73711	0.000577799	0.0384752	-0.299478
18350	2340646	SEH1L	0.8682	8.57638	3.72823	0.000593107	0.0392171	-0.323001
10388	5550014	HMOX2	0.744585	10.3389	3.7276	0.000594198	0.0392171	-0.324655
16054	5900347	PIGO	-0.727813	9.48371	-3.7289	0.000591937	0.0392171	-0.321225
5483	6510576	CAPRIN1	1.42952	10.2127	3.72556	0.000597777	0.0393372	-0.330057
10466	1170564	HP	2.80812	9.14753	3.72024	0.000607212	0.0395664	-0.344143
1388	3890025	3830430K15RIK	1.42761	8.59782	3.71772	0.00061173	0.0395664	-0.35081
4203	4670196	ATP13A3	1.37897	7.50538	3.71948	0.000608576	0.0395664	-0.346161
5257	7200189	C330006A16RIK	-0.775038	10.793	-3.72111	0.000605659	0.0395664	-0.34184
3024	2000692	ABCA7	-0.817983	11.143	-3.72042	0.000606892	0.0395664	-0.343669
981	2850307	2500004H21RIK	-1.08286	7.26723	-3.71764	0.00061187	0.0395664	-0.351017
4695	6480554	BC023892	0.988909	9.07377	3.71651	0.000613914	0.0395842	-0.354015
15927	5690341	PGK1	0.63109	11.6278	3.70696	0.000631381	0.0405934	-0.379245
7702	7150170	DOM3Z	-0.948677	9.85066	-3.70524	0.000634567	0.0406814	-0.383771
5313	3370170	C530036F05RIK	-1.22773	7.16047	-3.70254	0.000639624	0.0408884	-0.390908
9883	60390	GSDMDC1	2.0471	7.02924	3.69742	0.000649295	0.0413884	-0.4044
18873	4280494	SLC30A5	0.769842	10.5642	3.69643	0.000651196	0.0413916	-0.407029
21409	1580044	VARS	-0.807601	11.9976	-3.69428	0.000655305	0.0414186	-0.412684
19344	6660292	SPO11	-1.09735	5.94834	-3.69427	0.000655322	0.0414186	-0.412707
21285	5690280	USF2	1.55698	6.8697	3.69153	0.00066061	0.0416352	-0.419932
16822	2360370	PSMB7	0.81685	12.0243	3.68973	0.000664116	0.0417011	-0.42469
16798	7510332	PSENEN	0.648652	12.1985	3.68908	0.000665383	0.0417011	-0.426403
5875	4180386	CDC34	1.1839	7.21266	3.6866	0.000670232	0.0418876	-0.43293
9394	2070161	GEMIN6	1.39133	9.15011	3.68511	0.000673155	0.0419531	-0.436841
20574	4250403	TOP2A	1.38178	11.0637	3.68017	0.000682979	0.0422189	-0.449862
6336	4560139	CNIH	1.16629	9.57391	3.67963	0.000684057	0.0422189	-0.45128
18822	6590093	SLC25A28	-0.548941	11.4692	-3.67865	0.000686013	0.0422189	-0.453846
10569	460594	HSPB8	-1.11173	5.93617	-3.67979	0.000683729	0.0422189	-0.450849
10144	5090079	HDAC11	-1.31579	5.89924	-3.67823	0.000686854	0.0422189	-0.454948
6352	7510731	CNOT1	2.12401	7.55407	3.67455	0.000694292	0.0423306	-0.464626
5307	7510243	C4B	-0.895341	6.03408	-3.67453	0.000694348	0.0423306	-0.464699
2161	990722	6330562C20RIK	-1.04114	9.43017	-3.67628	0.000690783	0.0423306	-0.460073
8068	1470687	EDG6	1.70927	7.19305	3.67335	0.000696747	0.0423614	-0.467798
18560	620280	SGK3	1.37666	7.88514	3.66713	0.00070954	0.0423912	-0.484147
17720	3870102	RNF168	0.969103	8.49034	3.66866	0.000706364	0.0423912	-0.480116
18542	70193	SFXN2	0.847176	7.8828	3.66938	0.000704889	0.0423912	-0.478238
13196	580563	LOC674706	0.74217	9.78778	3.66667	0.000710498	0.0423912	-0.48536
14222	4180056	MRPS23	0.557174	11.3645	3.66714	0.000709509	0.0423912	-0.484108
8609	4060554	ES2EL	-0.739599	8.97904	-3.66888	0.000705908	0.0423912	-0.479537
8713	2100730	F630107D10RIK	-1.22756	6.74231	-3.66825	0.000707212	0.0423912	-0.481195
15812	4480682	PDXDC1	1.75204	7.05064	3.65779	0.000729163	0.0430456	-0.508656
18027	5090280	RYBP	1.50308	8.26609	3.65938	0.000725787	0.0430456	-0.504487
14119	160451	MRAS	-0.949464	6.26649	-3.6598	0.000724907	0.0430456	-0.503398
9720	670242	GPAA1	-1.04859	9.16277	-3.65804	0.000728626	0.0430456	-0.507994
7424	2490142	DDX58	1.59353	5.71382	3.65553	0.000733995	0.0432168	-0.514589
8228	3170332	EG629383	1.96607	9.37444	3.6531	0.000739216	0.0432554	-0.520956
14919	4490678	NME7	1.31078	7.53499	3.65261	0.000740273	0.0432554	-0.522239
6674	1570373	CSNK1E	-1.03746	10.1596	-3.65196	0.000741679	0.0432554	-0.523943
14024	3520066	MMP14	-1.31764	8.39827	-3.65164	0.000742384	0.0432554	-0.524797
12474	940563	LOC380665	1.38451	8.81105	3.64947	0.000747108	0.0433242	-0.530494
10836	430446	IL18RAP	0.778823	5.2048	3.64932	0.000747437	0.0433242	-0.53089
912	3800328	2410004N11RIK	2.1645	7.06607	3.64841	0.000749407	0.0433262	-0.533254
744	5310440	2310003C23RIK	1.34273	8.17307	3.64237	0.000762733	0.0435342	-0.549084
13972	4560446	MKL1	1.05055	5.11281	3.64504	0.000756829	0.0435342	-0.542105
15677	2000192	PCCA	0.975189	8.54488	3.64277	0.000761846	0.0435342	-0.548038
102	2060520	1110007A13RIK	-0.723363	9.52904	-3.64464	0.000757701	0.0435342	-0.543139
20848	1770739	TSEN54	-0.819774	9.28411	-3.64241	0.000762655	0.0435342	-0.548992
9461	7400132	GIT2	-0.714505	9.12443	-3.64137	0.000764974	0.0435509	-0.551718
20244	2970196	TMED4	1.75914	7.9301	3.62581	0.000800438	0.0438313	-0.592407
7543	3940021	DIAP1	1.63065	7.57557	3.63106	0.000788298	0.0438313	-0.578686
18597	2900129	SH3KBP1	1.52585	7.41889	3.63196	0.000786243	0.0438313	-0.576343
8330	5260240	EIF2S2	1.37789	8.07927	3.62742	0.000796708	0.0438313	-0.588214
11936	4610193	LOC100046393	1.33773	9.76802	3.62675	0.000798264	0.0438313	-0.589965
3584	270470	ALG9	1.1592	6.74072	3.63198	0.000786197	0.0438313	-0.576291
14256	3180025	MS4A6D	1.14226	6.16469	3.62638	0.000799112	0.0438313	-0.590919
10021	3840360	H28	1.07679	4.94055	3.62905	0.000792932	0.0438313	-0.583949
16301	2900730	PNPLA2	-0.667844	11.1804	-3.62628	0.000799351	0.0438313	-0.591187
20780	7550240	TRMT1	-0.859813	9.76538	-3.62547	0.000801243	0.0438313	-0.59331
21649	2940661	WHRN	-0.898669	5.89078	-3.6357	0.000777706	0.0438313	-0.566541
18368	5890097	SEMA4B	-0.950605	9.93842	-3.62628	0.000799354	0.0438313	-0.591191
17313	1820037	RASL12	-1.04999	5.65027	-3.62996	0.000790835	0.0438313	-0.581571
4647	2070367	BC006662	-1.05409	7.45641	-3.63561	0.000777907	0.0438313	-0.566773
7686	1230102	DOCK6	-1.05535	6.61829	-3.62869	0.000793766	0.0438313	-0.584893
17100	1780025	RAB34	-1.12788	5.69397	-3.62976	0.000791291	0.0438313	-0.582089
3060	110768	ABCF2	2.44646	8.90728	3.62459	0.000803282	0.0438357	-0.595591
17251	670253	RANGRF	-0.641892	11.8402	-3.62195	0.000809494	0.0439603	-0.602507
13993	2650672	MLL1	-1.0254	10.7872	-3.62217	0.000808955	0.0439603	-0.601908
1400	4760075	4432405B04RIK	-0.910577	5.58503	-3.61969	0.000814813	0.044133	-0.608385
9871	2570523	GRIT	-1.54293	7.41101	-3.61893	0.000816621	0.044133	-0.610374
16795	3390075	PSEN1	1.71963	8.61427	3.61448	0.000827261	0.0442845	-0.621993
5824	2060543	CD79B	1.26861	7.65249	3.61281	0.000831299	0.0442845	-0.626363
4107	1340041	ASF1B	1.03645	8.83789	3.61297	0.000830896	0.0442845	-0.625928
4667	240487	BC017643	0.545506	10.511	3.61496	0.000826118	0.0442845	-0.620752
22259	4220451	ZFPL1	-1.03109	8.28569	-3.61337	0.000829946	0.0442845	-0.624901
14271	6380544	MSI2H	-1.41841	7.31116	-3.61657	0.000822244	0.0442845	-0.616533
6849	3390605	CYHR1	-0.755584	8.98641	-3.6064	0.00084692	0.0447967	-0.64307
20188	780445	TLE6	-0.812511	9.35031	-3.60683	0.000845871	0.0447967	-0.641958
10484	1510019	HPS1	-0.942095	9.82745	-3.60786	0.000843338	0.0447967	-0.639267
21650	7150059	WHRN	-1.01779	5.15024	-3.60243	0.000856736	0.045209	-0.65341
10055	5050739	H2-OA	-0.871746	9.27596	-3.5997	0.000863556	0.0454616	-0.660524
17305	6180192	RASGRP2	1.73559	7.05941	3.59634	0.000872008	0.0456414	-0.669263
10013	2760093	H13	1.20308	10.5025	3.59511	0.000875131	0.0456414	-0.672469
8378	3830315	EIF5	0.994447	9.86311	3.59552	0.000874091	0.0456414	-0.671403
8993	4010598	FLAD1	-0.589724	9.90417	-3.59612	0.000872573	0.0456414	-0.669844
4337	6290390	AURKB	0.685205	10.8643	3.59365	0.000878857	0.0457292	-0.676281
11552	50746	LCN12	-0.676672	4.93873	-3.5924	0.000882056	0.0457891	-0.67954
3287	7330189	ADCY7	1.30857	7.12224	3.58966	0.00088907	0.0458682	-0.686645
20223	7100300	TMC6	-0.776565	10.2562	-3.59089	0.000885913	0.0458682	-0.683454
19314	620372	SPHK1	-1.032	10.7463	-3.58941	0.000889728	0.0458682	-0.687309
13842	5860707	METT11D1	-0.657497	9.15549	-3.5863	0.000897791	0.0461774	-0.695401
12882	1500044	LOC386067	0.982898	11.351	3.58539	0.000900162	0.0461932	-0.697766
11999	4610333	LOC100047016	2.04919	7.34123	3.58308	0.000906194	0.0462684	-0.703756
6167	2060544	CHST2	-0.775131	4.87536	-3.58361	0.000904797	0.0462684	-0.702373
7601	2630491	DMWD	-1.07781	8.61031	-3.58167	0.0009099	0.0462684	-0.707417
7569	1940221	DKKL1	-1.13375	8.006	-3.5817	0.000909818	0.0462684	-0.707336
17077	3610470	RAB18	0.789792	9.48176	3.57969	0.000915133	0.046429	-0.71256
14401	4260754	MTX1	1.6156	10.4059	3.57772	0.000920383	0.0465193	-0.71769
9375	5700639	GDE1	1.27203	9.19141	3.57746	0.000921071	0.0465193	-0.71836
20246	6200360	TMED4	1.90157	7.79134	3.575	0.000927664	0.0465371	-0.724756
10150	3290014	HDAC5	1.4625	5.98624	3.57625	0.000924315	0.0465371	-0.721512
13425	7100674	LY96	-1.00301	8.18654	-3.57522	0.000927058	0.0465371	-0.72417
17401	540603	RBMS1	0.918393	8.35516	3.57156	0.000936927	0.0468786	-0.733665
13810	3130544	MEGF8	-0.827387	8.75539	-3.57092	0.000938661	0.0468786	-0.735323
14098	6450128	MPO	2.11997	11.9042	3.56982	0.000941661	0.0469048	-0.738184
16105	4490592	PIP5K1C	-0.857431	9.1161	-3.56919	0.000943378	0.0469048	-0.739818
8467	6290133	ENDOD1	0.671933	11.2315	3.56822	0.000946034	0.0469325	-0.742338
13702	360673	MCAT	1.58428	7.43476	3.56626	0.000951408	0.0470089	-0.747417
14533	5670291	NACA	0.99696	11.1932	3.56613	0.000951775	0.0470089	-0.747762
8173	1850307	EG433865	1.65336	6.92688	3.56351	0.000958993	0.0470538	-0.754536
8122	2490653	EG240327	0.946787	5.24642	3.56415	0.000957227	0.0470538	-0.752883
5087	5960152	BXDC2	0.889375	11.4707	3.56431	0.00095678	0.0470538	-0.752464
8334	1850685	EIF3B	1.91349	10.5961	3.56098	0.000966051	0.0472963	-0.761109
3222	4010431	ACTR5	1.21135	7.09454	3.55935	0.000970594	0.047415	-0.765314
6101	3520228	CHD8	-0.627566	9.85713	-3.5573	0.000976382	0.0475938	-0.770644
14638	1660564	NCKAP1	1.21779	6.22185	3.55515	0.000982444	0.0477852	-0.776191
18300	1300592	SDCCAG3	1.45191	6.17831	3.55432	0.000984813	0.0477965	-0.778351
15895	5260603	PFAS	-0.506726	11.0635	-3.55221	0.000990823	0.0478839	-0.783804
1159	6280373	2700062C07RIK	-0.805002	9.04948	-3.55219	0.000990893	0.0478839	-0.783867
21445	1660368	VIT	0.82193	4.91377	3.54996	0.000997284	0.048065	-0.789629
3528	4860088	AKT1S1	-0.919566	10.056	-3.54939	0.000998937	0.048065	-0.791113
14336	50047	MTERFD2	1.61904	7.51251	3.54851	0.00100146	0.0480831	-0.793375
17235	2760064	RALY	2.26117	8.64665	3.54678	0.00100647	0.0481393	-0.797841
10260	150128	HIP2	1.10256	10.604	3.54598	0.00100882	0.0481393	-0.799931
4582	2900056	BAT2	-1.3096	9.5541	-3.54588	0.00100909	0.0481393	-0.800173
2560	5050100	A030007L17RIK	0.643872	8.86872	3.54218	0.00101991	0.048531	-0.809735
4931	6330446	BIRC1CL	-0.839918	8.58671	-3.5416	0.00102164	0.048531	-0.811249
12698	4780286	LOC383308	1.05666	12.9415	3.53627	0.00103744	0.0489696	-0.824998
6184	6980576	CIRBP	-0.860179	9.95449	-3.53723	0.00103457	0.0489696	-0.822519
3593	7000424	ALKBH6	-1.19094	8.4585	-3.53679	0.00103589	0.0489696	-0.823658
13239	2350487	LOC677528	0.869955	10.0957	3.53204	0.00105016	0.0494356	-0.83592
13390	1820072	LTBP3	-0.864706	5.04951	-3.53153	0.00105173	0.0494356	-0.837255
19398	3310347	SRM	1.67275	11.2081	3.52995	0.00105652	0.0495566	-0.841324
11073	1170091	ITGAL	1.23481	7.42877	3.52739	0.00106431	0.0498178	-0.847909

## Sheet: NON-ERG TRISOMY
LSK									CMP									GMP									MEP
	ProbeID	TargetID	logFC	AveExpr	t	P.Value	adj.P.Val	B		ProbeID	TargetID	logFC	AveExpr	t	P.Value	adj.P.Val	B		ProbeID	TargetID	logFC	AveExpr	t	P.Value	adj.P.Val	B		ProbeID	TargetID	logFC	AveExpr	t	P.Value	adj.P.Val	B
17531	4860441	RFTN2	-2.51673	5.27251	-7.97819	8.05291e-10	1.80176e-05	3.76178	5052	5690603	BTBD11	-1.64308	6.60055	-6.26968	1.91934e-07	0.00429433	6.01454	20691	6400307	TREML1	-1.73222	8.30669	-7.42292	4.66405e-09	0.000104353	9.56116	15646	1260689	PAWR	2.88499	5.53272	9.83144	2.91678e-12	6.52601e-08	15.8314
21516	5270347	VSIG2	1.77952	5.3635	7.03043	1.63906e-08	0.000183362	2.69284	17460	2600026	REC8	-1.54591	8.33907	-5.63764	1.49411e-06	0.0167146	4.40541	21058	6840112	UAP1	1.17152	9.96278	7.11793	1.23737e-08	0.000138425	8.76461	12196	1690520	LOC214575	-1.49966	4.92363	-8.12462	5.09241e-10	5.69688e-06	11.665
14997	2940040	NPHS2	-1.51002	4.85158	-6.37394	1.3683e-07	0.00102048	1.88117	10681	6760088	IFNGR2	1.36291	5.85388	5.35023	3.78509e-06	0.0282292	3.66846	18739	1660039	SLC14A1	-1.26461	8.99903	-6.71341	4.55597e-08	0.000339784	7.69137	8927	6520725	FFAR2	1.38273	10.1509	7.59577	2.69172e-09	2.00748e-05	10.2819
18190	6280403	SCL0002540.1_6	1.11608	5.10869	5.39155	3.31261e-06	0.0185291	0.571314	8610	6550681	ESAM1	-1.44966	7.81317	-5.21526	5.84653e-06	0.0327026	3.32225	9204	1450026	G430008M12RIK	-1.76342	5.78827	-6.51404	8.687e-08	0.000485907	7.15636	20613	2320377	TPMT	-1.89479	5.50008	-7.32067	6.46383e-09	3.61554e-05	9.54755
																		3666	6520451	ANGPTL7	1.69333	5.17185	6.41509	1.19731e-07	0.000535774	6.88957	13100	6510152	LOC654842	0.799214	11.2286	6.069	3.68333e-07	0.00137352	6.10705
																		8702	3990053	F2R	-1.05602	11.3724	-6.05182	3.8947e-07	0.00145233	5.90424	20758	3460458	TRIM6	-1.04729	5.05539	-6.09675	3.36579e-07	0.00137352	6.18457
																		8610	6550681	ESAM1	-1.43434	7.81317	-5.90418	6.29156e-07	0.00201096	5.50174	9204	1450026	G430008M12RIK	-1.67204	5.78827	-6.01833	4.34234e-07	0.00138794	5.96544
																		3838	7210687	APOE	-1.57349	8.98727	-5.73552	1.08777e-06	0.00304222	5.04104	15485	5390113	OTTMUSG00000016790	-0.877211	4.91218	-5.95972	5.25309e-07	0.00146916	5.8015
																		22059	580168	ZFP35	-1.10214	8.48247	-5.65842	1.39674e-06	0.00347231	4.83025	19562	7570307	STK32A	1.28323	5.08521	5.77918	9.44088e-07	0.00192028	5.29593
																		7754	3440615	DSCR1	0.811948	9.35599	5.39304	3.29666e-06	0.0067054	4.10448	6693	4780066	CSRP1	1.02408	11.398	5.78437	9.28311e-07	0.00192028	5.31048
																		9718	3310400	GP5	-1.37476	9.39001	-5.40663	3.15514e-06	0.0067054	4.14162	15317	1500100	OLFR1394	-0.924724	5.02939	-5.79696	8.91137e-07	0.00192028	5.34576
																		18559	10079	SGK3	1.51912	5.47663	5.26378	5.00132e-06	0.00792221	3.75134	14881	4040035	NKG7	1.09128	12.6396	5.65464	1.41398e-06	0.00254993	4.94691
																		14255	2190475	MS4A6D	0.916683	4.93762	5.25541	5.13802e-06	0.00792221	3.72847	9179	2470408	FXYD3	-0.863291	5.00975	-5.64023	1.48159e-06	0.00254993	4.90652
																		6078	7200270	CHAF1B	0.524686	11.5886	5.24511	5.31121e-06	0.00792221	3.70035	14573	380369	NAPSA	1.07352	11.6317	5.5422	2.03534e-06	0.00325277	4.63175
																		14094	3460392	MPL	-1.42944	8.82779	-5.28562	4.66167e-06	0.00792221	3.81096	8878	5290026	FCER1A	1.46328	9.15671	5.35273	3.75466e-06	0.00560045	4.10112
																		21526	7510414	VWF	-1.23682	8.90752	-5.20126	6.11569e-06	0.00855202	3.58071	9433	6180598	GHRL	-0.977121	5.14934	-5.31766	4.20436e-06	0.00587927	4.00299
																		16112	5870113	PIRA3	1.26853	5.97041	4.99237	1.19462e-05	0.0133642	3.012	18137	3800671	SCIN	1.61727	8.99251	5.25876	5.08289e-06	0.0059855	3.83832
																		10681	6760088	IFNGR2	1.11463	5.85388	5.00651	1.14184e-05	0.0133642	3.05042	9563	10768	GM2A	0.807682	11.7864	5.27895	4.76284e-06	0.0059855	3.89476
																		12606	3420619	LOC381955	0.770887	4.95773	5.03191	1.05278e-05	0.0133642	3.11945	22059	580168	ZFP35	-1.05443	8.48247	-5.27486	4.826e-06	0.0059855	3.88333
																		20918	540202	TTC3	0.586169	11.7128	5.02464	1.07755e-05	0.0133642	3.09968	8879	2230039	FCER1G	1.63185	11.4364	5.19085	6.3238e-06	0.00615168	3.64865
																		20923	4890022	TTC3	0.592492	11.0592	4.88978	1.65695e-05	0.0176537	2.73374	19960	630376	TCRG-V4	1.3167	5.20738	5.20024	6.13585e-06	0.00615168	3.67485
																		10613	3170619	IBRDC3	0.788856	5.08506	4.75986	2.50283e-05	0.0233326	2.38265	6078	7200270	CHAF1B	0.534645	11.5886	5.20784	5.98776e-06	0.00615168	3.69607
																		378	670424	1700013N18RIK	-0.811757	5.36027	-4.76783	2.44047e-05	0.0233326	2.40414	11025	4200192	IRG1	-0.947041	5.29227	-5.19096	6.3217e-06	0.00615168	3.64894
																		17410	6860609	RBP1	-1.22646	7.41862	-4.77622	2.37646e-05	0.0233326	2.42677	10775	5080091	IGL-V1	4.2279	9.528	5.1134	8.10923e-06	0.00755983	3.43261
																		8071	4040189	EDNRA	1.12889	5.96217	4.72242	2.81755e-05	0.0242461	2.28177	6638	7380246	CRYZ	1.21731	5.30106	4.94963	1.36925e-05	0.0122542	2.97718
																		5922	6520328	CDH23	-0.832341	5.08928	-4.73376	2.71834e-05	0.0242461	2.3123	6351	4040072	CNOT1	-0.989058	5.07966	-4.83676	1.96122e-05	0.016877	2.66458
																		9302	4250681	GART	0.642452	11.4569	4.68204	3.20077e-05	0.0265237	2.17313	16380	2600209	POMGNT1	0.877433	4.95773	4.75219	2.56434e-05	0.0211058	2.43121
																		2520	7160296	9830001H06RIK	-1.00886	8.55165	-4.62	3.89151e-05	0.0310959	2.00663	17460	2600026	REC8	-1.16651	8.33907	-4.74285	2.64129e-05	0.0211058	2.40547
																		9437	150433	GIMAP1	-1.14132	9.18376	-4.58607	4.3294e-05	0.0334021	1.91576	12373	7100612	LOC245668	-0.879191	5.24663	-4.7149	2.88531e-05	0.0222606	2.32855
																		8606	4570368	ERRFI1	0.948303	5.27575	4.51106	5.47652e-05	0.0382911	1.71541	6223	3870753	CLDN10	1.04741	5.40847	4.67378	3.28523e-05	0.0245013	2.21554
																		19220	5420093	SOD1	0.476967	13.8941	4.52099	5.30911e-05	0.0382911	1.74187	19743	7150465	TAC2	-0.986935	5.06625	-4.65575	3.4773e-05	0.0250972	2.16607
																		14503	1990450	MYOG	-1.07729	5.44222	-4.51438	5.42002e-05	0.0382911	1.72425	6181	3780021	CIDEA	-0.716412	4.92883	-4.64015	3.6524e-05	0.0255371	2.1233
																		1213	6040576	2810404O06RIK	0.97634	5.77021	4.48828	5.88061e-05	0.0398705	1.65472	12517	6480400	LOC381180	-0.68117	4.9357	-4.6168	3.93094e-05	0.0260666	2.05931
																		16986	5420358	PTPRV	-1.4622	7.57308	-4.46592	6.30575e-05	0.0414955	1.59521	12146	10239	LOC100048733	-0.70413	4.94612	-4.61436	3.96113e-05	0.0260666	2.05265
																		10680	580682	IFNGR2	1.13022	6.20887	4.44266	6.77975e-05	0.0415276	1.53342	10774	4730180	IGL-V1	3.19071	7.76272	4.55304	4.80203e-05	0.0288834	1.88503
																		4827	1690292	BC094916	0.923317	5.17428	4.43854	6.86743e-05	0.0415276	1.52246	18470	3120605	SETD4	1.17232	5.65269	4.56117	4.68121e-05	0.0288834	1.90721
																		9716	2680382	GP1BB	-1.47955	7.1677	-4.44608	6.70793e-05	0.0415276	1.5425	22366	4050400	ZYX	0.716562	13.0018	4.56513	4.62344e-05	0.0288834	1.91803
																		10251	1580452	HIF1AN	-0.67936	9.03048	-4.40723	7.57003e-05	0.0445716	1.43941	21796	6510273	YTHDC2	-1.5382	5.43662	-4.54623	4.90556e-05	0.0288834	1.86645
																		11060	6590433	ITGA2B	-0.841879	9.75041	-4.36206	8.70932e-05	0.0499647	1.31987	9619	670626	GMPR	0.961714	9.29158	4.50386	5.60122e-05	0.0305663	1.75098
																											14575	5690500	NAPSA	0.794081	11.8181	4.51691	5.37728e-05	0.0305663	1.78651
																											9050	510368	FOS	-2.5409	10.2127	-4.50551	5.5724e-05	0.0305663	1.75547
																											13866	6100279	MFHAS1	-0.676349	4.77684	-4.45135	6.59871e-05	0.0351523	1.60828
																											10816	6940402	IL15	0.938861	8.951	4.4418	6.79806e-05	0.035372	1.58237
																											6536	1410739	CPA3	1.0685	10.2438	4.42632	7.13355e-05	0.0362741	1.54043
																											11645	150019	LITAF	0.668332	11.5655	4.41044	7.49471e-05	0.0364726	1.49742
																											9783	7000465	GPR177	-0.980247	8.60603	-4.41028	7.4986e-05	0.0364726	1.49697
																											8877	3420082	FCER1A	1.35099	7.64008	4.38835	8.02715e-05	0.0367657	1.43767
																											20923	4890022	TTC3	0.546025	11.0592	4.39093	7.96319e-05	0.0367657	1.44464
																											8910	6620689	FECH	-0.967693	5.01615	-4.38736	8.05184e-05	0.0367657	1.435
																											7137	4060600	D430041D05RIK	-0.982503	5.46257	-4.31258	0.000101505	0.0445306	1.23337
																											20754	6380524	TRIM47	-1.16345	6.55726	-4.31604	0.000100425	0.0445306	1.24268

## Sheet: ERG HAPLOINSUFFICIENCY
LSK									CMP									GMP									MEP
	ProbeID	TargetID	logFC	AveExpr	t	P.Value	adj.P.Val	B		ProbeID	TargetID	logFC	AveExpr	t	P.Value	adj.P.Val	B		ProbeID	TargetID	logFC	AveExpr	t	P.Value	adj.P.Val	B		ProbeID	TargetID	logFC	AveExpr	t	P.Value	adj.P.Val	B
19940	4280541	TCFCP2L1	2.74444	5.08453	10.2224	9.4058e-13	2.10445e-08	12.4782	8610	6550681	ESAM1	-2.8199	7.81317	-9.98066	1.88928e-12	4.22708e-08	16.491	18128	110692	SCARF1	-1.57517	7.12661	-6.0985	3.35e-07	0.00748804	5.91181	378	670424	1700013N18RIK	1.1397	5.36027	6.16423	2.7e-07	0.00302412	6.05637
4152	1090438	ATF3	1.40721	4.80546	8.54382	1.38852e-10	1.55334e-06	9.63329	18128	110692	SCARF1	-2.19877	7.12661	-8.18359	4.23676e-10	4.73966e-06	12.0249	20463	4830097	TNF	1.52468	5.64839	5.85008	7.5e-07	0.00839011	5.2471	19675	6270037	SUSD2	-1.39722	5.42855	-6.34688	1.49e-07	0.00302412	6.53978
6231	430386	CLDN5	1.9945	5.06975	7.02021	1.69385e-08	0.000126327	6.62901	8958	5550309	FHL1	-2.67234	6.47799	-8.03047	6.83578e-10	5.09812e-06	11.6211	6075	540300	CHAC1	-1.33237	5.41435	-5.50076	2.33e-06	0.0130185	4.30905
17792	6130743	ROR2	1.42135	4.81466	6.92832	2.27685e-08	0.000127356	6.43602	11060	6590433	ITGA2B	-1.7465	9.75041	-7.78089	1.49829e-09	8.38066e-06	10.9557	8610	6550681	ESAM1	-1.50552	7.81317	-5.54299	2.03e-06	0.0130185	4.42254
13253	1740112	LOXL1	1.08237	4.77217	6.7305	4.3111e-08	0.000192913	6.01651	8957	10639	FHL1	-2.43418	6.46122	-7.44459	4.35289e-09	1.94783e-05	10.0459	16271	4050079	PLXND1	1.2141	5.41338	5.18527	6.44e-06	0.0198494	3.4618
1619	2650376	4930442M18RIK	1.58978	5.0911	6.37708	1.35443e-07	0.000505067	5.25425	21526	7510414	VWF	-1.9483	8.90752	-7.04495	1.5643e-08	5.83327e-05	8.94709	1858	620286	4933440M02RIK	1.1905	5.75418	5.25819	5.09e-06	0.0198494	3.65742
15851	5860661	PER	1.28795	4.90306	5.93986	5.60317e-07	0.00179093	4.29176	14249	610564	MRVI1	-2.28332	6.17225	-6.89077	2.56979e-08	8.21379e-05	8.51858	9248	6020040	GADD45B	-0.794993	4.94315	-5.15629	7.07e-06	0.0198494	3.38408
3325	3450440	ADRB2	1.96587	7.95486	5.70478	1.20181e-06	0.00336115	3.76716	17784	2630333	ROBO4	-1.97203	6.85009	-6.51855	8.56079e-08	0.000239424	7.47528	11284	4480114	KIF1B	-0.956975	5.13492	-5.15493	7.1e-06	0.0198494	3.38045
19212	4210129	SOCS2	2.33965	6.03193	5.43328	2.89482e-06	0.00717298	3.15681	10392	2470437	HNF4A	1.97649	7.06689	6.34766	1.49009e-07	0.000370437	6.9928	15035	3990609	NRAP	0.919534	5.00607	5.07595	9.14e-06	0.0227301	3.16889
13353	4590619	LRRN3	1.69676	5.38726	5.40168	3.20595e-06	0.00717298	3.08554	4835	6560347	BCAS1	1.9314	6.54191	5.91821	6.01121e-07	0.00134495	5.77373	15724	3360053	PCSK9	1.24328	5.3264	4.98984	1.2e-05	0.0244954	2.9386
160	1660376	1110032E23RIK	1.28527	5.04049	5.30502	4.37916e-06	0.00816495	2.86731	9345	6580138	GBX2	-1.41819	7.26598	-5.87792	6.85172e-07	0.0013694	5.65903	6125	160711	CHIT1	-0.894779	4.98472	-5.01207	1.12e-05	0.0244954	2.998
18849	6450309	SLC27A2	1.25989	4.87507	5.32309	4.13143e-06	0.00816495	2.90812	11190	6510681	KCNC1	-2.03679	5.56749	-5.85652	7.34457e-07	0.0013694	5.59813	341	4150301	1600029I14RIK	0.841067	4.80823	4.83384	1.98e-05	0.0369071	2.52265
6419	4150386	COL5A1	2.00655	9.17162	5.20319	6.07791e-06	0.0104606	2.63713	1065	2850369	2610034M16RIK	-1.74521	6.82141	-5.77093	9.69701e-07	0.00166893	5.35437	16686	6450743	PRMT1	1.01998	5.00346	4.76828	2.44e-05	0.0419434	2.3484
10715	670754	IGF2R	2.03084	7.43024	5.17796	6.59128e-06	0.0105338	2.58008	14468	50048	MYLK	-1.39457	6.50072	-5.7099	1.18201e-06	0.00188901	5.18056
5662	670446	CCDC92	1.15745	4.96695	5.07999	9.02576e-06	0.0134628	2.35844	14093	730273	MPL	-1.3819	5.8304	-5.66404	1.37153e-06	0.00204578	5.04994
10392	2470437	HNF4A	2.03602	7.06689	4.85171	1.87024e-05	0.0260841	1.84213	17782	5810309	ROBO3	-1.44494	5.95067	-5.5564	1.94387e-06	0.00271826	4.74339
6810	4150750	CXCL2	1.17283	4.71782	4.83346	1.9819e-05	0.0260841	1.80088	20691	6400307	TREML1	-1.47679	8.30669	-5.4414	2.81986e-06	0.00371127	4.41609
5663	4280431	CCDC92	1.06621	4.76513	4.73293	2.72543e-05	0.0338771	1.57393	18711	2140427	SLAMF1	-0.975203	4.88715	-5.30745	4.34501e-06	0.00518362	4.03536
19314	620372	SPHK1	1.65931	10.7463	4.70164	3.00876e-05	0.0354306	1.50334	18312	3180543	SDPR	-1.55643	8.43055	-5.30341	4.40193e-06	0.00518362	4.02389
10716	4150008	IGF2R	1.91982	7.44534	4.65825	3.45001e-05	0.0385952	1.40558	18739	1660039	SLC14A1	-1.14911	8.99903	-5.24526	5.30865e-06	0.00593878	3.85885
15471	6900278	OTOS	-2.06919	6.85366	-4.62987	3.77251e-05	0.0401934	1.34168	4341	6620332	AUTS2	1.47731	5.2981	5.04016	1.02534e-05	0.0109243	3.27835
5817	540647	CD69	1.88605	8.89757	4.54584	4.91161e-05	0.0499511	1.15275	6160	430152	CHST1	-1.67933	5.83209	-5.02135	1.08892e-05	0.0110743	3.22527
									18710	1770458	SLAMF1	-1.55404	5.62465	-4.98281	1.23167e-05	0.0119815	3.11657
									3929	7100246	ARHGAP6	-1.56041	5.92796	-4.95766	1.33462e-05	0.012442	3.04573
									20463	4830097	TNF	1.33731	5.64839	4.93267	1.44533e-05	0.0127305	2.9754
									14094	3460392	MPL	-1.54541	8.82779	-4.91353	1.53626e-05	0.0127305	2.92155
									14036	1430747	MMRN1	-1.99601	6.2973	-4.91588	1.52479e-05	0.0127305	2.92816
									10550	3290315	HSPA12B	-1.19024	5.78717	-4.84053	1.93787e-05	0.0154849	2.71655
									16452	4480333	PPIC	-0.972633	10.8021	-4.7893	2.28001e-05	0.0175907	2.57301
									17252	3170292	RAP1B	-0.599175	12.6104	-4.7107	2.92387e-05	0.0218062	2.35342
									8702	3990053	F2R	-0.942831	11.3724	-4.64585	3.58748e-05	0.0250832	2.17282
									7039	2940441	D230007K08RIK	-1.59009	7.2266	-4.6471	3.57336e-05	0.0250832	2.17631
									19468	2120195	ST5	-1.02839	8.26941	-4.62436	3.83851e-05	0.0260251	2.11311
									13396	5390692	LTC4S	-1.13381	6.70257	-4.61477	3.95613e-05	0.0260337	2.08646
									5774	3870561	CD274	-1.02661	7.94314	-4.57356	4.50276e-05	0.0287842	1.9722
									7777	7040709	DTNBP1	-0.594115	11.8538	-4.47721	6.08745e-05	0.036811	1.70601
									8878	5290026	FCER1A	-1.38837	9.15671	-4.48161	6.00428e-05	0.036811	1.71815
									1651	6650131	4930504E06RIK	-0.694581	10.9428	-4.44644	6.70037e-05	0.0386312	1.62133
									1643	940129	4930486L24RIK	-1.15957	6.30043	-4.43806	6.87757e-05	0.0386312	1.5983
									6536	1410739	CPA3	-1.212	10.2438	-4.43049	7.0416e-05	0.0386312	1.57749
									3924	5340551	ARHGAP29	-1.49325	5.79088	-4.42879	7.0791e-05	0.0386312	1.5728
									10123	2970139	HBP1	-0.708308	10.7848	-4.41683	7.34729e-05	0.0391401	1.53999
									1858	620286	4933440M02RIK	1.03649	5.75418	4.40087	7.72097e-05	0.0399614	1.49621
									16451	110706	PPIC	-1.16602	7.7761	-4.39518	7.85869e-05	0.0399614	1.48061
									3902	670600	ARG2	-0.658637	4.74455	-4.38256	8.1728e-05	0.0406352	1.44602
									10543	1110241	HSP90AA1	1.54528	7.33161	4.35523	8.89548e-05	0.040862	1.37126
									1742	150600	4931432M23RIK	0.814816	5.0731	4.37245	8.43318e-05	0.040862	1.41835
									1143	5960202	2700032M20RIK	0.76288	4.95883	4.34457	9.19416e-05	0.040862	1.34212
									10094	3840240	HAGHL	-0.840349	10.8653	-4.36329	8.67607e-05	0.040862	1.39329
									20365	7650161	TMEM40	-0.979631	9.01056	-4.34856	9.08139e-05	0.040862	1.35301
									11529	6900044	LAT	-1.61901	7.13856	-4.34038	9.31422e-05	0.040862	1.33068
									9316	2940681	GATA2	-0.817955	11.4742	-4.33219	9.55326e-05	0.0411047	1.30832
									11025	4200192	IRG1	-0.893741	5.29227	-4.32287	9.8326e-05	0.0415084	1.28289
									1567	5860669	4921531P07RIK	-1.11447	5.79752	-4.30748	0.000103117	0.0427247	1.24093
									9644	5960044	GNAZ	-1.43537	6.28702	-4.29721	0.000106436	0.0432984	1.21298
									19759	3360484	TAF12	0.687649	10.5018	4.27802	0.000112929	0.0451193	1.16075
									1332	4280626	3110013H01RIK	0.847152	11.2164	4.26612	0.000117146	0.0451209	1.12842
									3954	6860544	ARHGEF4	-1.03234	8.23418	-4.26107	0.000118983	0.0451209	1.11469
									8134	1010647	EG330305	-1.24507	6.61798	-4.26945	0.000115948	0.0451209	1.13748
									11388	5490358	KLHL6	-0.523104	12.1341	-4.25433	0.000121477	0.0452987	1.0964
									5052	5690603	BTBD11	-1.12924	6.60055	-4.23924	0.000127246	0.0459193	1.05549
									6405	5690270	COL18A1	-1.25273	5.22265	-4.2414	0.000126406	0.0459193	1.06133
									1469	2850750	4732462B05RIK	1.15704	7.52302	4.22246	0.000133978	0.0461171	1.01003
									15999	6290014	PHLDA2	1.09882	7.26883	4.22746	0.000131937	0.0461171	1.02357
									5522	5290017	CASP4	-1.11664	8.82219	-4.22414	0.00013329	0.0461171	1.01457
									8704	650608	F2RL2	-1.5662	6.27698	-4.19411	0.000146153	0.049546	0.933348
									9524	7570528	GLUL	0.784505	5.05936	4.1866	0.000149555	0.04966	0.913069
									15471	6900278	OTOS	-1.38732	6.85366	-4.18361	0.000150929	0.04966	0.905008
									11086	6650646	ITGB4	-1.05391	5.81851	-4.17877	0.000153181	0.0496705	0.891954
