# Supplementary material for: Early Lineage Priming by Trisomy of Erg Leads to Myeloproliferation in a Down Syndrome Model
Source: PLoS Genet. 2015 May 14;11(5):e1005211. doi: 10.1371/journal.pgen.1005211 (PMC4431731; doi:10.1371/journal.pgen.1005211)
Supplement: S3 Table — Upregulated genes sets are shown with ROAST P-values. (XLSX) [file pgen.1005211.s003.xlsx]

## Sheet: Sheet1
Trisomy LSK			Trisomy Erg LSK
(Ts65Dn/Erg+/+/+ versus Erg+/+)	Roast P-value		(Ts65Dn/Erg+/+/+ versus Ts65Dn/Erg+/+/Mld2)	Roast P-value
C2 MsigDB version 2.5 Gene Sets	Up		C2 MsigDB version 2.5 Gene Sets	Up
BROWN_GRAN_MONO_DIFFERENTIATION	0.0002		SASAKI_TCELL_LYMPHOMA_VS_CD4_UP	0.0002
TCAPOPTOSISPATHWAY	0.0002		SASAKI_ATL_UP	0.0002
ICHIBA_GVHD	0.0002		CPR_LOW_LIVER_UP	0.0002
NO2IL12PATHWAY	0.0002		CMV_24HRS_UP	0.0002
UEDA_MOUSE_SCN	0.0002		HSC_INTERMEDIATEPROGENITORS_SHARED	0.0004
FERRANDO_TAL1_NEIGHBORS	0.0002		HBX_NL_UP	0.0004
GPCRDB_CLASS_A_RHODOPSIN_LIKE2	0.0002		HSC_EARLYPROGENITORS_ADULT	0.0004
THELPERPATHWAY	0.0002		HSC_EARLYPROGENITORS_SHARED	0.0008
TCRAPATHWAY	0.0002		CMV_ALL_UP	0.0008
ZHAN_TONSIL_BONEMARROW	0.0002		HSC_INTERMEDIATEPROGENITORS_FETAL	0.0008
WIELAND_HEPATITIS_B_INDUCED	0.0002		BRCA_ER_NEG	0.001
CELL_DEATH	0.0002		HSC_INTERMEDIATEPROGENITORS_ADULT	0.001
GPCRS_CLASS_A_RHODOPSIN_LIKE_2	0.0002		BRCA1_MES_UP	0.0012
ROSS_AML1_ETO	0.0002		UVB_SCC_UP	0.0012
SHEPARD_POS_REG_OF_CELL_PROLIFERATION	0.0002		HSC_EARLYPROGENITORS_FETAL	0.0016
SASAKI_ATL_UP	0.0002		TNFALPHA_TGZ_ADIP_DN	0.002
ZHAN_MMPC_PC	0.0002		5FU_RESIST_GASTRIC_UP	0.002
ABBUD_LIF_GH3_UP	0.0002		LE_MYELIN_UP	0.0022
LIAN_MYELOID_DIFF_RECEPTORS	0.0002		IFN_BETA_UP	0.0022
PARK_MSCS_BOTH	0.0002		TSA_RKO_UP	0.0022
GREENBAUM_E2A_DN	0.0002		HDACI_COLON_SUL16HRS_UP	0.0026
NAKAJIMA_MCSMBP_MAST	0.0002		HSA00624_1_AND_2_METHYLNAPHTHALENE_DEGRADATION	0.0032
LIAN_MYELOID_DIFF_GRANULE	0.0002		GRANDVAUX_IRF3_DN	0.0034
JISON_SICKLECELL_DIFF	0.0002		FALT_BCLL_IG_MUTATED_VS_WT_DN	0.0034
ZHAN_MMPC_LATEVS	0.0002		CALRES_RHESUS_DN	0.0042
RUTELLA_HEMATOGFSNDCS_DIFF	0.0002		BAF57_BT549_DN	0.0044
TPA_RESIST_LATE_UP	0.0002		AGED_MOUSE_CEREBELLUM_UP	0.0044
ET743_RESIST_UP	0.0002		HEARTFAILURE_ATRIA_DN	0.0046
STEMCELL_COMMON_DN	0.0002		UEDA_MOUSE_SCN	0.0048
LAL_KO_6MO_UP	0.0002		HALMOS_CEBP_UP	0.0048
BRCA_ER_NEG	0.0002		UVB_NHEK3_C4	0.0048
CARIES_PULP_HIGH_UP	0.0002		ZHAN_MM_CD138_PR_VS_REST	0.005
MMS_MOUSE_LYMPH_HIGH_24HRS_UP	0.0002		TARTE_PLASMA_BLASTIC	0.0056
IFN_BETA_UP	0.0002		HSC_LATEPROGENITORS_ADULT	0.0058
CPR_LOW_LIVER_UP	0.0002		CELL_DEATH	0.006
IFN_ANY_UP	0.0002		TNFALPHA_4HRS_UP	0.0062
BCRABL_HL60_AFFY_DN	0.0002		HSA05110_CHOLERA_INFECTION	0.007
SARCOMAS_SYNOVIAL_UP	0.0002		HSC_LATEPROGENITORS_SHARED	0.0074
HSA00120_BILE_ACID_BIOSYNTHESIS	0.0002		HSC_LATEPROGENITORS_FETAL	0.0076
HSA04612_ANTIGEN_PROCESSING_AND_PRESENTATION	0.0002		BRCA1_OVEREXP_PROSTATE_DN	0.0082
TARTE_PC	0.0004		MCALPAINPATHWAY	0.0086
BRENTANI_IMMUNE_FUNCTION	0.0004		TPA_RESIST_LATE_UP	0.0086
FERRANDO_T_CELL_DIFFERENTIATION_PATHWAY	0.0004		UVB_NHEK3_ALL	0.0086
ROSS_CBF_MYH	0.0004		FLECHNER_KIDNEY_TRANSPLANT_WELL_UP	0.0088
CELL_SURFACE_RECEPTOR_LINKED_SIGNAL_TRANSDUCTION	0.0004		ALZHEIMERS_DISEASE_DN	0.0094
FLECHNER_KIDNEY_TRANSPLANT_REJECTION_UP	0.0004		UVB_NHEK3_C0	0.0094
DER_IFNB_UP	0.0004		P21_P53_MIDDLE_DN	0.0096
CTLPATHWAY	0.0004		CIS_XPC_UP	0.0098
SANA_IFNG_ENDOTHELIAL_UP	0.0004		ALZHEIMERS_INCIPIENT_DN	0.01
STREPTOMYCIN_BIOSYNTHESIS	0.0004		AGED_RHESUS_DN	0.0114
TCYTOTOXICPATHWAY	0.0004		HCC_SURVIVAL_GOOD_VS_POOR_DN	0.012
FLOTHO_CASP8AP2_MRD_DIFF	0.0004		MMS_HUMAN_LYMPH_LOW_4HRS_DN	0.012
ZHAN_MMPC_SIMAL	0.0004		KIM_TH_CELLS_UP	0.0122
SCHURINGA_STAT5A_DN	0.0004		IDX_TSA_UP_CLUSTER4	0.0122
ZHAN_MULTIPLE_MYELOMA_VS_NORMAL_DN	0.0004		FERRANDO_TAL1_NEIGHBORS	0.0124
RUTELLA_HEPATGFSNDCS_UP	0.0004		HDACI_COLON_BUT12HRS_DN	0.0128
LEE_TCELLS2_UP	0.0004		NI2_LUNG_DN	0.0132
UVB_NHEK3_C8	0.0004		UVC_HIGH_D9_DN	0.0134
HDACI_COLON_CUR12HRS_UP	0.0004		VHL_NORMAL_UP	0.0136
AGED_RHESUS_DN	0.0004		P21_P53_ANY_DN	0.0136
IDX_TSA_UP_CLUSTER1	0.0004		GLEEVECPATHWAY	0.0138
HEARTFAILURE_VENTRICLE_DN	0.0004		PEART_HISTONE_UP	0.0148
HSA00521_STREPTOMYCIN_BIOSYNTHESIS	0.0004		POMEROY_DESMOPLASIC_VS_CLASSIC_MD_DN	0.0152
LEE_MYC_TGFA_UP	0.0006		DER_IFNB_UP	0.017
IL17PATHWAY	0.0006		IFN_ANY_UP	0.017
BROCKE_IL6	0.0006		PROTEASOME_DEGRADATION	0.0172
LEE_E2F1_DN	0.0006		NOTCHPATHWAY	0.0176
LEE_E2F1_UP	0.0006		RELAPATHWAY	0.018
NADLER_OBESITY_UP	0.0006		CMV_HCMV_TIMECOURSE_6HRS_DN	0.018
HADDAD_CD45CD7_PLUS_VS_MINUS_UP	0.0006		BRACX_UP	0.0182
NAKAJIMA_MCS_UP	0.0006		TNFALPHA_ALL_UP	0.0186
XU_ATRA_PLUSNSC_UP	0.0006		CANCER_UNDIFFERENTIATED_META_UP	0.0192
FERRANDO_MLL_T_ALL_UP	0.0006		BYSTRYKH_HSC_CIS_GLOCUS	0.0194
BASSO_HCL_DIFF	0.0006		BRCA_BRCA1_POS	0.0196
TAKEDA_NUP8_HOXA9_8D_DN	0.0006		IRITANI_ADPROX_UP	0.02
MARTINELLI_IFNS_DIFF	0.0006		NOUZOVA_CPG_H4_UP	0.0202
LINDSTEDT_DEND_DN	0.0006		GOLUB_ALL_VS_AML_UP	0.0204
IFNALPHA_NL_HCC_UP	0.0006		AGEING_LYMPH_DN	0.0204
DAC_CGI_BLADDER_UP	0.0006		KAMMINGA_EZH2_TARGETS	0.0206
LAL_KO_3MO_UP	0.0006		REDUCTIVE_CARBOXYLATE_CYCLE_CO2_FIXATION	0.0206
NI2_LUNG_DN	0.0006		LIZUKA_G1_SM_G2	0.0208
CPR_NULL_LIVER_UP	0.0006		CHOLESTEROL_BIOSYNTHESIS	0.021
CARIES_PULP_UP	0.0006		HDACI_COLON_SUL_UP	0.0214
FRASOR_ER_UP	0.0008		UVB_NHEK3_C2	0.0216
IFNAPATHWAY	0.0008		BREAST_DUCTAL_CARCINOMA_GENES	0.0218
CROONQUIST_IL6_RAS_UP	0.0008		KUROKAWA_5FU_IFN_SENSITIVE_VS_RESISTANT_UP	0.0222
IL12PATHWAY	0.0008		CIRCADIAN_EXERCISE	0.0226
SASAKI_TCELL_LYMPHOMA_VS_CD4_UP	0.0008		HBX_HCC_UP	0.023
WANG_HOXA9_VS_MEIS1_DN	0.0008		REOVIRUS_HEK293_UP	0.0232
HOFFMANN_BIVSBII_BI	0.0008		WERNER_FIBRO_DN	0.0234
TAKEDA_NUP8_HOXA9_10D_DN	0.0008		SHIPP_FL_VS_DLBCL_DN	0.0236
BRUNO_IL3_DN	0.0008		IFNGPATHWAY	0.024
HDACI_COLON_TSA24HRS_DN	0.0008		OXSTRESS_RPE_H2O2HNE_DN	0.0246
AGED_MOUSE_CEREBELLUM_UP	0.0008		BASSO_REGULATORY_HUBS	0.0248
BRCA1_OVEREXP_UP	0.0008		IDX_TSA_UP_CLUSTER3	0.0248
TPA_SENS_LATE_UP	0.0008		UVB_NHEK2_DN	0.0248
HSC_EARLYPROGENITORS_ADULT	0.0008		DAC_FIBRO_DN	0.025
PROLIFERATION_GENES	0.001		ERM_KO_TESTES_DN	0.0254
IFNGPATHWAY	0.001		BRENTANI_CYTOSKELETON	0.0258
SA_FAS_SIGNALING	0.001		NUMATA_G_CSF_DIFF	0.0258
BASSO_GERMINAL_CENTER_CD40_DN	0.001		CERAMIDEPATHWAY	0.026
VERHAAK_AML_NPM1_MUT_VS_WT_DN	0.001		ACTINYPATHWAY	0.026
HSC_EARLYPROGENITORS_SHARED	0.001		ATP_SYNTHESIS	0.0262
DAC_IFN_BLADDER_UP	0.001		SHIPP_DLBCL_CURED_DN	0.0264
AGEING_KIDNEY_UP	0.001		IRS_KO_ADIP_UP	0.0264
HDACI_COLON_TSA30MIN_DN	0.001		EXTRINSICPATHWAY	0.0268
IFNALPHA_NL_UP	0.001		UVC_HIGH_D7_DN	0.0272
HSA04650_NATURAL_KILLER_CELL_MEDIATED_CYTOTOXICITY	0.001		HDACI_COLON_CUR_UP	0.0274
NTHIPATHWAY	0.0012		CITRATE_CYCLE_TCA_CYCLE	0.0278
HALMOS_CEBP_UP	0.0012		LEE_E2F1_DN	0.0278
WANG_MLL_CBP_VS_GMP_DN	0.0012		VENTRICLES_UP	0.0278
KRETZSCHMAR_IL6_DIFF	0.0012		BRENTANI_TRANSPORT	0.0282
DAC_BLADDER_UP	0.0012		ET743_RESIST_UP	0.0282
BRCA1_OVEREXP_PROSTATE_UP	0.0012		GREENBAUM_E2A_DN	0.0284
NF90_UP	0.0012		MMS_MOUSE_LYMPH_HIGH_24HRS_UP	0.0284
HSC_EARLYPROGENITORS_FETAL	0.0012		DIAB_NEPH_DN	0.0286
CMV_24HRS_UP	0.0012		FLAGELLAR_ASSEMBLY	0.0288
FSH_OVARY_MCV152_UP	0.0012		HBX_HCC_DN	0.029
HSA04620_TOLL_LIKE_RECEPTOR_SIGNALING_PATHWAY	0.0012		SMITH_HTERT_UP	0.0296
HSA04940_TYPE_I_DIABETES_MELLITUS	0.0012		AGED_MOUSE_HYPOTH_UP	0.0302
HINATA_NFKB_UP	0.0014		ZHAN_MM_CD1_VS_CD2_UP	0.0304
STARCH_AND_SUCROSE_METABOLISM	0.0014		CHANG_SERUM_RESPONSE_UP	0.0308
TARTE_BCELL	0.0014		UVC_HIGH_D2_DN	0.0308
LEE_MYC_E2F1_UP	0.0014		SHEPARD_CRASH_AND_BURN_MUT_VS_WT_DN	0.0314
HADDAD_HSC_CD7_UP	0.0014		MANALO_HYPOXIA_DN	0.0318
GOLDRATH_MEMORY	0.0014		ROTH_HTERT_DN	0.0318
PARK_RARALPHA_MOD	0.0014		SODDPATHWAY	0.032
WANG_HOXA9_VS_MEIS1_UP	0.0014		TYPE_III_SECRETION_SYSTEM	0.0322
HOHENKIRK_MONOCYTE_DEND_UP	0.0014		TGFBPATHWAY	0.0322
HOHENKIRK_MONOCYTE_DEND_DN	0.0014		XU_ATRA_DN	0.0334
LI_FETAL_VS_WT_KIDNEY_UP	0.0014		VALINE_LEUCINE_AND_ISOLEUCINE_BIOSYNTHESIS	0.0336
VANASSE_BCL2_TARGETS	0.0014		HDACI_COLON_SUL48HRS_UP	0.0336
AGEING_LYMPH_DN	0.0014		PENG_GLUCOSE_DN	0.0342
ROSS_CBF	0.0016		HEATSHOCK_YOUNG_UP	0.0344
DER_IFNA_UP	0.0016		GOLDRATH_HP	0.0348
APOPTOSIS_KEGG	0.0016		FLECHNER_KIDNEY_TRANSPLANT_REJECTION_DN	0.0356
LAIRPATHWAY	0.0016		GLYCOGEN_METABOLISM	0.0358
LINDSTEDT_DEND_8H_VS_48H_UP	0.0016		METHANE_METABOLISM	0.036
BLYMPHOCYTEPATHWAY	0.0018		LEE_TCELLS2_UP	0.037
KIM_TH_CELLS_UP	0.0018		BRCA_PROGNOSIS_NEG	0.037
KLEIN_PEL_DN	0.0018		RCC_NL_UP	0.0374
LEE_DENA_UP	0.0018		IFNAPATHWAY	0.0376
TAKEDA_NUP8_HOXA9_3D_DN	0.0018		VANTVEER_BREAST_OUTCOME_GOOD_VS_POOR_DN	0.0376
KUMAR_HOXA_DIFF	0.0018		SERUM_FIBROBLAST_CORE_UP	0.0378
BROWN_MYELOID_PROLIF_AND_SELF_RENEWAL	0.002		STURLA_SONIC_HEDGEHOG	0.038
CSKPATHWAY	0.002		HDACI_COLON_SUL24HRS_UP	0.0382
NFKBPATHWAY	0.002		FLECHNER_KIDNEY_TRANSPLANT_WELL_PBL_DN	0.0384
CALCIUM_REGULATION_IN_CARDIAC_CELLS	0.002		DOX_RESIST_GASTRIC_UP	0.039
DER_IFNG_UP	0.002		GAY_YY1_DN	0.0392
UVB_NHEK3_C4	0.002		LEE_TCELLS3_UP	0.0392
HDACI_COLON_BUT30MIN_DN	0.002		PENG_LEUCINE_DN	0.04
HBX_HEP_UP	0.002		BYSTRYKH_SCP2_CIS_TRANSCRIPTS_GLOCUS	0.0402
IFNALPHA_HCC_UP	0.002		CROONQUIST_IL6_STARVE_UP	0.0412
TNFALPHA_TGZ_ADIP_UP	0.002		FLECHNER_KIDNEY_TRANSPLANT_WELL_PBL_UP	0.042
BRG1_ALAB_DN	0.002		NAB_LUNG_UP	0.0422
HSA04670_LEUKOCYTE_TRANSENDOTHELIAL_MIGRATION	0.002		HDACI_COLON_BUT_DN	0.0426
HSA05131_PATHOGENIC_ESCHERICHIA_COLI_INFECTION_EPEC	0.002		CMV_HCMV_TIMECOURSE_16HRS_UP	0.043
IL1RPATHWAY	0.0022		TENEDINI_MEGAKARYOCYTIC_GENES	0.0432
TCRMOLECULE	0.0022		STEMCELL_NEURAL_UP	0.0432
TH1TH2PATHWAY	0.0022		STRESS_P53_SPECIFIC_UP	0.0432
GERY_CEBP_TARGETS	0.0022		HADDAD_CD45CD7_PLUS_VS_MINUS_UP	0.0438
TAVOR_CEBP_UP	0.0022		UNDERHILL_PROLIFERATION	0.044
IFN_GAMMA_UP	0.0022		BLEO_MOUSE_LYMPH_HIGH_24HRS_DN	0.044
TAKEDA_NUP8_HOXA9_16D_UP	0.0024		HSA00670_ONE_CARBON_POOL_BY_FOLATE	0.0442
YAGI_AML_PROG_FAB	0.0024		TPA_RESIST_EARLY_DN	0.0446
UVB_NHEK2_DN	0.0024		EEA1PATHWAY	0.0452
4NQO_ESR_WS_UNREG	0.0024		GREENBAUM_E2A_UP	0.0452
TSA_RKO_UP	0.0024		SHEPARD_BMYB_MORPHOLINO_DN	0.046
IL22BPPATHWAY	0.0026		SKP2E2FPATHWAY	0.0466
LEE_ACOX1_UP	0.0026		JISON_SICKLECELL_DIFF	0.0468
METHANE_METABOLISM	0.0026		BYSTROM_IL5_DN	0.0472
SANA_TNFA_ENDOTHELIAL_UP	0.0026		PITUITARY_FETAL_UP	0.0484
HSP27PATHWAY	0.0026		FIBRINOLYSISPATHWAY	0.0486
MATSUDA_VALPHAINKT_DIFF	0.0026		HADDAD_HSC_CD7_UP	0.0498
ROS_MOUSE_AORTA_DN	0.0026		TNFALPHA_ADIP_UP	0.05
UVB_SCC_UP	0.0026		TNFR1PATHWAY	0.0504
DIAB_NEPH_DN	0.0026		ZHAN_MMPC_LATEVS	0.0514
3AB_GAMMA_DN	0.0026		HSA04614_RENIN_ANGIOTENSIN_SYSTEM	0.0514
NOTCHPATHWAY	0.0028		HSA00100_BIOSYNTHESIS_OF_STEROIDS	0.052
HEDVAT_ELF_DN	0.0028		EIF2PATHWAY	0.0522
LH_GRANULOSA_DN	0.0028		HEDVAT_ELF_UP	0.0526
FSH_GRANULOSA_DN	0.0028		FATTY_ACID_BIOSYNTHESIS_PATH_2	0.0528
TFF2_KO_UP	0.0028		BLEO_MOUSE_LYMPH_LOW_24HRS_DN	0.053
IRS_KO_ADIP_UP	0.0028		SCHUMACHER_MYC_UP	0.0532
HSA04210_APOPTOSIS	0.0028		HSA00740_RIBOFLAVIN_METABOLISM	0.0532
HSA04664_FC_EPSILON_RI_SIGNALING_PATHWAY	0.0028		ABBUD_LIF_GH3_UP	0.0538
TENEDINI_MEGAKARYOCYTIC_GENES	0.003		VERNELL_PRB_CLSTR1	0.0542
SHEPARD_CELL_PROLIFERATION	0.003		AGED_MOUSE_CORTEX_UP	0.0546
MUNSHI_MM_UP	0.003		IFNA_HCMV_6HRS_UP	0.0548
GH_EXOGENOUS_EARLY_DN	0.003		HSA05211_RENAL_CELL_CARCINOMA	0.0552
MMS_HUMAN_LYMPH_HIGH_24HRS_UP	0.003		ALCALAY_AML_NPMC_DN	0.0556
CACAMPATHWAY	0.0032		DER_IFNG_UP	0.0564
CELL_PROLIFERATION	0.0032		UVC_HIGH_D8_DN	0.0564
NKTPATHWAY	0.0032		GABAPATHWAY	0.0566
CHIARETTI_T_ALL	0.0032		NFKBPATHWAY	0.0566
TAKEDA_NUP8_HOXA9_10D_UP	0.0032		BREASTCA_TWO_CLASSES	0.0578
TNFALPHA_ADIP_UP	0.0032		P38MAPKPATHWAY	0.0586
IFN_ALL_UP	0.0032		DAC_CGI_BLADDER_UP	0.0592
CMV_ALL_UP	0.0032		HDACI_COLON_CURSUL_UP	0.06
ERM_KO_SERTOLI_DN	0.0032		HDACI_COLON_BUT16HRS_DN	0.06
HSA01510_NEURODEGENERATIVE_DISEASES	0.0032		HEARTFAILURE_VENTRICLE_DN	0.0604
HSA05130_PATHOGENIC_ESCHERICHIA_COLI_INFECTION_EHEC	0.0032		OLDWERNER_FIBRO_DN	0.0606
SALMONELLAPATHWAY	0.0034		EPHA4PATHWAY	0.0608
GSK3PATHWAY	0.0034		GH_AUTOCRINE_UP	0.0608
LU_IL4BCELL	0.0034		IDX_TSA_DN_CLUSTER3	0.062
TOLLPATHWAY	0.0034		NELSON_ANDROGEN_DN	0.0622
ABBUD_LIF_UP	0.0034		WERNERONLY_FIBRO_DN	0.063
HSA00361_GAMMA_HEXACHLOROCYCLOHEXANE_DEGRADATION	0.0034		P21_P53_EARLY_DN	0.0636
HSA00363_BISPHENOL_A_DEGRADATION	0.0034		HDACI_COLON_BUT48HRS_DN	0.064
HSA04060_CYTOKINE_CYTOKINE_RECEPTOR_INTERACTION	0.0034		PS1PATHWAY	0.0644
HSA04630_JAK_STAT_SIGNALING_PATHWAY	0.0034		PARKINPATHWAY	0.0648
AMIPATHWAY	0.0036		BHATTACHARYA_ESC_UP	0.0656
KNUDSEN_PMNS_UP	0.0036		TNF_AND_FAS_NETWORK	0.066
YANG_OSTECLASTS_SIG	0.0036		CBLPATHWAY	0.0664
IFN_BETA_GLIOMA_DN	0.0036		UBIQUITIN_MEDIATED_PROTEOLYSIS	0.0666
IFN_ALPHA_UP	0.0036		CHAUHAN_2ME2	0.0672
IDX_TSA_DN_CLUSTER3	0.0036		BRACX_DN	0.0672
CTLA4PATHWAY	0.0038		FSH_GRANULOSA_DN	0.068
FERRANDO_LYL1_NEIGHBORS	0.0038		HSA00900_TERPENOID_BIOSYNTHESIS	0.068
ROTH_HTERT_DN	0.0038		MMC_RES_XENOGRAFTS_UP	0.0682
TAKEDA_NUP8_HOXA9_6H_UP	0.0038		OLDAGE_DN	0.0682
KNUDSEN_PMNS_DN	0.0038		HSC_MATURE_ADULT	0.069
TPA_SENS_MIDDLE_UP	0.0038		INOS_ALL_UP	0.0694
VIPPATHWAY	0.004		ONE_CARBON_POOL_BY_FOLATE	0.0696
MA_ATRA_EMP_DN	0.0042		PHOTOSYNTHESIS	0.0698
WANG_MLL_CBP_VS_GMP_UP	0.0042		TERPENOID_BIOSYNTHESIS	0.0698
GH_EXOGENOUS_ALL_UP	0.0042		BECKER_TAMOXIFEN_RESISTANT_UP	0.07
RADAEVA_IFNA_UP	0.0044		HOFMANN_MANTEL_LYMPHOMA_VS_LYMPH_NODES_UP	0.0714
YAGI_AML_PROGNOSIS	0.0044		STREPTOMYCIN_BIOSYNTHESIS	0.0722
NELSON_ANDROGEN_UP	0.0044		GH_GHRHR_KO_24HRS_DN	0.0728
ZHAN_MM_CD138_LB_VS_REST	0.0044		MOREAUX_TACI_HI_VS_LOW_DN	0.0734
YU_CMYC_DN	0.0044		HUMAN_TISSUE_TESTIS	0.0734
APPEL_IMATINIB_UP	0.0044		NING_COPD_UP	0.0736
HYPOPHYSECTOMY_RAT_DN	0.0044		LH_GRANULOSA_DN	0.0752
HSA04640_HEMATOPOIETIC_CELL_LINEAGE	0.0044		HYPOPHYSECTOMY_RAT_DN	0.0752
ESR_FIBROBLAST_DN	0.0046		LU_IL4BCELL	0.0754
HSC_INTERMEDIATEPROGENITORS_SHARED	0.0046		AGEING_BRAIN_DN	0.0758
D4GDIPATHWAY	0.0048		HEATSHOCK_OLD_UP	0.0758
GRANDVAUX_IFN_NOT_IRF3_UP	0.0048		LOTEM_LEUKEMIA_UP	0.076
FIBRINOLYSISPATHWAY	0.0048		EGFR_SMRTEPATHWAY	0.0764
PROSTAGLANDIN_SYNTHESIS_REGULATION	0.0048		UREACYCLEPATHWAY	0.0774
ESR_FIBROBLAST_UP	0.0048		ST_TYPE_I_INTERFERON_PATHWAY	0.0774
HSA00680_METHANE_METABOLISM	0.0048		HSA00680_METHANE_METABOLISM	0.08
HSA05120_EPITHELIAL_CELL_SIGNALING_IN_HELICOBACTER_PYLORI_INFECTION	0.0048		FSH_HUMAN_GRANULOSA_UP	0.0802
ELONGINA_KO_UP	0.005		HDACI_COLON_CUR48HRS_UP	0.0816
IDX_TSA_DN_CLUSTER2	0.005		ST_IL_13_PATHWAY	0.0818
ABBUD_LIF_DN	0.0052		LIAN_MYELOID_DIFF_GRANULE	0.0818
NEMETH_TNF_UP	0.0052		BROCKE_IL6	0.0822
XU_ATRA_UP	0.0052		ST_INTERLEUKIN_13_PATHWAY	0.0824
IL1_CORNEA_UP	0.0052		TRANSLATION_FACTORS	0.0824
ST_TYPE_I_INTERFERON_PATHWAY	0.0054		PEART_HISTONE_DN	0.0826
ZHAN_MMPC_EARLYVS	0.0054		HSA00330_ARGININE_AND_PROLINE_METABOLISM	0.0826
CHIARETTI_T_ALL_DIFF	0.0054		HUMAN_TISSUE_SALIVARY	0.0832
MMS_HUMAN_LYMPH_LOW_4HRS_DN	0.0054		ET743_SARCOMA_DN	0.0832
AGED_MOUSE_RETINA_ANY_UP	0.0054		STARCH_AND_SUCROSE_METABOLISM	0.0834
JNK_DN	0.0054		MENSE_HYPOXIA_DN	0.0834
HOGERKORP_ANTI_CD44_DN	0.0056		KRETZSCHMAR_IL6_DIFF	0.0838
MEF2DPATHWAY	0.0056		PANTOTHENATE_AND_COA_BIOSYNTHESIS	0.084
MONOCYTEPATHWAY	0.0056		PENG_GLUTAMINE_DN	0.0844
UV_ESR_OLD_UNREG	0.0056		KANNAN_P53_DN	0.0846
APOPTOSIS	0.0058		JAIN_NEMO_DIFF	0.0846
GRANDVAUX_IRF3_DN	0.0058		DREAMPATHWAY	0.0852
5FU_RESIST_GASTRIC_UP	0.0058		FERRANDO_CHEMO_RESPONSE_PATHWAY	0.0852
ACTINYPATHWAY	0.0062		PPARAPATHWAY	0.0856
PASSERINI_IMMUNE	0.0062		HSA00120_BILE_ACID_BIOSYNTHESIS	0.0856
IFNA_HCMV_6HRS_UP	0.0062		ZHAN_MMPC_PC	0.086
BRCA1_MES_UP	0.0062		HSA04130_SNARE_INTERACTIONS_IN_VESICULAR_TRANSPORT	0.0864
HDACI_COLON_BUT24HRS_DN	0.0062		HOFMANN_MDS_CD34_LOW_RISK	0.0866
IL18PATHWAY	0.0064		GH_EXOGENOUS_ALL_UP	0.0866
ZHAN_MM_CD138_MF_VS_REST	0.0064		ZHAN_MM_CD138_HP_VS_REST	0.087
AGEING_BRAIN_DN	0.0064		GANGLIOSIDE_BIOSYNTHESIS	0.0878
RESISTANCE_XENOGRAFTS_UP	0.0066		BROWN_GRAN_MONO_DIFFERENTIATION	0.088
ADIP_DIFF_CLUSTER2	0.0066		CMV_HCMV_TIMECOURSE_14HRS_UP	0.0886
TALL1PATHWAY	0.0068		O6BG_RESIST_MEDULLOBLASTOMA_DN	0.0892
CROONQUIST_RAS_STROMA_UP	0.007		ERBB4PATHWAY	0.0896
LYMPHOCYTEPATHWAY	0.007		HSA00730_THIAMINE_METABOLISM	0.09
SANSOM_APC_5_DN	0.007		TIDPATHWAY	0.0904
HASLINGER_B_CLL_13Q14	0.007		IL22BPPATHWAY	0.0916
UVB_NHEK3_ALL	0.007		WERNER_FIBRO_UP	0.092
CHAUVIN_ANDROGEN_REGULATED_GENES	0.0072		HSC_STHSC_SHARED	0.0936
ST_DICTYOSTELIUM_DISCOIDEUM_CAMP_CHEMOTAXIS_PATHWAY	0.0074		ZHAN_MMPC_EARLYVS	0.094
GOLDRATH_CYTOLYTIC	0.0074		CISPLATIN_PROBCELL_UP	0.0944
FLECHNER_KIDNEY_TRANSPLANT_REJECTION_PBL_UP	0.0074		WERNERONLY_FIBRO_UP	0.0948
MUNSHI_MM_VS_PCS_UP	0.0074		HSA00780_BIOTIN_METABOLISM	0.0948
GN_CAMP_GRANULOSA_DN	0.0074		AGED_MOUSE_CORTEX_DN	0.0956
NEUTROPHILPATHWAY	0.0076		HSC_STHSC_FETAL	0.097
ST_PAC1_RECEPTOR_PATHWAY	0.0076		ROSS_AML1_ETO	0.0976
SMOOTH_MUSCLE_CONTRACTION	0.0076		XU_ATRA_PLUSNSC_DN	0.098
GNATENKO_PLATELET_UP	0.0076		ECMPATHWAY	0.0986
ST_PHOSPHOINOSITIDE_3_KINASE_PATHWAY	0.0078		PRMT5_KD_UP	0.1002
ST_T_CELL_SIGNAL_TRANSDUCTION	0.008		MITOCHONDRIAL_FATTY_ACID_BETAOXIDATION	0.1014
SIG_PIP3_SIGNALING_IN_B_LYMPHOCYTES	0.008		MMS_MOUSE_LYMPH_HIGH_4HRS_UP	0.1016
TAKEDA_NUP8_HOXA9_16D_DN	0.008		HDACI_COLON_CUR12HRS_UP	0.103
UV_ESR_WS_UNREG	0.008		GAMMA_HEXACHLOROCYCLOHEXANE_DEGRADATION	0.1036
POMEROY_DESMOPLASIC_VS_CLASSIC_MD_DN	0.0082		GH_HYPOPHYSECTOMY_RAT_UP	0.1038
CIRCADIAN_EXERCISE	0.0082		PROTEASOMEPATHWAY	0.1048
CELL_MOTILITY	0.0084		CHEN_LUNG_SURVIVAL	0.1052
BOQUEST_CD31PLUS_VS_CD31MINUS_UP	0.0084		STEMCELL_EMBRYONIC_UP	0.1054
GAMMA_ESR_OLD_UNREG	0.0084		ET743_SARCOMA_72HRS_DN	0.106
MMC_RES_XENOGRAFTS_UP	0.0086		LIAN_MYELOID_DIFF_RECEPTORS	0.1062
ZMPSTE24_KO_DN	0.0086		E2F1_DNA_UP	0.1064
BCL2_FAMILY_AND_REG_NETWORK	0.0088		CROONQUIST_IL6_RAS_UP	0.1068
HSA04740_OLFACTORY_TRANSDUCTION	0.0088		DAC_BLADDER_UP	0.1078
BLEO_HUMAN_LYMPH_HIGH_24HRS_UP	0.009		HSA05131_PATHOGENIC_ESCHERICHIA_COLI_INFECTION_EPEC	0.108
CAMPTOTHECIN_PROBCELL_DN	0.0092		LI_FETAL_VS_WT_KIDNEY_UP	0.1084
HSC_INTERMEDIATEPROGENITORS_ADULT	0.0092		ROME_INSULIN_2F_UP	0.1086
DAVIES_MGUS_MM	0.0094		HSA04330_NOTCH_SIGNALING_PATHWAY	0.1088
PEPIPATHWAY	0.0094		LAMB_CYCLIN_D3_GLOCUS	0.1096
HDACI_COLON_BUT_DN	0.0094		NO2IL12PATHWAY	0.1098
IL10PATHWAY	0.0096		KNUDSEN_PMNS_UP	0.11
IGF_VS_PDGF_DN	0.0096		PENG_RAPAMYCIN_DN	0.1104
SODDPATHWAY	0.0098		SETPATHWAY	0.1106
GOLUB_ALL_VS_AML_UP	0.01		SANA_IFNG_ENDOTHELIAL_DN	0.1108
GNATENKO_PLATELET	0.01		STAT3PATHWAY	0.1108
CERAMIDEPATHWAY	0.0102		PARK_HSC_VS_MPP_DN	0.111
BRCA_BRCA1_POS	0.0102		CPR_LOW_LIVER_DN	0.111
MOREAUX_TACI_XG_13_UP	0.0104		AGUIRRE_PANCREAS_CHR18	0.1114
VEGF_MMMEC_3HRS_UP	0.0104		TUBBYPATHWAY	0.1118
ZHAN_TONSIL_PCBC	0.0106		AGUIRRE_PANCREAS_CHR6	0.1128
CDC42RACPATHWAY	0.0106		GLYCOGEN	0.1132
IFNA_UV-CMV_COMMON_HCMV_6HRS_UP	0.0108		NTHIPATHWAY	0.114
CMV_HCMV_TIMECOURSE_12HRS_DN	0.0108		IL1RPATHWAY	0.114
LEE_TCELLS6_UP	0.011		CROONQUIST_IL6_RAS_DN	0.1144
IDX_TSA_UP_CLUSTER4	0.011		PASSERINI_IMMUNE	0.1146
PARK_RARALPHA_UP	0.0112		MENSSEN_MYC_UP	0.115
HSA04660_T_CELL_RECEPTOR_SIGNALING_PATHWAY	0.0112		O_GLYCAN_BIOSYNTHESIS	0.1158
HUMAN_TISSUE_SALIVARY	0.0114		SERUM_FIBROBLAST_CELLCYCLE	0.1158
HSA00260_GLYCINE_SERINE_AND_THREONINE_METABOLISM	0.0114		ASTON_DEPRESSION_UP	0.117
SIG_REGULATION_OF_THE_ACTIN_CYTOSKELETON_BY_RHO_GTPASES	0.0118		FBW7PATHWAY	0.1174
BRENTANI_DEATH	0.0118		STRESSPATHWAY	0.1176
GPCRDB_OTHER	0.0118		HSA05130_PATHOGENIC_ESCHERICHIA_COLI_INFECTION_EHEC	0.1176
IFN_BETA_GLIOMA_UP	0.0118		HSA00361_GAMMA_HEXACHLOROCYCLOHEXANE_DEGRADATION	0.118
HSA04810_REGULATION_OF_ACTIN_CYTOSKELETON	0.0118		NF90_UP	0.119
EXTRINSICPATHWAY	0.012		HSA04210_APOPTOSIS	0.1196
PASSERINI_APOPTOSIS	0.012		BASSO_GERMINAL_CENTER_CD40_DN	0.1198
UV-CMV_UNIQUE_HCMV_6HRS_UP	0.0122		SIG_REGULATION_OF_THE_ACTIN_CYTOSKELETON_BY_RHO_GTPASES	0.12
HCC_SURVIVAL_GOOD_VS_POOR_DN	0.0124		TPA_RESIST_MIDDLE_UP	0.1202
PENG_GLUCOSE_DN	0.0124		HASLINGER_B_CLL_13Q14	0.1204
HSA00530_AMINOSUGARS_METABOLISM	0.0124		P21_EARLY_DN	0.1208
HSA00602_GLYCOSPHINGOLIPID_BIOSYNTHESIS_NEO_LACTOSERIES	0.0124		HSA00512_O_GLYCAN_BIOSYNTHESIS	0.1216
BILE_ACID_BIOSYNTHESIS	0.0128		KENNY_WNT_DN	0.1222
HSIAO_LIVER_SPECIFIC_GENES	0.0128		HSA04920_ADIPOCYTOKINE_SIGNALING_PATHWAY	0.1224
EPHA4PATHWAY	0.013		MA_ATRA_EMP_UP	0.123
HSA04514_CELL_ADHESION_MOLECULES	0.0132		BIOSYNTHESIS_OF_STEROIDS	0.1238
GAMMA_ESR_WS_UNREG	0.0134		HDACI_COLON_CLUSTER5	0.1242
TSA_CD4_UP	0.0136		CELL_SURFACE_RECEPTOR_LINKED_SIGNAL_TRANSDUCTION	0.1244
ATP_SYNTHESIS	0.0138		P27PATHWAY	0.1244
TYPE_III_SECRETION_SYSTEM	0.0138		HDACI_COLON_SUL12HRS_UP	0.1244
LEE_MYC_TGFA_DN	0.0138		IRS1_KO_ADIP_UP	0.125
CIS_XPC_UP	0.0138		ZHAN_TONSIL_BONEMARROW	0.127
CMV_8HRS_UP	0.0138		TAKEDA_NUP8_HOXA9_8D_DN	0.127
HSA04614_RENIN_ANGIOTENSIN_SYSTEM	0.014		IDX_TSA_DN_CLUSTER4	0.1276
BRENTANI_SIGNALING	0.0142		MTX_RES_XENOGRAFTS_UP	0.1276
CMV-UV_HCMV_6HRS_UP	0.0144		DNMT1_KO_UP	0.1276
SA_B_CELL_RECEPTOR_COMPLEXES	0.0146		ZHAN_TONSIL_PCBC	0.128
ADIP_DIFF_UP	0.0146		LINDSTEDT_DEND_8H_VS_48H_UP	0.1282
FLAGELLAR_ASSEMBLY	0.0148		BREASTCA_THREE_CLASSES	0.1296
ZHAN_MMPC_SIM	0.0148		ANDROGEN_GENES	0.13
EMT_UP	0.0148		TGFBETA_C2_UP	0.1304
NI2_MOUSE_UP	0.015		GPCRS_CLASS_A_RHODOPSIN_LIKE	0.131
HSA04662_B_CELL_RECEPTOR_SIGNALING_PATHWAY	0.0152		DAC_IFN_BLADDER_UP	0.131
WELCSH_BRCA_UP	0.0154		BIOPEPTIDESPATHWAY	0.1322
ROSS_MLL_FUSION	0.0156		ST_P38_MAPK_PATHWAY	0.1328
HSA00052_GALACTOSE_METABOLISM	0.0156		PGC	0.1334
UVC_HIGH_D7_DN	0.0158		COLLER_MYC_UP	0.1338
KERATINOCYTEPATHWAY	0.016		TAKEDA_NUP8_HOXA9_16D_DN	0.1358
DCPATHWAY	0.0164		CANCERDRUGS_PROBCELL_UP	0.1358
RIBAVIRIN_RSV_DN	0.0164		HCMVPATHWAY	0.1364
ADIP_VS_FIBRO_DN	0.0168		HSA03050_PROTEASOME	0.137
BENNETT_SLE_UP	0.0174		H2O2_CSBRESCUED_C2_UP	0.138
HSA01040_POLYUNSATURATED_FATTY_ACID_BIOSYNTHESIS	0.0174		HOGERKORP_ANTI_CD44_DN	0.1388
TPA_SENS_EARLY_UP	0.0178		MOREAUX_TACI_BAFF_UP	0.1388
BBCELLPATHWAY	0.018		4NQO_UNIQUE_FIBRO_UP	0.1406
BRG1_ALAB_UP	0.018		PARP_KO_DN	0.1416
ET743_SARCOMA_UP	0.018		IFN_ALL_UP	0.1418
ET743_SARCOMA_6HRS_UP	0.018		YU_CMYC_UP	0.1422
NEUROTRANSMITTERSPATHWAY	0.0182		HDACI_COLON_BUT30MIN_DN	0.1436
RHOPATHWAY	0.0184		HSA00071_FATTY_ACID_METABOLISM	0.1442
XU_CBP_DN	0.0184		FATTY_ACID_SYNTHESIS	0.145
PLATELET_EXPRESSED	0.0184		PYRIMIDINE_METABOLISM	0.1454
LE_MYELIN_UP	0.0186		FATTY_ACID_DEGRADATION	0.1456
MCALPAINPATHWAY	0.0186		YAGI_AML_PROG_FAB	0.1458
EGFR_SMRTEPATHWAY	0.0188		H2O2_CSBCOMBINED	0.1462
TNFALPHA_TGZ_ADIP_DN	0.0188		LAIRPATHWAY	0.1466
WILLERT_WNT_NCCIT_ALL_UP	0.019		BRCA1_OVEREXP_UP	0.1476
PGC1APATHWAY	0.0192		MEF2DPATHWAY	0.1478
JECHLINGER_EMT_UP	0.0194		MOREAUX_TACI_HI_IN_PPC_UP	0.148
HDACI_COLON_TSABUT_DN	0.0194		AKAP13PATHWAY	0.1482
SCHUMACHER_MYC_DN	0.0196		HOGERKORP_CD44_TEMPORALLY_DN	0.1486
CMV_24HRS_DN	0.0198		ZHAN_MULTIPLE_MYELOMA_VS_NORMAL_DN	0.1486
HYPOXIA_NORMAL_UP	0.02		UVC_HIGH_ALL_DN	0.1502
INTRINSICPATHWAY	0.0204		IFN_GAMMA_UP	0.1506
FMLPPATHWAY	0.0208		HDACI_COLON_BUT24HRS_DN	0.151
ZUCCHI_EPITHELIAL_UP	0.0208		IDX_TSA_UP_CLUSTER6	0.1512
HSA04720_LONG_TERM_POTENTIATION	0.021		GLYCOLYSISPATHWAY	0.1514
PASSERINI_SIGNAL	0.0212		GOLDRATH_CELLCYCLE	0.1518
HSC_INTERMEDIATEPROGENITORS_FETAL	0.0212		CHREBPPATHWAY	0.1526
TGF_BETA_SIGNALING_PATHWAY	0.0214		HSA00720_REDUCTIVE_CARBOXYLATE_CYCLE	0.1534
SIG_CHEMOTAXIS	0.0218		BLYMPHOCYTEPATHWAY	0.1548
CALRES_MOUSE_DN	0.0218		SHHPATHWAY	0.155
FLECHNER_KIDNEY_TRANSPLANT_WELL_UP	0.022		TCA	0.1558
LEE_TCELLS4_UP	0.022		BRCA2_BRCA1_UP	0.156
STILBENE_COUMARINE_AND_LIGNIN_BIOSYNTHESIS	0.0226		AGEING_KIDNEY_SPECIFIC_DN	0.1568
REELINPATHWAY	0.023		ET743_SARCOMA_48HRS_DN	0.1568
BIOGENIC_AMINE_SYNTHESIS	0.023		TERCPATHWAY	0.1588
NAKAJIMA_MCSMBP_EOS	0.023		HYPOXIA_RCC_UP	0.1598
HSA05060_PRION_DISEASE	0.023		CMV_HCMV_TIMECOURSE_ALL_UP	0.1608
MTA3PATHWAY	0.0236		IFNA_UV-CMV_COMMON_HCMV_6HRS_UP	0.1622
AGUIRRE_PANCREAS_CHR12	0.0238		ADIP_DIFF_CLUSTER4	0.1626
FXRPATHWAY	0.024		HSC_STHSC_ADULT	0.1628
CMV_HCMV_TIMECOURSE_ALL_DN	0.0242		OLD_FIBRO_DN	0.163
STAT3PATHWAY	0.0244		PURINE_METABOLISM	0.1634
PHOTOSYNTHESIS	0.0246		BRENTANI_DNA_METHYLATION_AND_MODIFICATION	0.1638
GRANDVAUX_IRF3_UP	0.0246		HDACI_COLON_CUR2HRS_UP	0.1662
TERPENOID_BIOSYNTHESIS	0.0246		ZHAN_MULTIPLE_MYELOMA_SUBCLASSES_DIFF	0.1664
ETSPATHWAY	0.025		KUROKAWA_5FU_IFN_SENSITIVE_VS_RESISTANT_DN	0.1666
LIZUKA_G1_GR_G2	0.0256		WANG_MLL_CBP_VS_GMP_DN	0.1678
HOGERKORP_CD44_TEMPORALLY_DN	0.0264		HSA00230_PURINE_METABOLISM	0.168
BASSO_GERMINAL_CENTER_CD40_UP	0.0264		CANTHARIDIN_DN	0.1682
CIS_RESIST_LUNG_UP	0.0268		CMV_HCMV_TIMECOURSE_12HRS_UP	0.1686
GLEEVECPATHWAY	0.027		BRENTANI_PROTEIN_MODIFICATION	0.1698
GPCRS_CLASS_C_METABOTROPIC_GLUTAMATE_PHEROMONE	0.027		HSA00062_FATTY_ACID_ELONGATION_IN_MITOCHONDRIA	0.1706
SANA_TNFA_ENDOTHELIAL_DN	0.0272		HSA05221_ACUTE_MYELOID_LEUKEMIA	0.1706
TGFBETA_C2_UP	0.0274		BRENTANI_DEATH	0.1756
LEE_MYC_DN	0.0278		LEE_MYC_DN	0.176
LEI_MYB_REGULATED_GENES	0.0278		CELL_CYCLE_ARREST	0.178
TPA_RESIST_MIDDLE_UP	0.028		HDACI_COLON_CUR24HRS_UP	0.1784
SHH_UP	0.0286		GN_CAMP_GRANULOSA_DN	0.1786
GH_EXOGENOUS_ANY_UP	0.0286		OLD_FIBRO_UP	0.1788
HSA00780_BIOTIN_METABOLISM	0.0286		HSA00591_LINOLEIC_ACID_METABOLISM	0.1788
HSA00641_3_CHLOROACRYLIC_ACID_DEGRADATION	0.0288		GH_EXOGENOUS_LATE_UP	0.179
GOLDRATH_HP	0.029		AS3_FIBRO_UP	0.1796
HSA00900_TERPENOID_BIOSYNTHESIS	0.029		TNFALPHA_TGZ_ADIP_UP	0.1802
CASPASE_ACTIVITY	0.0292		DER_IFNA_UP	0.1804
HDACI_COLON_SUL16HRS_UP	0.0292		SA_B_CELL_RECEPTOR_COMPLEXES	0.181
GH_EXOGENOUS_EARLY_UP	0.0298		BLOOD_CLOTTING_CASCADE	0.1814
POD1_KO_DN	0.0298		GENOTOXINS_ALL_24HRS_REG	0.1828
CYTOKINEPATHWAY	0.03		HYPOXIA_RCC_NOVHL_UP	0.183
TARTE_MATURE_PC	0.0302		FEEDERPATHWAY	0.1832
IRITANI_ADPROX_LYMPH	0.0302		ROSS_CBF_MYH	0.1834
XU_ATRA_DN	0.0302		LEE_MYC_TGFA_DN	0.1834
TSA_CD4_DN	0.0302		HSA00530_AMINOSUGARS_METABOLISM	0.1834
GILDEA_BLADDER_UP	0.0304		AS3_FIBRO_C3	0.1838
HOFFMANN_BIVSBII_IMVM	0.0304		HDACI_COLON_TSA48HRS_DN	0.1838
HADDAD_HSC_CD10_UP	0.0308		FERRANDO_T_CELL_DIFFERENTIATION_PATHWAY	0.1846
SMITH_HTERT_DN	0.031		HSC_MATURE_SHARED	0.1846
LINDSTEDT_DEND_8H_VS_48H_DN	0.031		TOLLPATHWAY	0.185
HEATSHOCK_YOUNG_UP	0.031		OXIDATIVE_PHOSPHORYLATION	0.1852
VOBESITYPATHWAY	0.0318		HSA05120_EPITHELIAL_CELL_SIGNALING_IN_HELICOBACTER_PYLORI_INFECTION	0.1864
FERRARI_4HPR_UP	0.0318		FLECHNER_KIDNEY_TRANSPLANT_REJECTION_PBL_UP	0.1884
ZHAN_MM_MOLECULAR_CLASSI_UP	0.0318		VEGFPATHWAY	0.1896
ST_B_CELL_ANTIGEN_RECEPTOR	0.0322		HSA00510_N_GLYCAN_BIOSYNTHESIS	0.1896
IGLESIAS_E2FMINUS_UP	0.0324		LAL_KO_3MO_UP	0.19
GAMMA_UNIQUE_FIBRO_UP	0.0328		HSA04664_FC_EPSILON_RI_SIGNALING_PATHWAY	0.1902
HSA05110_CHOLERA_INFECTION	0.0328		CREMPATHWAY	0.1936
BRENTANI_HORMONAL_FUNCTION	0.033		APOPTOSIS_KEGG	0.196
GLUCONEOGENESIS	0.0332		HSA00020_CITRATE_CYCLE	0.1962
RIBAVIRIN_RSV_UP	0.0332		ZHAN_MM_CD1_VS_CD2_DN	0.1964
MAPKPATHWAY	0.0334		FSH_OVARY_MCV152_DN	0.1964
INFLAMMATORY_RESPONSE_PATHWAY	0.0334		CACAMPATHWAY	0.197
STURLA_SONIC_HEDGEHOG	0.035		WIELAND_HEPATITIS_B_INDUCED	0.197
SIG_BCR_SIGNALING_PATHWAY	0.0352		TAKEDA_NUP8_HOXA9_10D_DN	0.1972
IL5PATHWAY	0.0352		PENG_GLUCOSE_UP	0.1978
GLYCOLYSIS	0.0356		ETCPATHWAY	0.1982
BIOPEPTIDESPATHWAY	0.036		CELL_CYCLE_CHECKPOINT_II	0.1992
HADDAD_HPCLYMPHO_ENRICHED	0.036		SHEPARD_GENES_COMMON_BW_CB_MO	0.1994
HBX_NL_UP	0.036		ADIPOGENESIS_HMSC_CLASS3_UP	0.2012
INOSITOL_PHOSPHATE_METABOLISM	0.0362		STEROID_BIOSYNTHESIS	0.2014
CELL_ADHESION_MOLECULE_ACTIVITY	0.0364		HSA04350_TGF_BETA_SIGNALING_PATHWAY	0.2016
HDACPATHWAY	0.0366		ARGININECPATHWAY	0.2026
TNFR2PATHWAY	0.0368		ET743_SARCOMA_24HRS_DN	0.2026
LIAN_MYELOID_DIFF_TF	0.0368		BRENTANI_CELL_CYCLE	0.204
ZHAN_MM_CD1_VS_CD2_UP	0.0368		FATTY_ACID_METABOLISM	0.205
GH_GHRHR_KO_24HRS_UP	0.0368		AGUIRRE_PANCREAS_CHR17	0.205
EOSINOPHILSPATHWAY	0.037		KNUDSEN_PMNS_DN	0.205
INTEGRIN_MEDIATED_CELL_ADHESION_KEGG	0.0372		ESR_FIBROBLAST_DN	0.205
HSA00531_GLYCOSAMINOGLYCAN_DEGRADATION	0.0374		CMV_IE86_UP	0.205
ZHAN_MM_CD138_CD2_VS_REST	0.0376		YAGI_AML_PROGNOSIS	0.2078
HSA00500_STARCH_AND_SUCROSE_METABOLISM	0.0376		HDACI_COLON_SUL_DN	0.2088
HSA05221_ACUTE_MYELOID_LEUKEMIA	0.038		METHOTREXATE_PROBCELL_UP	0.2098
PS1PATHWAY	0.0384		HSA00642_ETHYLBENZENE_DEGRADATION	0.21
GATA3PATHWAY	0.0386		GERY_CEBP_TARGETS	0.2104
HDACI_COLON_CLUSTER6	0.0386		ZHAN_MMPC_SIM	0.211
HSA04330_NOTCH_SIGNALING_PATHWAY	0.0388		GAMMA-UV_FIBRO_UP	0.2122
HYPOXIA_RCC_UP	0.0392		CMV_HCMV_TIMECOURSE_16HRS_DN	0.213
CMV_HCMV_TIMECOURSE_8HRS_UP	0.0398		PITUITARY_FETAL_DN	0.213
TAKEDA_NUP8_HOXA9_3D_UP	0.0402		APOPTOSIS	0.2132
HSA00625_TETRACHLOROETHENE_DEGRADATION	0.0404		VIPPATHWAY	0.2132
HDACI_COLON_CUR24HRS_UP	0.0406		FALT_BCLL_DN	0.2148
INFLAMPATHWAY	0.0408		ZHAN_MMPC_SIM_BC_AND_MM	0.2156
CD40PATHWAY	0.0408		HESS_HOXAANMEIS1_UP	0.2158
CROONQUIST_RAS_STROMA_DN	0.0414		HBX_HEP_UP	0.2158
RELAPATHWAY	0.0414		VHL_RCC_UP	0.2164
STRESSPATHWAY	0.0414		MRNA_PROCESSING	0.217
EMT_DN	0.0414		HSA04620_TOLL_LIKE_RECEPTOR_SIGNALING_PATHWAY	0.217
ALZHEIMERS_INCIPIENT_DN	0.0418		VALINE_LEUCINE_AND_ISOLEUCINE_DEGRADATION	0.218
BYSTROM_IL5_UP	0.042		KREBPATHWAY	0.2184
JECHLINGER_EMT_DN	0.0422		HESS_HOXAANMEIS1_DN	0.2196
HDACI_COLON_SUL12HRS_UP	0.0428		HSA05220_CHRONIC_MYELOID_LEUKEMIA	0.2196
HPV31_DN	0.0432		ELONGINA_KO_DN	0.2202
HYPOXIA_REVIEW	0.0438		BRCA1_SW480_UP	0.2204
NUCLEOTIDE_GPCRS	0.044		HUMAN_MITODB_6_2002	0.221
ZHAN_PCS_MULTIPLE_MYELOMA_SPKD	0.0442		UVB_NHEK3_C7	0.2214
LIZUKA_L0_SM_L1	0.0444		WANG_HOXA9_VS_MEIS1_DN	0.2226
CYANOAMINO_ACID_METABOLISM	0.0452		ADIP_DIFF_CLUSTER2	0.2226
BECKER_TAMOXIFEN_RESISTANT_UP	0.0454		TGF_BETA_SIGNALING_PATHWAY	0.2232
STRESS_P53_SPECIFIC_UP	0.0456		KREBS_TCA_CYCLE	0.2258
DAC_FIBRO_UP	0.0456		HDACI_COLON_TSA24HRS_DN	0.2266
NAB_LUNG_UP	0.0458		HASLINGER_B_CLL_6Q21	0.2284
BECKER_TAMOXIFEN_RESISTANT_DN	0.0468		CMV_HCMV_TIMECOURSE_48HRS_UP	0.2288
ST_ERK1_ERK2_MAPK_PATHWAY	0.0472		HSA00271_METHIONINE_METABOLISM	0.229
ST_INTERLEUKIN_4_PATHWAY	0.0476		MYC_TARGETS	0.2306
ADIP_VS_PREADIP_DN	0.0482		TPA_RESIST_MIDDLE_DN	0.2306
CMV_HCMV_TIMECOURSE_8HRS_DN	0.0484		ADIPOGENESIS_HMSC_CLASS1_UP	0.2308
UV_UNIQUE_FIBRO_UP	0.0484		BCRABL_HL60_AFFY_DN	0.2332
HSA00512_O_GLYCAN_BIOSYNTHESIS	0.0486		CHAUVIN_ANDROGEN_REGULATED_GENES	0.2342
CHESLER_BRAIN_TRANS_GENES	0.0494		TPA_RESIST_LATE_DN	0.2348
TNF_AND_FAS_NETWORK	0.0494		ARGININE_AND_PROLINE_METABOLISM	0.2354
HSA04010_MAPK_SIGNALING_PATHWAY	0.0496		PARK_RARALPHA_MOD	0.2358
FETAL_LIVER_VS_ADULT_LIVER_GNF2	0.0498		BENNETT_SLE_UP	0.2358
SARSPATHWAY	0.05		RETT_UP	0.2358
ET743_SARCOMA_72HRS_UP	0.0502		ST_GRANULE_CELL_SURVIVAL_PATHWAY	0.2366
MAPKKK_CASCADE	0.0504		HSA00363_BISPHENOL_A_DEGRADATION	0.2372
TAVOR_CEBP_DN	0.0512		UVC_TTD_8HR_DN	0.2398
HDACI_COLON_CURSUL_DN	0.0516		UVC_LOW_C1_DN	0.2398
BYSTRYKH_HSC_BRAIN_TRANS_GLOCUS	0.0518		ADIP_DIFF_UP	0.241
GLYCOSAMINOGLYCAN_DEGRADATION	0.0518		CMV_HCMV_TIMECOURSE_10HRS_DN	0.2412
HSA04912_GNRH_SIGNALING_PATHWAY	0.0518		UVB_NHEK2_UP	0.2442
FEEDERPATHWAY	0.0532		MIDDLEAGE_DN	0.2442
UVB_NHEK3_C1	0.0532		AGUIRRE_PANCREAS_CHR9	0.2446
CALCINEURINPATHWAY	0.0536		STEMCELL_COMMON_DN	0.2452
BYSTRYKH_HSC_CIS_GLOCUS	0.0536		UVB_SCC_DN	0.247
HIPPOCAMPUS_DEVELOPMENT_NEONATAL	0.0538		PROLIFERATION_GENES	0.2486
HSC_LATEPROGENITORS_ADULT	0.0538		RNA_POLYMERASE	0.2492
PENG_GLUCOSE_UP	0.054		NAKAJIMA_MCSMBP_MAST	0.2502
ST_JAK_STAT_PATHWAY	0.0544		MUSCLE_MYOSIN	0.2504
CHEN_LUNG_SURVIVAL	0.0552		CIS_XPC_DN	0.2524
APOPTOSIS_GENMAPP	0.056		TFF2_KO_UP	0.254
CMV_HCMV_TIMECOURSE_10HRS_DN	0.056		HDACI_COLON_SUL16HRS_DN	0.2542
VHL_RCC_UP	0.056		RUTELLA_HEMATOGFSNDCS_DIFF	0.255
CELL_CYCLE_REGULATOR	0.0562		KERATINOCYTEPATHWAY	0.2558
ADIP_DIFF_CLUSTER3	0.0566		UVC_TTD_ALL_DN	0.256
ALZHEIMERS_DISEASE_DN	0.0578		BASSO_HCL_DIFF	0.2586
HASLINGER_B_CLL_MUTATED	0.0584		HSA00626_NAPHTHALENE_AND_ANTHRACENE_DEGRADATION	0.2594
HUMAN_TISSUE_THYMUS	0.0588		HSA05060_PRION_DISEASE	0.2598
RAC1PATHWAY	0.059		CARIES_PULP_HIGH_UP	0.2604
HSC_HSCANDPROGENITORS_SHARED	0.0594		MITOCHONDRIA	0.2616
GOLUB_ALL_VS_AML_DN	0.0602		DOX_RESIST_GASTRIC_DN	0.2622
SHEPARD_NEG_REG_OF_CELL_PROLIFERATION	0.0602		HSA00232_CAFFEINE_METABOLISM	0.2624
TCRPATHWAY	0.0602		CANCER_NEOPLASTIC_META_UP	0.2632
PHENYLALANINE_METABOLISM	0.0604		STEMCELL_COMMON_UP	0.2632
SIG_PIP3_SIGNALING_IN_CARDIAC_MYOCTES	0.0606		GENOTOXINS_ALL_4HRS_REG	0.2636
HSA00940_PHENYLPROPANOID_BIOSYNTHESIS	0.0612		UVC_TTD_4HR_DN	0.2638
HSC_HSCANDPROGENITORS_FETAL	0.062		IL1_CORNEA_UP	0.2642
RNAPATHWAY	0.0622		SA_PTEN_PATHWAY	0.2662
TCELL_ANERGIC_UP	0.0622		HSA00010_GLYCOLYSIS_AND_GLUCONEOGENESIS	0.2662
NUTT_GBN_VS_AO_UP	0.0624		SARCOMAS_SYNOVIAL_UP	0.267
COCAINE_BRAIN_4WKS_UP	0.0624		VEGF_MMMEC_3HRS_UP	0.267
DFOSB_BRAIN_2WKS_UP	0.063		VANASSE_BCL2_TARGETS	0.2684
HIF1_TARGETS	0.063		HSC_MATURE_FETAL	0.2688
UVB_NHEK1_C4	0.0632		ALKALOID_BIOSYNTHESIS_II	0.27
LEE_CIP_DN	0.0634		NEMETH_TNF_DN	0.2706
HDACI_COLON_BUT16HRS_DN	0.0636		HSA04140_REGULATION_OF_AUTOPHAGY	0.271
HSA00460_CYANOAMINO_ACID_METABOLISM	0.0636		AGED_MOUSE_HIPPOCAMPUS_ANY_DN	0.2712
HSA04510_FOCAL_ADHESION	0.0642		OLDONLY_FIBRO_UP	0.2714
BRCA1KO_MEF_DN	0.0644		WNT_SIGNALING	0.2718
NING_COPD_UP	0.0648		HSA00280_VALINE_LEUCINE_AND_ISOLEUCINE_DEGRADATION	0.272
DAC_PANC_UP	0.065		ICHIBA_GVHD	0.2722
UVB_NHEK4_6HRS_UP	0.0652		MOOTHA_VOXPHOS	0.2722
SA_MMP_CYTOKINE_CONNECTION	0.0656		BYSTRYKH_HSC_TRANS_GLOCUS	0.2726
HSA05212_PANCREATIC_CANCER	0.066		AGUIRRE_PANCREAS_CHR12	0.2728
CMV_ALL_DN	0.067		CMV_HCMV_TIMECOURSE_10HRS_UP	0.274
HSA00310_LYSINE_DEGRADATION	0.067		EPONFKBPATHWAY	0.2758
HSA05030_AMYOTROPHIC_LATERAL_SCLEROSIS	0.067		IFNALPHA_NL_UP	0.2764
CMV_HCMV_6HRS_DN	0.0678		WANG_HOXA9_VS_MEIS1_UP	0.2774
FLECHNER_KIDNEY_TRANSPLANT_WELL_PBL_DN	0.0682		ROTH_HTERT_DIFF	0.279
AGUIRRE_PANCREAS_CHR9	0.0684		TGFBETA_C5_UP	0.279
HSC_HSCANDPROGENITORS_ADULT	0.0684		IFN_ALPHA_UP	0.2792
IL7PATHWAY	0.069		SIG_PIP3_SIGNALING_IN_CARDIAC_MYOCTES	0.2804
INSULIN_NIH3T3_UP	0.069		HSA00521_STREPTOMYCIN_BIOSYNTHESIS	0.2804
ZHAN_MM_CD1_VS_CD2_DN	0.0692		AGEING_KIDNEY_DN	0.281
TGFBPATHWAY	0.0706		SANSOM_APC_LOSS4_UP	0.2824
BYSTRYKH_SCP2_CIS_TRANSCRIPTS_GLOCUS	0.0708		RASPATHWAY	0.2832
HSC_LATEPROGENITORS_SHARED	0.071		HSA00190_OXIDATIVE_PHOSPHORYLATION	0.2832
PARK_HSC_VS_MPP_DN	0.0714		TSADAC_HYPERMETH_OVCA_UP	0.2838
TIDPATHWAY	0.0718		ZUCCHI_EPITHELIAL_UP	0.2854
IRITANI_ADPROX_UP	0.0718		IDX_TSA_DN_CLUSTER6	0.2862
SHIPP_FL_VS_DLBCL_UP	0.0722		BRENTANI_IMMUNE_FUNCTION	0.2868
BLOOD_CLOTTING_CASCADE	0.0724		3AB_GAMMA_DN	0.2884
LEE_MYC_E2F1_DN	0.0724		H2O2_CSBDIFF_C2	0.289
FCER1PATHWAY	0.0726		CHESLER_HIGHEST_FOLD_RANGE_GENES	0.2894
BCRPATHWAY	0.073		GNATENKO_PLATELET	0.2898
ST_STAT3_PATHWAY	0.073		TNFALPHA_30MIN_UP	0.29
BRACX_UP	0.0734		HSA00910_NITROGEN_METABOLISM	0.2902
ST_INTERLEUKIN_13_PATHWAY	0.0738		BRCA1KO_MEF_DN	0.2906
ST_IL_13_PATHWAY	0.0738		CALCIUM_REGULATION_IN_CARDIAC_CELLS	0.292
YAGI_AML_PROG_ASSOC	0.0738		MUNSHI_MM_UP	0.293
DSRNA_UP	0.0756		GNATENKO_PLATELET_UP	0.293
BYSTROM_IL5_DN	0.0762		UVB_NHEK3_C1	0.293
MOUSE_TISSUE_KIDNEY	0.0764		CYANOAMINO_ACID_METABOLISM	0.2936
CMV_HCMV_TIMECOURSE_12HRS_UP	0.0772		BROWN_MYELOID_PROLIF_AND_SELF_RENEWAL	0.296
IDX_TSA_DN_CLUSTER4	0.079		SALMONELLAPATHWAY	0.2966
MA_ATRA_EMP_UP	0.0798		FMLPPATHWAY	0.2968
MITRPATHWAY	0.0802		PLATELET_EXPRESSED	0.2972
OXSTRESS_RPE_HNETBH_DN	0.0808		HSA00641_3_CHLOROACRYLIC_ACID_DEGRADATION	0.2982
HDACI_COLON_BUT12HRS_DN	0.0808		EIF4PATHWAY	0.3
CELL_CYCLE_ARREST	0.081		BCNU_GLIOMA_NOMGMT_24HRS_UP	0.3004
TOB1PATHWAY	0.0816		IGF1MTORPATHWAY	0.3008
GPCRDB_CLASS_A_RHODOPSIN_LIKE	0.0818		BRG1_ALAB_DN	0.3012
DNMT1_KO_UP	0.0822		GCRPATHWAY	0.3018
ST_TUMOR_NECROSIS_FACTOR_PATHWAY	0.0824		SARCOMAS_LIPOSARCOMA_UP	0.302
PREADIP_VS_FIBRO_UP	0.0824		UVC_XPCS_8HR_DN	0.3022
HSA01032_GLYCAN_STRUCTURES_DEGRADATION	0.085		NUCLEOTIDE_METABOLISM	0.3026
HDACI_COLON_BUT12HRS_UP	0.0852		HOFFMANN_BIVSBII_BI_TABLE2	0.3026
PKCPATHWAY	0.0854		UVB_NHEK1_C4	0.3028
CANCERDRUGS_PROBCELL_DN	0.0856		LIZUKA_G2_GR_G3	0.3042
HSA00140_C21_STEROID_HORMONE_METABOLISM	0.086		INTRINSICPATHWAY	0.3054
GLUCOCORTICOID_MINERALOCORTICOID_METABOLISM	0.0874		LAL_KO_6MO_UP	0.3054
AGED_MOUSE_HYPOTH_UP	0.0876		HSA00300_LYSINE_BIOSYNTHESIS	0.3056
ADIP_VS_FIBRO_UP	0.0878		UVC_XPCS_ALL_DN	0.3064
CROMER_HYPOPHARYNGEAL_MET_VS_NON_UP	0.0882		DCPATHWAY	0.3074
CELL_ADHESION_RECEPTOR_ACTIVITY	0.0884		AS3_FIBRO_C4	0.3074
HYPOXIA_RCC_NOVHL_UP	0.0886		PYK2PATHWAY	0.3086
FERNANDEZ_MYC_TARGETS	0.0898		HBX_NL_DN	0.3094
GAMMA_UNIQUE_FIBRO_DN	0.0898		CHEN_HOXA5_TARGETS_UP	0.31
METHOTREXATE_PROBCELL_UP	0.0908		ADIPOGENESIS_HMSC_CLASS8_DN	0.3104
BRG1_SW13_UP	0.0908		HDACI_COLON_CLUSTER4	0.3118
4NQO_UNIQUE_FIBRO_UP	0.091		NEUROTRANSMITTERSPATHWAY	0.3146
PANTOTHENATE_AND_COA_BIOSYNTHESIS	0.0916		ST_PHOSPHOINOSITIDE_3_KINASE_PATHWAY	0.3162
NKCELLSPATHWAY	0.0916		SYNTHESIS_AND_DEGRADATION_OF_KETONE_BODIES	0.3164
PARK_MSCS_LIN2	0.0916		HOHENKIRK_MONOCYTE_DEND_DN	0.3164
HISTIDINE_METABOLISM	0.0936		CROMER_HYPOPHARYNGEAL_MET_VS_NON_UP	0.3168
SERUM_FIBROBLAST_CORE_DN	0.0936		HSA00471_D_GLUTAMINE_AND_D_GLUTAMATE_METABOLISM	0.317
TGFBETA_C5_UP	0.0938		CELL_CYCLE_CHECKPOINT	0.318
PHOSPHATIDYLINOSITOL_SIGNALING_SYSTEM	0.0948		MOREAUX_TACI_XG_13_UP	0.318
VERHAAK_AML_NPM1_MUT_VS_WT_UP	0.0948		SANA_TNFA_ENDOTHELIAL_UP	0.32
HSA00430_TAURINE_AND_HYPOTAURINE_METABOLISM	0.0952		ST_DIFFERENTIATION_PATHWAY_IN_PC12_CELLS	0.3206
HSA04350_TGF_BETA_SIGNALING_PATHWAY	0.0956		LEE_MYC_E2F1_DN	0.322
UVC_HIGH_D2_DN	0.0964		P21_P53_LATE_DN	0.3222
C21_STEROID_HORMONE_METABOLISM	0.0968		UBIQUINONE_BIOSYNTHESIS	0.3224
HDACI_COLON_SUL30MIN_DN	0.0968		MATRIX_METALLOPROTEINASES	0.3246
ST_INTERFERON_GAMMA_PATHWAY	0.097		PASSERINI_GROWTH	0.3252
LEE_TCELLS5_UP	0.097		FERRANDO_MLL_T_ALL_DN	0.3254
BRENTANI_CELL_ADHESION	0.0972		FLECHNER_KIDNEY_TRANSPLANT_REJECTION_UP	0.3274
ST_INTEGRIN_SIGNALING_PATHWAY	0.0988		ST_TUMOR_NECROSIS_FACTOR_PATHWAY	0.3282
HSC_LATEPROGENITORS_FETAL	0.0998		SA_MMP_CYTOKINE_CONNECTION	0.3284
CHANG_SERUM_RESPONSE_DN	0.1002		MRNA_PROCESSING_REACTOME	0.3286
ASTIER_BCELL	0.102		TSA_CD4_UP	0.3288
GLYCOGEN_METABOLISM	0.1022		GLYCOLYSIS_AND_GLUCONEOGENESIS	0.3292
CROONQUIST_IL6_STROMA_UP	0.1024		AGED_MOUSE_HYPOTH_DN	0.3306
CBLPATHWAY	0.1026		GH_GHRHR_KO_6HRS_UP	0.3324
EICOSANOID_SYNTHESIS	0.1036		IL6_SCAR_FIBRO_UP	0.3324
P38MAPKPATHWAY	0.104		NUTT_GBN_VS_AO_DN	0.3326
NDKDYNAMINPATHWAY	0.1054		MALATEXPATHWAY	0.3338
JISON_SICKLE_CELL	0.1056		HSA04120_UBIQUITIN_MEDIATED_PROTEOLYSIS	0.3364
PROSTAGLANDIN_AND_LEUKOTRIENE_METABOLISM	0.1058		CCR3PATHWAY	0.3376
HSA04070_PHOSPHATIDYLINOSITOL_SIGNALING_SYSTEM	0.1068		MATSUDA_VALPHAINKT_DIFF	0.3376
ANDROGEN_AND_ESTROGEN_METABOLISM	0.1072		OXSTRESS_RPETWO_DN	0.3378
GPCRS_CLASS_A_RHODOPSIN_LIKE	0.1076		GRANDVAUX_IFN_NOT_IRF3_UP	0.338
4NQO_ESR_OLD_UNREG	0.1082		SCHURINGA_STAT5A_DN	0.3384
CELL_ADHESION	0.1086		RNA_TRANSCRIPTION_REACTOME	0.3388
HSA00010_GLYCOLYSIS_AND_GLUCONEOGENESIS	0.109		GENOTOXINS_24HRS_DISCR	0.3408
ZHANG_EFT_EWSFLI1_UP	0.1106		MKK6EE_UP	0.342
ASTIER_FN_DIFF	0.1108		KANG_TERT_DN	0.343
HDACI_COLON_BUT48HRS_DN	0.111		SHEPARD_NEG_REG_OF_CELL_PROLIFERATION	0.3462
BRENTANI_CYTOSKELETON	0.1114		HSA00625_TETRACHLOROETHENE_DEGRADATION	0.347
GPCRPATHWAY	0.1122		TARTE_PC	0.3474
HBX_HCC_DN	0.1126		UV-CMV_UNIQUE_HCMV_6HRS_UP	0.3484
CMV_HCMV_TIMECOURSE_18HRS_DN	0.1126		CPR_NULL_LIVER_UP	0.3488
TNFALPHA_ADIP_DN	0.1128		NKTPATHWAY	0.3492
STOSSI_ER_UP	0.113		CELL_CYCLE_KEGG	0.3494
TGFBETA_LATE_UP	0.113		NITROGEN_METABOLISM	0.3496
BCNU_GLIOMA_NOMGMT_48HRS_DN	0.1134		GPCRPATHWAY	0.35
HSA04080_NEUROACTIVE_LIGAND_RECEPTOR_INTERACTION	0.1144		UVC_XPCS_4HR_DN	0.3508
HBX_HCC_UP	0.1148		REN_E2F1_TARGETS	0.3512
GH_HYPOPHYSECTOMY_RAT_UP	0.1148		HSA00240_PYRIMIDINE_METABOLISM	0.3522
CALCINEURIN_NF_AT_SIGNALING	0.115		OLDWERNER_FIBRO_UP	0.3528
HSA00903_LIMONENE_AND_PINENE_DEGRADATION	0.1152		ESR_FIBROBLAST_UP	0.355
CALRES_RHESUS_DN	0.116		HSA05215_PROSTATE_CANCER	0.355
CCR5PATHWAY	0.1166		HSA03320_PPAR_SIGNALING_PATHWAY	0.3556
CMV_UV-CMV_COMMON_HCMV_6HRS_UP	0.117		DAVIES_MGUS_MM	0.357
SARCOMAS_SYNOVIAL_DN	0.118		ZMPSTE24_KO_DN	0.3578
HSA05211_RENAL_CELL_CARCINOMA	0.1182		TGFBETA_LATE_UP	0.3592
VEGF_MMMEC_ALL_UP	0.121		DNA_REPLICATION_REACTOME	0.3624
PEPTIDE_GPCRS	0.1218		MARTINELLI_IFNS_DIFF	0.3644
HSA04020_CALCIUM_SIGNALING_PATHWAY	0.1222		MOREAUX_TACI_XG_13_DN	0.3646
BRENTANI_TRANSCRIPTION_FACTORS	0.1224		KENNY_WNT_UP	0.3658
HOFMANN_MDS_CD34_LOW_AND_HIGH_RISK	0.1238		TSP1PATHWAY	0.366
O_GLYCAN_BIOSYNTHESIS	0.1246		HG_PROGERIA_DN	0.366
AGUIRRE_PANCREAS_CHR6	0.1258		CHEN_HOXA5_TARGETS_DN	0.369
EGF_HDMEC_UP	0.1262		APOPTOSIS_GENMAPP	0.3716
AGED_MOUSE_HIPPOCAMPUS_ANY_DN	0.1268		GPCRS_CLASS_A_RHODOPSIN_LIKE_2	0.372
ST_P38_MAPK_PATHWAY	0.1282		GENOTOXINS_4HRS_DISCR	0.3748
GH_GHRHR_KO_6HRS_UP	0.1282		UV-4NQO_FIBRO_UP	0.3754
CMV_HCMV_TIMECOURSE_20HRS_DN	0.1282		NADLER_OBESITY_UP	0.3756
OLDWERNER_FIBRO_UP	0.1286		LIZUKA_G1_GR_G2	0.3764
SIG_CD40PATHWAYMAP	0.1308		LYSINE_BIOSYNTHESIS	0.3768
LAMB_CYCLIN_D1_UP	0.131		NAKAJIMA_MCS_UP	0.3796
SARCOMAS_SCHWANNOMA_UP	0.131		IFNALPHA_RESIST_DN	0.3798
TGFBETA_ALL_UP	0.1312		MOREAUX_TACI_BAFF_DN	0.3806
CHAUHAN_2ME2	0.1326		PROTEASOME	0.3832
GRAEBER_BETA2_INTEGRINS	0.1332		FERRANDO_MLL_T_ALL_UP	0.385
ADIP_HUMAN_DN	0.1334		ADIP_VS_PREADIP_UP	0.3856
GPCRDB_CLASS_C_METABOTROPIC_GLUTAMATE_PHEROMONE	0.1356		HIFPATHWAY	0.3858
AGED_MOUSE_CORTEX_UP	0.1358		ST_PAC1_RECEPTOR_PATHWAY	0.3858
FALT_BCLL_IG_MUTATED_VS_WT_DN	0.136		MRNA_SPLICING	0.3864
MENSE_HYPOXIA_DN	0.1378		HSA04810_REGULATION_OF_ACTIN_CYTOSKELETON	0.3866
CHIARETTI_ZAP70_DIFF	0.1378		NAKAJIMA_MCSMBP_EOS	0.3874
BAF57_BT549_UP	0.1384		GH_EXOGENOUS_ANY_UP	0.3876
LEI_HOXC8_DN	0.1386		XU_ATRA_PLUSNSC_UP	0.3896
BCNU_GLIOMA_MGMT_48HRS_UP	0.1394		UVC_HIGH_D3_DN	0.3896
KENNY_WNT_DN	0.1406		TAVOR_CEBP_UP	0.39
NADLER_OBESITY_HYPERGLYCEMIA	0.1408		ELECTRON_TRANSPORT_CHAIN	0.3902
ET743_SARCOMA_24HRS_UP	0.1428		AGED_MOUSE_MUSCLE_UP	0.3908
SA_DIACYLGLYCEROL_SIGNALING	0.143		SHEPARD_POS_REG_OF_CELL_PROLIFERATION	0.391
S1P_SIGNALING	0.1432		UVB_NHEK1_C6	0.3914
MYOD_NIH3T3_DN	0.1444		D4GDIPATHWAY	0.3932
HSA05215_PROSTATE_CANCER	0.1448		HSA05212_PANCREATIC_CANCER	0.3932
STRESS_TPA_SPECIFIC_UP	0.1454		H2O2_CSBRESCUED_UP	0.396
NOS1PATHWAY	0.146		MMS_HUMAN_LYMPH_HIGH_24HRS_DN	0.3972
ANDROGEN_GENES	0.147		ST_INTERFERON_GAMMA_PATHWAY	0.398
DAVIES_N	0.148		ST_DICTYOSTELIUM_DISCOIDEUM_CAMP_CHEMOTAXIS_PATHWAY	0.3994
NFATPATHWAY	0.1486		CMV-UV_HCMV_6HRS_UP	0.4006
BAF57_BT549_DN	0.1488		ADIP_VS_FIBRO_UP	0.4008
INSULIN_ADIP_SENS_UP	0.149		AGPCRPATHWAY	0.4026
LIZUKA_G1_SM_G2	0.1492		HSA00130_UBIQUINONE_BIOSYNTHESIS	0.4034
STEROID_BIOSYNTHESIS	0.1498		POD1_KO_DN	0.4036
CORDERO_KRAS_KD_VS_CONTROL_DN	0.1512		BYSTRYKH_HSC_BRAIN_TRANS_GLOCUS	0.4038
HYPOXIA_REG_UP	0.1514		HSA03022_BASAL_TRANSCRIPTION_FACTORS	0.4038
VENTRICLES_UP	0.153		SA_FAS_SIGNALING	0.4048
LIZUKA_L1_GR_G1	0.1532		ST_INTERLEUKIN_4_PATHWAY	0.4072
ET743_RESIST_DN	0.1532		UVC_TTD-XPCS_COMMON_DN	0.4072
CMV_HCMV_TIMECOURSE_6HRS_DN	0.1548		BYSTRYKH_FLI1_TARGETS_GLOCUS	0.4074
DORSAM_HOXA9_UP	0.1552		LEE_TCELLS9_UP	0.4078
WALKER_MM_SNP_DIFF	0.1552		HINATA_NFKB_UP	0.4084
NEMETH_TNF_DN	0.1552		TPOPATHWAY	0.4096
BECKER_CANCER_ASSOCIATED_SUBSET_2	0.156		HSA04650_NATURAL_KILLER_CELL_MEDIATED_CYTOTOXICITY	0.4108
PASSERINI_PROLIFERATION	0.1564		LI_FETAL_VS_WT_KIDNEY_DN	0.4124
IRS_KO_ADIP_DN	0.1572		IL1_CORNEA_DN	0.4124
NUTT_GBN_VS_AO_DN	0.158		CK1PATHWAY	0.4138
GLYCINE_SERINE_AND_THREONINE_METABOLISM	0.158		PTC1PATHWAY	0.4142
OKUMURA_MC_LPS	0.1588		CARIES_PULP_UP	0.415
UVC_HIGH_D9_DN	0.1588		HSA00040_PENTOSE_AND_GLUCURONATE_INTERCONVERSIONS	0.416
GALINDO_ACT_UP	0.1598		STRIATED_MUSCLE_CONTRACTION	0.4176
GALACTOSE_METABOLISM	0.1602		HDACPATHWAY	0.4186
TSA_HEPATOMA_UP	0.1608		HSA00785_LIPOIC_ACID_METABOLISM	0.4194
41BBPATHWAY	0.1614		NEUTROPHILPATHWAY	0.4196
HSA04370_VEGF_SIGNALING_PATHWAY	0.1614		GUO_HEX_DN	0.4214
HSA00603_GLYCOSPHINGOLIPID_BIOSYNTHESIS_GLOBOSERIES	0.1636		SHH_UP	0.4234
FLECHNER_KIDNEY_TRANSPLANT_WELL_PBL_UP	0.1642		IGFR_IR_UP	0.4242
IDX_TSA_DN_CLUSTER1	0.165		CREBPATHWAY	0.4244
ELONGINA_KO_DN	0.1656		LINDSTEDT_DEND_8H_VS_48H_DN	0.4248
ARGININECPATHWAY	0.1658		BECKER_TAMOXIFEN_RESISTANT_DN	0.4262
HSA00930_CAPROLACTAM_DEGRADATION	0.1658		OXSTRESS_BREASTCA_DN	0.4298
HSA05222_SMALL_CELL_LUNG_CANCER	0.1658		AHSPPATHWAY	0.43
UVB_NHEK3_C7	0.1662		HEDVAT_ELF_DN	0.43
TPA_RESIST_LATE_DN	0.1694		HEME_BIOSYNTHESIS	0.4314
CIS_XPC_DN	0.1696		TAKEDA_NUP8_HOXA9_3D_DN	0.4316
FALT_BCLL_DN	0.17		CMV_UV-CMV_COMMON_HCMV_6HRS_UP	0.4338
HDACI_COLON_SUL48HRS_DN	0.1704		ET743_SARCOMA_UP	0.434
OLDONLY_FIBRO_DN	0.1706		HSP27PATHWAY	0.4342
N_GLYCAN_BIOSYNTHESIS	0.1708		HASLINGER_B_CLL_17P13	0.435
FSH_HUMAN_GRANULOSA_UP	0.1708		RANPATHWAY	0.436
CMV_UV-CMV_COMMON_HCMV_6HRS_DN	0.171		LINDSTEDT_DEND_DN	0.4366
SARCOMAS_LIPOSARCOMA_UP	0.1718		STILBENE_COUMARINE_AND_LIGNIN_BIOSYNTHESIS	0.4384
ST_GAQ_PATHWAY	0.1722		HOFFMANN_BIVSBII_IMVM	0.4394
PPARAPATHWAY	0.173		DAC_FIBRO_UP	0.4398
HDACI_COLON_CUR_DN	0.1754		E2F3_ONCOGENIC_SIGNATURE	0.4398
HBX_NL_DN	0.176		CARM1PATHWAY	0.44
PENTOSE_PHOSPHATE_PATHWAY	0.1774		MTA3PATHWAY	0.4412
PEART_HISTONE_DN	0.18		GLYCOLYSIS	0.4416
AGEING_KIDNEY_SPECIFIC_UP	0.1804		GLUCONEOGENESIS	0.4418
BYSTRYKH_HSC_TRANS_GLOCUS	0.182		NUCLEOTIDE_GPCRS	0.4428
HDACI_COLON_CURSUL_UP	0.182		ST_INTEGRIN_SIGNALING_PATHWAY	0.4428
AS3_FIBRO_C4	0.1852		JNK_DN	0.4438
HSA00511_N_GLYCAN_DEGRADATION	0.1856		TPA_SENS_MIDDLE_UP	0.4462
LEE_TCELLS10_UP	0.186		METHOTREXATE_PROBCELL_DN	0.4492
HSA00624_1_AND_2_METHYLNAPHTHALENE_DEGRADATION	0.1866		UVB_NHEK3_C8	0.45
LEE_TCELLS1_UP	0.1878		RUIZ_TENASCIN_TARGETS	0.4514
ACHPATHWAY	0.1882		TPA_SENS_EARLY_UP	0.4524
BCNU_GLIOMA_MGMT_24HRS_DN	0.1888		IL12PATHWAY	0.4542
HSA05010_ALZHEIMERS_DISEASE	0.1892		HSA05020_PARKINSONS_DISEASE	0.4546
ST_G_ALPHA_S_PATHWAY	0.1912		TSADAC_HYPERMETH_HYPERAC_OVCA_UP	0.4554
HSA00550_PEPTIDOGLYCAN_BIOSYNTHESIS	0.1918		BIOGENIC_AMINE_SYNTHESIS	0.456
LEE_TCELLS8_UP	0.192		CHESLER_BRAIN_CIS_GENES	0.4564
P21_P53_EARLY_DN	0.192		ZUCCHI_EPITHELIAL_DN	0.4572
HDACI_COLON_TSA2HRS_UP	0.1942		SARSPATHWAY	0.4572
PEART_HISTONE_UP	0.1958		MPRPATHWAY	0.4576
DORSAM_HOXA9_DN	0.1966		H2O2_CSBRESCUED_C1_UP	0.458
LEE_TCELLS9_UP	0.1972		RIBOFLAVIN_METABOLISM	0.4614
HSA00750_VITAMIN_B6_METABOLISM	0.1974		VOBESITYPATHWAY	0.4622
HSA00642_ETHYLBENZENE_DEGRADATION	0.1978		MITOCHONDRIAPATHWAY	0.4642
PASSERINI_EM	0.1982		LEE_DENA_UP	0.4646
VHL_NORMAL_UP	0.1982		METHIONINEPATHWAY	0.4648
ABRAHAM_AL_VS_MM_UP	0.1992		BCNU_GLIOMA_MGMT_24HRS_DN	0.4654
TARTE_PLASMA_BLASTIC	0.2004		NING_COPD_DN	0.4662
TAKEDA_NUP8_HOXA9_8D_UP	0.2014		CASPASEPATHWAY	0.4688
ZHAN_MM_CD138_HP_VS_REST	0.2036		GH_EXOGENOUS_EARLY_UP	0.4688
ST_G_ALPHA_I_PATHWAY	0.2044		CMV_HCMV_TIMECOURSE_ALL_DN	0.4698
YAMA_RECURRENT_HCC_UP	0.206		G13_SIGNALING_PATHWAY	0.4706
PASSERINI_TRANSCRIPTION	0.2066		MAPKPATHWAY	0.4716
HSA04610_COMPLEMENT_AND_COAGULATION_CASCADES	0.2078		KLEIN_PEL_DN	0.4734
HSA00980_METABOLISM_OF_XENOBIOTICS_BY_CYTOCHROME_P450	0.2082		IFNALPHA_NL_HCC_UP	0.475
CMV_HCMV_6HRS_UP	0.2086		CMV_HCMV_TIMECOURSE_8HRS_DN	0.4836
ERBB4PATHWAY	0.2096		COCAINE_BRAIN_4WKS_UP	0.4838
ATRIA_UP	0.2106		CMV_HCMV_6HRS_UP	0.4838
TPOPATHWAY	0.2114		YANG_OSTECLASTS_SIG	0.4842
DAC_PANC50_UP	0.2124		TPA_SENS_LATE_UP	0.4856
HOFMANN_MDS_CD34_LOW_RISK	0.213		SA_PROGRAMMED_CELL_DEATH	0.4868
UVC_HIGH_ALL_DN	0.2136		RHOPATHWAY	0.4898
GH_GHRHR_KO_24HRS_DN	0.2138		CAMPTOTHECIN_PROBCELL_DN	0.4898
UVC_HIGH_D8_DN	0.2138		CANCERDRUGS_PROBCELL_DN	0.49
RANKLPATHWAY	0.215		SIG_PIP3_SIGNALING_IN_B_LYMPHOCYTES	0.4904
LIZUKA_G2_SM_G3	0.2152		HSA05216_THYROID_CANCER	0.4918
CORDERO_KRAS_KD_VS_CONTROL_UP	0.2152		INTEGRINPATHWAY	0.4922
OLD_FIBRO_DN	0.2152		ZELLER_MYC_DN	0.4928
HSA00360_PHENYLALANINE_METABOLISM	0.2158		PKCPATHWAY	0.4938
PASSERINI_INFLAMMATION	0.2172		HIVNEFPATHWAY	0.494
IRS1_KO_ADIP_UP	0.2172		AGED_MOUSE_RETINA_ANY_UP	0.4952
ABRAHAM_MM_VS_AL_DN	0.2176		SHIPP_FL_VS_DLBCL_UP	0.4974
MYC_ONCOGENIC_SIGNATURE	0.2188		CELLCYCLEPATHWAY	0.4976
PASSERINI_ADHESION	0.2192		HYPOXIA_REVIEW	0.4984
DISTECHE_XINACTIVATED_GENES	0.22		ACE_INHIBITOR_PATHWAY_PHARMGKB	0.4988
CIS_RESIST_GASTRIC_UP	0.22		ERKPATHWAY	0.4992
PARP_KO_UP	0.221		UVC_HIGH_D4_DN	0.4992
CMV_HCMV_TIMECOURSE_1HR_DN	0.2228		NEMETH_TNF_UP	0.4994
SHEPARD_BMYB_MORPHOLINO_UP	0.2234		HYPERTROPHY_MODEL	0.5014
INSULIN_ADIP_INSENS_UP	0.2236		NICK_RHAPC_UP	0.5044
TSADAC_RKOEXP_UP	0.2238		CDC42RACPATHWAY	0.506
HDACI_COLON_SUL_DN	0.226		MTORPATHWAY	0.5064
UVB_NHEK3_C2	0.2266		UVB_NHEK4_6HRS_UP	0.5064
ROSS_CBF_LEUKEMIA	0.2278		EGF_RECEPTOR_SIGNALING_PATHWAY	0.5072
HEARTFAILURE_ATRIA_DN	0.2284		HSA04080_NEUROACTIVE_LIGAND_RECEPTOR_INTERACTION	0.5094
ST_MYOCYTE_AD_PATHWAY	0.2288		SARCOMAS_SYNOVIAL_DN	0.51
HSA00562_INOSITOL_PHOSPHATE_METABOLISM	0.2296		ASTON_DEPRESSION_DN	0.5106
HDACI_COLON_TSA_UP	0.2318		LYMPHOCYTEPATHWAY	0.5124
DREAMPATHWAY	0.2324		GALACTOSE_METABOLISM	0.5132
TPA_SENS_LATE_DN	0.2324		RADAEVA_IFNA_UP	0.5158
IL6PATHWAY	0.2328		AS3_HEK293_UP	0.5162
AGUIRRE_PANCREAS_CHR18	0.2342		ET743PT650_COLONCA_DN	0.5166
CHESLER_D6MIT150_CIS_GLOCUS	0.235		AS3_FIBRO_C2	0.5182
GLYCOLYSISPATHWAY	0.2356		HSA00440_AMINOPHOSPHONATE_METABOLISM	0.52
ST_WNT_CA2_CYCLIC_GMP_PATHWAY	0.2362		CMV_24HRS_DN	0.5226
WNT_SIGNALING	0.2362		PHENYLALANINE_METABOLISM	0.5228
BCNU_GLIOMA_NOMGMT_24HRS_UP	0.237		HOFMANN_MDS_CD34_LOW_AND_HIGH_RISK	0.5242
GAMMA-UV_FIBRO_UP	0.2372		AS3_FIBRO_C1	0.5276
HSA00591_LINOLEIC_ACID_METABOLISM	0.2382		INTEGRIN_MEDIATED_CELL_ADHESION_KEGG	0.5278
MMS_MOUSE_LYMPH_HIGH_4HRS_UP	0.2386		HSA00450_SELENOAMINO_ACID_METABOLISM	0.5282
AD12_32HRS_DN	0.2394		HSA04612_ANTIGEN_PROCESSING_AND_PRESENTATION	0.5282
SA_G1_AND_S_PHASES	0.242		HSA00750_VITAMIN_B6_METABOLISM	0.5294
ST_GA13_PATHWAY	0.2426		P21_ANY_DN	0.5302
DORSEY_DOXYCYCLINE_UP	0.2442		LIAN_MYELOID_DIFF_TF	0.531
NING_COPD_DN	0.2478		OXSTRESS_RPE_H2O2TBH_DN	0.5324
GH_EXOGENOUS_LATE_UP	0.2494		IRITANI_ADPROX_LYMPH	0.5332
CMV_8HRS_DN	0.2498		APPEL_IMATINIB_UP	0.5332
HSA04360_AXON_GUIDANCE	0.2498		GH_GHRHR_KO_24HRS_UP	0.534
FLECHNER_KIDNEY_TRANSPLANT_REJECTION_PBL_DN	0.2502		LEE_TCELLS1_UP	0.5348
GLOBOSIDE_METABOLISM	0.2504		CASPASE_ACTIVITY	0.5352
UVC_LOW_C3_DN	0.2512		CHEOK_LDMTX_MP_DN	0.537
VITCBPATHWAY	0.2518		HSA00140_C21_STEROID_HORMONE_METABOLISM	0.5374
HSA00053_ASCORBATE_AND_ALDARATE_METABOLISM	0.2566		LEE_TCELLS10_UP	0.5378
LEI_HOXC8_UP	0.2572		IL6PATHWAY	0.5408
PENG_RAPAMYCIN_UP	0.2592		RUTELLA_HEPATGFSNDCS_UP	0.5424
BCRABL_HL60_CDNA_DN	0.263		HOHENKIRK_MONOCYTE_DEND_UP	0.5426
LDLPATHWAY	0.2668		HSA04630_JAK_STAT_SIGNALING_PATHWAY	0.5432
HEMATOPOESIS_RELATED_TRANSCRIPTION_FACTORS	0.2684		GLUCOCORTICOID_MINERALOCORTICOID_METABOLISM	0.5442
ZELLER_MYC_UP	0.2724		CAMPTOTHECIN_PROBCELL_UP	0.545
OXSTRESS_RPETWO_DN	0.2728		IFN_BETA_GLIOMA_UP	0.5466
OLD_FIBRO_UP	0.2728		C21_STEROID_HORMONE_METABOLISM	0.5482
CELLCYCLEPATHWAY	0.2744		LEE_TCELLS8_UP	0.5488
HSA04520_ADHERENS_JUNCTION	0.2746		BCL2_FAMILY_AND_REG_NETWORK	0.5494
WNT_TARGETS	0.2782		OXSTRESS_RPE_HNETBH_DN	0.5512
ET743_HELA_UP	0.2784		RABPATHWAY	0.552
HCMVPATHWAY	0.2786		ROSS_CBF	0.5528
HOFMANN_MANTEL_LYMPHOMA_VS_LYMPH_NODES_UP	0.279		MENSE_HYPOXIA_TRANSPORTER_GENES	0.5528
TGFBETA_EARLY_UP	0.2794		TPA_RESIST_EARLY_UP	0.555
SCHRAETS_MLL_UP	0.2802		BLEO_HUMAN_LYMPH_HIGH_24HRS_UP	0.556
HSA05210_COLORECTAL_CANCER	0.2832		GLOBOSIDE_METABOLISM	0.5566
HSA00100_BIOSYNTHESIS_OF_STEROIDS	0.2838		FCER1PATHWAY	0.5574
BASSO_REGULATORY_HUBS	0.2844		WALLACE_JAK2_DIFF	0.558
SHEPARD_BMYB_MORPHOLINO_DN	0.2844		GAMMA_UNIQUE_FIBRO_UP	0.5604
FSH_GRANULOSA_UP	0.2844		UVB_NHEK3_C6	0.5606
IGF1_NIH3T3_UP	0.2852		HDACI_COLON_CUR16HRS_DN	0.5616
CREBPATHWAY	0.2868		IFNALPHA_HCC_UP	0.5626
RCC_NL_UP	0.287		PORPHYRIN_AND_CHLOROPHYLL_METABOLISM	0.5656
TSA_PANC50_UP	0.288		MMS_HUMAN_LYMPH_HIGH_24HRS_UP	0.569
SHHPATHWAY	0.2902		RIBAVIRIN_RSV_DN	0.5702
ST_ADRENERGIC	0.2904		CMV_8HRS_UP	0.5702
MYOD_NIH3T3_UP	0.2924		HSA04520_ADHERENS_JUNCTION	0.571
BLOOD_GROUP_GLYCOLIPID_BIOSYNTHESIS_NEOLACTOSERIES	0.2956		TSADAC_HYPOMETH_OVCA_UP	0.5734
ERM_KO_TESTES_DN	0.2972		MONOCYTEPATHWAY	0.5738
HDACI_COLON_BUT24HRS_UP	0.2972		SIG_CD40PATHWAYMAP	0.5752
PARP_KO_DN	0.2976		HSA00630_GLYOXYLATE_AND_DICARBOXYLATE_METABOLISM	0.5782
KANG_TERT_DN	0.298		ADIP_DIFF_CLUSTER5	0.579
LVAD_HEARTFAILURE_DN	0.2982		TNFALPHA_ADIP_DN	0.5814
HSA04130_SNARE_INTERACTIONS_IN_VESICULAR_TRANSPORT	0.3018		HSA04910_INSULIN_SIGNALING_PATHWAY	0.583
HSA00040_PENTOSE_AND_GLUCURONATE_INTERCONVERSIONS	0.3022		IDX_TSA_UP_CLUSTER1	0.5834
CMV_HCMV_TIMECOURSE_24HRS_UP	0.303		SA_TRKA_RECEPTOR	0.5868
SETPATHWAY	0.3032		GATA3PATHWAY	0.589
LINDSTEDT_DEND_UP	0.3034		HSA00770_PANTOTHENATE_AND_COA_BIOSYNTHESIS	0.5892
HDACI_COLON_CLUSTER4	0.3034		H2O2_CSBDIFF_C1	0.591
IRS1_KO_ADIP_DN	0.3038		AS3_HEK293_DN	0.5914
HDACI_COLON_TSA48HRS_UP	0.305		PARK_RARALPHA_UP	0.593
CITED1_KO_WT_DN	0.3056		NDKDYNAMINPATHWAY	0.5934
UNDERHILL_PROLIFERATION	0.3074		HSA04720_LONG_TERM_POTENTIATION	0.5958
CMV_HCMV_TIMECOURSE_48HRS_DN	0.3076		SELENOAMINO_ACID_METABOLISM	0.596
VALINE_LEUCINE_AND_ISOLEUCINE_BIOSYNTHESIS	0.3086		ST_B_CELL_ANTIGEN_RECEPTOR	0.5964
BRENTANI_TRANSPORT_OF_VESICLES	0.3098		UVB_NHEK1_DN	0.5964
YAO_P4_KO_VS_WT_UP	0.311		HSA00051_FRUCTOSE_AND_MANNOSE_METABOLISM	0.5964
PYK2PATHWAY	0.3146		SULFUR_METABOLISM	0.5966
HSA00740_RIBOFLAVIN_METABOLISM	0.3146		HSA00260_GLYCINE_SERINE_AND_THREONINE_METABOLISM	0.5992
UVB_NHEK3_C0	0.3154		BRENTANI_HORMONAL_FUNCTION	0.5994
HSA04916_MELANOGENESIS	0.316		HADDAD_HPCLYMPHO_ENRICHED	0.5998
HSA05220_CHRONIC_MYELOID_LEUKEMIA	0.3168		HSA04060_CYTOKINE_CYTOKINE_RECEPTOR_INTERACTION	0.6
LH_GRANULOSA_UP	0.318		CELL_CYCLE	0.6004
ADIPOGENESIS_HMSC_CLASS8_DN	0.3194		GALE_FLT3ANDAPL_DN	0.6024
LEE_CIP_UP	0.3236		FASPATHWAY	0.6078
AGEING_KIDNEY_DN	0.3244		ASTON_OLIGODENDROGLIA_MYELINATION_SUBSET	0.608
NO1PATHWAY	0.3266		IFN_BETA_GLIOMA_DN	0.6094
HSA00330_ARGININE_AND_PROLINE_METABOLISM	0.3276		HSA00500_STARCH_AND_SUCROSE_METABOLISM	0.6096
HSA04920_ADIPOCYTOKINE_SIGNALING_PATHWAY	0.3284		CELL_MOTILITY	0.6106
CHEOK_HDMTX_UP	0.3296		GLYOXYLATE_AND_DICARBOXYLATE_METABOLISM	0.6106
AGED_MOUSE_HYPOTH_DN	0.3304		TCELL_ANERGIC_UP	0.611
P35ALZHEIMERSPATHWAY	0.3316		TARTE_BCELL	0.612
HSA00030_PENTOSE_PHOSPHATE_PATHWAY	0.3318		STRESS_ARSENIC_SPECIFIC_UP	0.6122
GAMMA_HEXACHLOROCYCLOHEXANE_DEGRADATION	0.335		PMLPATHWAY	0.614
ARGININE_AND_PROLINE_METABOLISM	0.3366		CORDERO_KRAS_KD_VS_CONTROL_DN	0.615
PRMT5_KD_UP	0.3386		CMV_HCMV_TIMECOURSE_24HRS_DN	0.6152
PDGFPATHWAY	0.34		GPCRS_CLASS_C_METABOTROPIC_GLUTAMATE_PHEROMONE	0.6158
CANTHARIDIN_UP	0.341		HSA00360_PHENYLALANINE_METABOLISM	0.6182
HDACI_COLON_TSA_DN	0.3412		GH_EXOGENOUS_EARLY_DN	0.6194
REOVIRUS_HEK293_UP	0.3446		ZELLER_MYC_UP	0.6198
IFNALPHA_RESIST_DN	0.3452		WALKER_MM_SNP_DIFF	0.6202
MOREAUX_TACI_BAFF_DN	0.3494		HSA04010_MAPK_SIGNALING_PATHWAY	0.6204
MAPK_CASCADE	0.3496		MYOD_NIH3T3_UP	0.6238
CHESLER_BRAIN_ONLY_SUBSET	0.354		BCRPATHWAY	0.6258
SARCOMAS_HISTIOCYTOMA_UP	0.3546		LONGEVITYPATHWAY	0.626
HOFFMANN_BIVSBII_LGBII	0.3556		SARCOMAS_HISTIOCYTOMA_UP	0.632
ROTH_HTERT_UP	0.3564		HSA04730_LONG_TERM_DEPRESSION	0.632
STANELLE_E2F1_UP	0.3568		HSA01030_GLYCAN_STRUCTURES_BIOSYNTHESIS_1	0.6332
HDACI_COLON_SUL_UP	0.358		HSA00860_PORPHYRIN_AND_CHLOROPHYLL_METABOLISM	0.6356
CREB_BRAIN_8WKS_UP	0.3588		CALCINEURINPATHWAY	0.636
BREAST_DUCTAL_CARCINOMA_GENES	0.3592		TGFBETA_C4_UP	0.6362
BLEO_HUMAN_LYMPH_HIGH_4HRS_UP	0.3602		CMV_HCMV_TIMECOURSE_18HRS_UP	0.6366
GUO_HEX_UP	0.3612		RACCYCDPATHWAY	0.6386
ICF_DN	0.362		BRUNO_IL3_DN	0.6408
INSULIN_ADIP_SENS_DN	0.3624		MSPPATHWAY	0.6426
ASTON_DEPRESSION_UP	0.3638		ABBUD_LIF_UP	0.6468
XPB_TTD-CS_UP	0.365		VERHAAK_AML_NPM1_MUT_VS_WT_DN	0.647
HSA00410_BETA_ALANINE_METABOLISM	0.3678		BRENTANI_SIGNALING	0.6474
HDACI_COLON_CUR2HRS_UP	0.368		LIZUKA_L0_SM_L1	0.6474
RASPATHWAY	0.3736		DSRNA_UP	0.6478
BRCA_PROGNOSIS_NEG	0.374		ROS_MOUSE_AORTA_UP	0.6484
N_GLYCAN_DEGRADATION	0.3742		IGF_VS_PDGF_DN	0.65
AS3_FIBRO_C2	0.3752		STRESS_GENOTOXIC_SPECIFIC_DN	0.6504
UVC_HIGH_D1_DN	0.3754		HSA05210_COLORECTAL_CANCER	0.6506
CELL2CELLPATHWAY	0.377		CDMACPATHWAY	0.6534
HDACI_COLON_CUR_UP	0.377		CCR5PATHWAY	0.6536
MAGRANGEAS_MULTIPLE_MYELOMA_IGG_VS_IGA_UP	0.38		SHEPARD_BMYB_MORPHOLINO_UP	0.6546
HSA04530_TIGHT_JUNCTION	0.381		HSA00350_TYROSINE_METABOLISM	0.656
PRMT5_KD_DN	0.3824		FSH_GRANULOSA_UP	0.6578
SIG_IL4RECEPTOR_IN_B_LYPHOCYTES	0.3828		TNFR2PATHWAY	0.6584
GH_HYPOPHYSECTOMY_RAT_DN	0.3832		HPV31_UP	0.6584
AS3_FIBRO_C1	0.384		FERRARI_4HPR_UP	0.6596
EGFPATHWAY	0.3862		HSA04670_LEUKOCYTE_TRANSENDOTHELIAL_MIGRATION	0.6616
OXSTRESS_RPE_H2O2TBH_DN	0.3874		SIG_CHEMOTAXIS	0.662
HSC_STHSC_ADULT	0.3922		SIG_BCR_SIGNALING_PATHWAY	0.6622
HSC_STHSC_FETAL	0.3924		HSA01031_GLYCAN_STRUCTURES_BIOSYNTHESIS_2	0.6626
STRESS_GENOTOXIC_SPECIFIC_DN	0.3934		HADDAD_HSC_CD10_UP	0.6628
AGED_MOUSE_RETINA_ANY_DN	0.3966		HUMAN_TISSUE_THYMUS	0.663
HDACI_COLON_SUL24HRS_DN	0.3988		CD40PATHWAY	0.6632
H2O2_CSBCOMBINED	0.3992		CMV_HCMV_TIMECOURSE_14HRS_DN	0.6648
MAGRANGEAS_MULTIPLE_MYELOMA_IGG_VS_IGA_DN	0.3994		GOLDRATH_MEMORY	0.6658
AGEING_BRAIN_UP	0.3994		PDGF_ES_UP	0.6666
ALKPATHWAY	0.4008		HSA03020_RNA_POLYMERASE	0.667
ZHAN_MM_CD138_CD1_VS_REST	0.4034		SMOOTH_MUSCLE_CONTRACTION	0.6698
PENTOSE_AND_GLUCURONATE_INTERCONVERSIONS	0.4042		G2PATHWAY	0.6706
WERNER_FIBRO_DN	0.4046		ROSS_FAB_M7	0.673
IRITANI_ADPROX_VASC	0.405		ERM_KO_SERTOLI_DN	0.6736
TPA_SENS_MIDDLE_DN	0.4054		HSA04662_B_CELL_RECEPTOR_SIGNALING_PATHWAY	0.6744
RAS_ONCOGENIC_SIGNATURE	0.4078		ROS	0.675
HSC_STHSC_SHARED	0.4086		HOGERKORP_CD44_DN	0.675
H2O2_CSBRESCUED_C2_UP	0.4116		XU_CBP_UP	0.6754
BECKER_CANCER_ASSOCIATED_SUBSET_1	0.413		AGEING_KIDNEY_UP	0.6756
STRIATED_MUSCLE_CONTRACTION	0.413		HSA00970_AMINOACYL_TRNA_BIOSYNTHESIS	0.6758
HDACI_COLON_SUL16HRS_DN	0.4138		SHEPARD_CELL_PROLIFERATION	0.6762
GN_CAMP_GRANULOSA_UP	0.4138		SARCOMAS_SCHWANNOMA_UP	0.6762
POMEROY_DESMOPLASIC_VS_CLASSIC_MD_UP	0.4148		NELSON_ANDROGEN_UP	0.6772
ST_GA12_PATHWAY	0.416		CELL_PROLIFERATION	0.6784
MUSCLE_MYOSIN	0.4172		FRASOR_ER_UP	0.685
AGUIRRE_PANCREAS_CHR17	0.4176		HDACI_COLON_TSA30MIN_DN	0.6862
BRCA1_SW480_UP	0.4228		BUTANOATE_METABOLISM	0.6892
BCNU_GLIOMA_NOMGMT_48HRS_UP	0.424		SA_REG_CASCADE_OF_CYCLIN_EXPR	0.6892
NUMATA_G_CSF_DIFF	0.4244		BYSTRYKH_RUNX1_TARGETS_GLOCUS	0.6912
ALKALOID_BIOSYNTHESIS_II	0.4252		HSA03060_PROTEIN_EXPORT	0.6914
PARK_MSCS_DIFF	0.426		HDACI_COLON_BUT12HRS_UP	0.6916
HSA00520_NUCLEOTIDE_SUGARS_METABOLISM	0.4268		GSPATHWAY	0.6924
BIOSYNTHESIS_OF_STEROIDS	0.428		CMV_HCMV_TIMECOURSE_8HRS_UP	0.6924
MTX_RES_XENOGRAFTS_UP	0.4308		BRCA1_OVEREXP_PROSTATE_UP	0.6982
SHIPP_DLBCL_CURED_DN	0.4316		HSA00903_LIMONENE_AND_PINENE_DEGRADATION	0.699
