# Supplementary material for: Early Lineage Priming by Trisomy of Erg Leads to Myeloproliferation in a Down Syndrome Model
Source: PLoS Genet. 2015 May 14;11(5):e1005211. doi: 10.1371/journal.pgen.1005211 (PMC4431731; doi:10.1371/journal.pgen.1005211)
Supplement: S4 Table — An expression signature was defined for each cell population by compiling the significantly up-regulated genes in that cell type compared to the average of all the other populations using a false discovery rate (FDR) of 0.05. See also Fig 4. (XLSX) [file pgen.1005211.s004.xlsx]

## Sheet: Myeloid Progenitor Gene Lists T
LSK_UP		PreGMFlt3-_UP		BEMP_UP		CD150+CD9hi_UP		CD150+FcgR+_UP		PreCFUE_UP		CFUE_UP		PreGMFlt3+_UP		GMP_UP		Megakaryocyte_UP
Symbol	t	Symbol	t	Symbol	t	Symbol	t	Symbol	t	Symbol	t	Symbol	t	Symbol	t	Symbol	t	Symbol	t
Ly6a	8.94258	Ly86	7.40674	Trib2	24.7331	Sdpr	18.0299	Retnlg	12.6461	Sphk1	5.52132	Tmem56	10.0656	Mpo	6.21507	Ms4a3	5.09228	Serpinb2	24.1711
Gm5111	10.272	Irf8	9.96572	Zg16	38.1008	Pf4	11.3827	Fpr2	14.369	Ermap	8.65811	Spon2	6.6803	Mpo	5.89747	Dmkn	6.43598	Slc6a4	33.8874
Epb4.1l3	10.8281	Emb	8.66457	2610034M16Rik	18.6072	Treml1	21.7062	Ngp	11.0224	Ces2g	18.7751	Sphk1	4.91146	Cpa3	14.6509	Dmkn	6.88004	Ppbp	15.8679
NA	11.4981	Cox6a2	17.9512	Apoe	25.1449	Vwf	16.777	Lcn2	10.778	Zg16	31.8958	Acsl6	13.8452	Cpa3	17.3085	Ms4a3	8.71112	Ppbp	13.2003
Emp1	8.83358	Erdr1	3.79953	Scin	18.6899	F2rl2	14.8735	Cd177	15.428	NA	14.902	Paqr9	11.1162	Cpa3	13.7445	Mpo	4.48515	Col18a1	21.0721
Robo4	13.581	Cacna1d	7.75648	Csrp3	20.4225	Gp1bb	17.1772	Ltf	10.4762	Prss50	11.6731	Sh3tc2	12.4675	Ms4a3	5.71922	Fcnb	7.66903	Il1b	13.778
Wfdc17	7.93012	NA	13.4052	Slc45a3	17.4439	Mmrn1	14.6448	Mmp9	18.9718	Slc38a5	7.31053	C730029A08Rik	9.8483	Cacna1d	8.02689	Trem3	5.94915	Lilrb4	28.1958
Eltd1	17.3343	Satb1	10.8585	Csrp3	22.9356	Serpine2	13.6771	Ifitm6	13.0327	Atp1b2	11.2096	Pla2g12a	8.94396	Hdc	7.11436	Hsd11b1	7.34806	2610528A11Rik	23.6826
Myl10	6.35921	Serpinf1	10.4337	Fbxl13	21.129	Gucy1a3	16.9078	Chi3l4	11.2751	Col5a1	16.3069	Tspan8	9.8396	Cela2a	6.07091	Ly6c1	5.13936	Cdhr1	37.1121
Dntt	11.0577	Bex6	12.5431	Kcnc1	16.1378	Mpl	15.7498	Chi3l3	11.1883	Ccdc68	11.5934	2510003D18Rik	8.87653	Hdc	7.46156	Fcnb	8.99263	Alox12	18.4633
Nkx2-3	15.0052	Mpo	5.0076	A730054J21Rik	25.7954	Pde10a	13.7559	Chi3l3	12.1724	Tspo2	12.1476	Ermap	7.29117	Hk3	7.24116	Hsd11b1	7.53714	AU023871	17.3422
Sstr2	10.7937	NA	14.4078	Chst1	18.3843	Mrvi1	11.8717	Prg3	11.674	Trib2	17.7247	Pdia2	11.9368	Ccl9	6.90805	Hsd11b1	6.91805	Mrvi1	10.2252
Emcn	12.8901	Ighm	7.99451	2410076I21Rik	15.0505	Itga2b	15.019	Ear2	13.229	Klf1	16.5953	Ppap2a	11.0557	Emb	7.6507	Cldn15	7.88017	NA	14.6255
Ccl4	5.08277	Mpo	4.76236	Csrp3	20.2434	Ehd3	13.8682	Chi3l3	11.6556	2510003D18Rik	8.4975	Abcg4	8.7802	Ly6c1	5.36055	Cebpe	6.48569	Nt5e	25.8843
Snn	11.6495	Dntt	11.4496	Nuak1	16.7949	Fhl1	14.0783	Ear6	9.38056	Abcb4	16.7391	Rhag	8.26502	Trbv13-2	24.8291	Fcgr3	5.98107	Scd1	22.4284
Il17re	19.5388	Ighm	7.13947	Dnahc12	20.0143	Pbx1	14.4307	Chi3l1	14.7094	Aqp1	17.5151	Rhag	8.17876	Igfbp7	24.8798	Hdc	6.46271	Slc6a4	35.9188
Cnrip1	11.7922	Ccl9	6.77619	Car1	9.66197	Esam	14.2325	Ear10	14.3559	Ank1	8.12689	Ctse	7.93441	Ly86	5.80204	Hp	5.88288	Tesc	14.0548
Chrnb1	10.7665	Epb4.1l4b	23.3631	Klf1	18.0533	Itga2b	13.8184	Epx	11.8879	Amigo2	14.7489	Add2	9.27468	Gpc1	7.28061	Hp	5.88015	Selp	12.6864
Il17re	13.9443	Emp1	8.01808	Tgfbr3	15.4706	Timp3	13.6441	Ear12	14.4434	Kel	8.75556	Crip2	7.62169	Ctsg	5.03843	Hp	5.86342	Flt1	15.1574
Satb1	8.3848	Hk3	6.80606	Parm1	15.8154	Rgs1	7.63016	Prss34	8.20031	Epdr1	20.891	NA	8.93883	Serpinf1	8.90777	Gpc1	7.20398	Timp3	11.826
Ccl3	3.71891	Epb4.1l4b	25.553	Optn	17.3093	Lim2	14.0747	Ear4	8.98754	NA	8.8438	Rhag	8.13422	Trf	11.587	Cebpe	7.18592	Gp6	19.9997
Cyp2j9	10.7588	NA	12.9722	Aqp1	18.1075	Fhl1	14.5807	Ear3	16.5106	Myh10	11.5511	Ank1	7.96482	Ms4a3	7.70398	Mpo	4.365	Alox5	18.1411
Vldlr	13.7699	Gria3	9.8622	Dnahc12	21.187	Slc35d3	10.4627	Ear3	19.5755	Mmp14	14.53	Slc38a5	6.00956	Eltd1	15.3558	Cebpe	6.53399	Serpina3b	12.0591
Myof	9.84647	Gm11428	7.61696	Gna14	17.8771	Rgs1	7.701	Ltf	15.2472	Spon2	5.21697	Ctse	7.06	Anxa3	6.47539	NA	7.69601	Alox5	15.3993
Tox	10.4412	Sell	8.00483	Aqp1	15.9053	Rgs1	6.45939	Ear2	9.13203	Car1	8.29211	Agtr1a	15.3075	Prtn3	6.5278	Mtus1	7.62623	Pls1	12.1022
Bdh2	10.4243	Gm885	8.31827	Ptpn14	17.3982	Slc14a1	15.9849	Ear3	9.7024	Ptpn14	16.8884	Fam55b	8.819	5830405N20Rik	10.7575	Cldn15	7.61036	F2rl2	9.7878
Zcchc18	11.2204	Sstr2	10.379	Slc18a2	9.14689	Igsf10	13.1062	AA467197	14.4306	Ces2g	10.9559	1190007F08Rik	12.4048	Trem3	5.32842	Hk3	5.97627	Gp49a	9.69329
Ltb	10.7242	Nrp1	10.367	Ces2g	14.6663	Fosb	3.26939	Itgb2l	16.5559	Ahsp	5.38031	Trim2	15.9026	Ms4a2	19.1446	Cacna1d	6.09775	Gm10419	10.6412
Cd27	20.9675	Snn	11.8617	Lim2	11.2349	Slc14a1	16.6257	Camp	8.44366	Kcng2	14.7782	Prss50	8.92937	NA	10.4761	Hdc	5.51565	Gnaz	12.8734
Cd72	18.1543	Nrp1	11.2439	Dapk2	17.6685	Dusp3	15.5535	Lrg1	14.0255	1190007F08Rik	12.4116	Col5a1	12.7602	Gfi1	6.11874	Gstm1	8.19497	Scamp5	16.1666
Mmp2	13.1173	Parp8	12.7513	BC051142	16.1641	Ltf	4.94991	Pf4	11.2108	Aqp1	14.7159	Atp1b2	8.7035	Bex6	9.78984	Gfi1	6.10556	Ppap2b	12.6903
Vldlr	14.9222	Gm885	9.33832	Ccl17	11.88	Slc14a1	15.4166	Sdpr	15.8963	Igsf3	10.0058	Ces2g	13.5337	Rab44	9.41792	Mrgpra2b	7.00146	Clec4g	21.156
Vldlr	17.1281	Mpeg1	10.1165	Epdr1	20.2485	Prkg1	17.4804	Pglyrp1	9.03088	Tspan8	8.39805	Aldh1a7	13.4098	Irf8	6.82985	C3	7.01357	Vwf	9.82163
Wfdc2	11.5776	Eltd1	15.7832	Tspo2	10.7264	Gstm2	13.0273	Ear2	9.02062	Spire1	9.16892	Myh10	10.6058	Sell	6.78531	Cebpe	9.2957	Ltbp1	10.7229
Lck	12.9707	Trf	11.6744	NA	16.8259	Camp	4.82031	NA	9.78759	C730029A08Rik	8.15644	Trim10	4.81208	Anxa3	6.05994	Clec4b1	9.61008	Gp1bb	10.6427
Gimap8	19.0824	Fgd2	16.5486	Atp1b2	9.0227	Lhfp	12.6602	Ear2	8.50562	Paqr9	8.95413	Fam55d	10.3877	NA	10.8059	Ncam1	9.36843	Rbpms2	11.7845
Emb	5.83474	5830405N20Rik	11.029	Slamf1	10.1672	Gstm2	12.5482	Cd177	19.295	A730089K16Rik	13.0711	Acsl6	11.9159	Dmkn	4.70936	Pglyrp1	6.07779	Itga2b	10.2774
Gm14492	7.79325	Gm14492	8.80851	Optn	14.7953	Cd9	16.2781	Lilra6	25.0451	NA	11.8414	Lmna	11.4219	Slc7a8	16.0069	Mgst2	6.17481	Fhl1	11.0876
Epb4.1l4b	18.018	Cd53	7.53074	Aqp1	12.0277	Hs3st1	11.5505	Fcnb	9.02693	Amigo2	15.1016	Lmna	14.107	Slc4a8	8.75359	1700020L24Rik	8.40493	Mylk	12.2664
NA	12.2437	Csf1r	9.77593	Ddx25	14.039	Robo3	10.0299	Cebpe	7.87891	D4Ertd681e	10.2552	Pklr	15.4501	Hsd17b1	6.5018	Mgam	10.5927	Mylk	17.9612
Ccl4	4.52463	Epb4.1l3	8.19851	Rnase6	17.731	NA	10.2195	6430548M08Rik	18.904	Aqp9	21.6149	Spnb1	8.68659	Slc4a8	8.65341	Anxa3	5.90444	Tubb2b	25.4994
Gpr171	13.5766	Pkib	10.5896	Trbv13-2	12.6396	Myom1	10.6044	Lgals3	12.2381	Slc45a3	10.9116	NA	10.701	Cd27	20.1548	Dram1	7.34271	NA	10.8844
Oasl2	15.0906	Gpr171	15.4445	Gnb4	16.4092	Ngp	4.50915	Fcnb	10.6231	BC051142	13.7319	NA	14.7137	Lbp	8.45856	Dgat2	10.5518	Fhl1	9.98646
Pcp4l1	7.04641	Acot1	11.4535	NA	18.5068	Prkcdbp	14.5883	Pira4	25.7385	NA	14.518	Kel	7.60614	Slpi	6.23531	Ly86	4.83268	Prune2	13.9339
Epb4.1l4b	19.386	Tyrobp	6.9806	Stx3	20.9419	Tuba8	12.2997	Gm5483	27.5324	Add2	7.37867	Tspan33	11.9457	Mrgpra2b	6.2002	B4galt6	8.03296	Vldlr	10.6155
Il18	11.6459	St8sia4	7.68679	F2r	18.7978	Gp5	14.7409	Cebpe	7.79287	Hif3a	12.4407	St3gal6	9.02876	Papss2	6.43762	Papss2	6.72445	Srxn1	15.4335
Zfp532	13.9028	Cd27	21.4492	Mfsd2b	12.8397	Tek	13.6584	C3	8.94084	Parm1	11.744	Mboat2	10.3805	Gpr160	7.5823	Slpi	6.43879	Pparg	21.0149
Thsd1	12.5282	Armcx4	13.0913	Samd14	13.4356	S100a9	5.56627	S100a6	16.5618	2410076I21Rik	9.63203	Hebp1	8.3643	Mtus1	6.30827	Lbp	8.62612	Kcnk6	13.9088
Nlrc3	13.5835	Tmem173	10.9249	Abcb4	14.4896	Gp9	14.3533	Tgfbi	16.918	Aqp11	14.2927	Fam132a	12.2476	Gstm1	7.04594	Vcam1	7.56098	Vldlr	11.7097
Cd27	14.9593	NA	9.90422	Ddah2	12.602	4833414E09Rik	10.5776	Pilra	20.5127	Fbxl13	12.7335	Mfhas1	9.1124	Satb1	7.34024	Prss57	7.84225	Alox5	15.352
Acot1	9.78856	Ctsg	4.41247	Aqp9	22.1354	Srgap3	11.833	Aldh3b1	12.6904	Aqp1	10.2357	Lmna	15.4274	Dram1	6.79322	Anxa3	5.85695	Cd226	19.8547
Col4a2	13.0333	Unc93b1	12.2399	Clec4d	15.6228	F2r	20.1559	Fn1	28.9573	Fam55b	7.47838	Cited4	12.5383	Dmkn	4.8082	Mefv	9.37922	Ptgs1	11.9388
Gvin1	7.57498	Unc93b1	9.68869	Fam189b	14.1695	Gnaz	12.6026	NA	33.0446	Zbtb46	11.221	Epb4.9	5.71241	Cebpe	5.11417	Mgst1	6.02499	Dusp4	13.156
NA	6.49771	Mycl1	27.6302	Col5a1	11.8215	Rbpms2	12.0369	Cyp4f18	15.0385	Pklr	13.9211	Igsf3	8.99022	Cebpe	5.25731	Mgst1	6.30872	Mmrn1	8.95278
1500009L16Rik	11.5479	Trps1	14.4214	Tek	11.7812	Lcn2	4.25806	Hp	6.47956	Optn	12.6962	Klf1	13.2211	Hp	4.62068	Sema4a	8.30974	Mfap3l	12.489
Klhl3	7.01343	Cds1	9.117	Mc5r	15.0779	Scarf1	12.7952	1810033B17Rik	15.1461	Slc40a1	5.30196	Arhgef25	9.5243	Armcx4	11.7246	Hvcn1	8.92378	Irs2	11.0175
Tespa1	8.80926	F13a1	4.37671	H2-Oa	16.9506	Pdgfb	9.96415	Treml1	18.2012	Rhag	6.24901	NA	14.9636	Fcgr3	4.64053	Hvcn1	9.43889	Tmprss7	15.1764
Oas2	12.2165	Cd34	11.4906	Adrbk2	15.0007	Plek	7.99364	Vwf	14.7243	Rhag	6.13755	Lmna	10.8608	Cd53	6.2441	Trim45	10.3321	Mylk	13.6202
Thy1	9.81203	E430013K19Rik	10.8858	Sdsl	14.5505	Rhof	12.4175	Hp	6.40569	Arhgef25	8.8297	Lmcd1	12.8087	Gm885	7.32613	Mrgpra7	13.0269	Pros1	12.8333
Cadps2	15.2987	Notch1	9.83286	Kel	7.17869	Serpine2	11.6519	Olfml2b	13.7502	Optn	12.1487	Cldn10	10.4435	Acot1	9.77083	Gpr160	7.38061	Adora2b	15.3025
P2ry14	10.5625	Cd93	18.2714	Gata2	16.7805	Tuba8	13.3531	Gp49a	14.016	Plxdc1	9.58926	Spire1	8.25074	Hp	4.61241	1190002H23Rik	7.80388	Socs3	5.85043
Col4a1	13.1531	NA	8.00429	Pvrl2	13.9557	Mylk	18.2326	1100001G20Rik	15.6772	Rhag	6.28026	Metap2	10.0712	Klhl3	7.0738	Prkcb	10.8107	Tpm4	15.1407
Zfp608	14.4356	Lcp1	7.70654	NA	12.9424	Igf2bp2	15.5632	Tnfsf13b	17.1276	NA	12.9237	Hpn	19.2389	Hp	4.57991	Cela2a	3.91982	Thbs1	22.5075
NA	15.5448	Ephb2	20.76	Gp5	11.7396	Gm10419	10.0177	Prg2	7.03061	Pvt1	10.972	Lmna	9.88551	Tyrobp	5.91575	Emb	5.404	Srxn1	13.4637
Gprc5b	17.4608	St8sia4	9.44127	H2-Oa	14.736	Col16a1	10.4145	Ctsh	7.39021	Ublcp1	9.49205	Mboat2	10.8417	Gm885	6.12776	5430435G22Rik	11.7091	Slc35d3	7.32122
Ndn	12.295	1700025G04Rik	16.656	Cpa3	6.39449	Trpc6	7.79489	Fcer1a	10.7637	BC021614	9.52487	Paqr9	11.7059	Ugt1a10	10.1798	Scnn1a	14.7172	Gdf15	7.6549
Grasp	17.8802	Itgb5	10.6256	Meis1	10.6224	Nrgn	11.2437	Ctsh	7.82353	Tspan33	10.3915	Butr1	18.9215	Gria3	7.10718	Mgl2	7.85983	Cdkn1a	10.0666
Ifi27l2a	9.36541	Cd52	7.75217	H2-Ob	12.0114	Rbp1	12.9328	Ly6c1	5.28827	Blvrb	11.5731	Ccne1	9.00368	Ugt1a10	8.31568	Gm1604b	8.30907	Nt5e	15.8449
P2ry14	11.459	Cd27	15.2944	Vamp5	14.2452	Gucy1a3	11.1741	Clec4b1	11.3285	2008-09-01	13.8538	Tspo2	8.94691	Arl11	6.91937	Tyrobp	5.83325	Sla2	13.2805
9030619P08Rik	9.00856	Gpr18	16.7387	Gnb4	12.0636	Adap1	11.4783	Hp	6.11609	Epor	15.703	Mgll	10.8665	Csrp3	14.9869	Chst13	10.9345	Treml1	10.5074
Serpinf1	6.70268	Pou2f2	11.4416	Icam4	11.0485	Hmgn3	15.5888	Tnfsf13b	16.9741	Pvrl2	12.6413	Pvt1	11.4423	Parp8	9.43077	5430435G22Rik	7.62289	Vldlr	12.5392
Sell	5.70417	Slpi	6.10787	Treml1	9.47072	Kcnc1	11.0021	Cebpe	7.43436	Nfia	13.3562	Abcb4	12.9347	Mpo	5.2305	Irf8	5.73838	Pf4	5.00155
Mpl	11.4595	Pcp4l1	6.96518	Plxnc1	8.12683	Neurl1a	11.3006	Stfa1	25.3031	Rab4a	18.2688	Gls2	15.424	Csf3r	7.65867	Tmem53	11.1471	Ckb	12.7956
Bgn	12.7908	Ugt1a10	10.6874	Sapcd1	12.9186	Ufsp1	11.2599	Slfn1	35.9379	A730054J21Rik	14.5055	Zbtb46	10.8909	Rcsd1	7.85081	App	11.1437	1110067D22Rik	12.8781
Fam102a	12.2587	Il6ra	12.163	Tnik	13.5313	Tbxa2r	10.9008	Trem3	5.74528	Crip2	5.48443	Gls2	16.0328	Cd27	13.9795	Ctsh	5.14089	Cdkn2b	23.8425
Esam	10.9855	Ugt1a10	8.71945	Hdac7	20.7688	Pbx1	9.7434	Mcpt8	8.47272	Fam132a	10.4348	Ces2g	8.83413	Cd34	9.77328	Clec5a	9.42667	Rhoj	15.5332
Gimap6	11.7587	B3gnt5	13.1484	Amigo2	10.7304	Chi3l3	4.39895	Lyz2	11.5561	Lmcd1	11.1528	Aqp1	13.2123	NA	5.7144	Hsd17b1	5.80059	Gpx8	14.5941
Maged1	12.2134	Tspan2	9.64337	Slc22a3	6.73684	Chi3l4	4.42566	Emr1	14.8308	Apoe	12.8515	Cldn13	18.1167	Thy1	9.25094	Sgms2	12.3996	Rab27b	11.5778
NA	11.2043	Gbp3	9.22931	Sdpr	6.45231	Hspa1a	3.05082	Fcgr4	10.6789	Plvap	14.8042	A730089K16Rik	11.1424	Csf3r	6.95265	Gpx3	8.53538	Aldh3a1	17.8682
Apobr	7.44801	Fndc3b	6.82542	Rapgef3	9.31452	Hmgn3	14.5809	Lyz2	13.2654	Il31ra	7.8345	Igsf3	14.4448	F13a1	3.68272	Mogat2	13.1861	Slc24a3	14.709
NA	8.35803	NA	11.0617	Rec8	8.39899	Serpina3g	14.349	Hsd11b1	6.65145	Rgs9bp	13.1044	BC021614	9.52344	Ccl5	11.5181	Aatk	9.28495	Dusp4	23.126
Snx24	7.33313	Prtn3	5.30651	Stx3	14.2254	Fos	3.38198	Hsd11b1	6.92131	Ublcp1	8.01432	Add2	15.4869	Csrp3	16.4562	Efcab4a	17.922	Serpine2	7.66902
Tmem121	16.3996	Myl4	17.8863	Vim	9.839	Tbxas1	11.2027	Fcer1a	10.9761	Car2	11.7694	Gypa	5.98099	Cebpe	5.15561	Sorl1	6.15519	Kcnk6	12.0728
Csf3r	7.34225	Rab44	8.13653	Rgs1	4.58472	Meis1	11.539	Stfa1	23.7839	Ephx2	11.0319	Mmp14	11.0986	Lcp1	6.56232	Kcnip3	9.44913	Itga2b	8.94979
Gcnt2	19.9601	Gbp3	9.41225	NA	11.9415	Ppbp	8.58474	S100a9	7.28596	Blvrb	12.5517	Ephx2	11.702	Fndc3b	6.18929	Ctsh	5.30632	Cd226	26.7767
Itgb5	9.26384	Arl11	7.06001	Art4	13.3894	Meis1	13.9677	Ccl6	13.8396	Igsf3	13.1031	Ahsp	4.18948	Scin	12.6677	Clec5a	14.4793	Havcr2	12.2846
Gimap7	13.7926	Rcsd1	8.09812	Arap3	13.3866	Egr1	3.77549	Orm1	19.0792	Grb10	12.827	Epor	15.6785	Flnb	11.0999	Siglecg	7.69082	Timp3	14.9258
Tceal5	15.6049	Ipcef1	10.8517	Cpa3	6.91113	Mpl	9.27583	Aldh3b1	12.6671	NA	13.7373	Car2	12.3164	NA	6.69585	Prkcb	9.97721	Bhlhe40	7.98478
Col16a1	10.5085	Il6st	11.7272	Clec2d	21.0452	Cadps2	12.496	Hsd11b1	7.0438	Chst1	9.99028	Epdr1	15.4477	LOC665506	10.9304	Gapt	6.54354	Ptgs1	11.4279
Tnfrsf13c	15.1958	NA	15.892	Mmp14	10.408	Samd14	12.5757	Gp1bb	14.4013	1110028F11Rik	11.0352	D4Ertd681e	8.70801	Oosp1	10.4833	Camp	4.22095	Plxna4	20.7689
Mcoln2	8.80201	NA	22.0414	Ifitm1	10.2176	NA	10.7881	Ahnak	10.4311	Tgfbr3	9.55328	Ublcp1	9.10364	NA	9.92262	Mtus1	9.8632	Serpina3f	11.5524
Gfi1	4.63275	Anxa3	5.11645	Gstm5	18.5591	Nkx2-3	8.67478	Gapt	8.83245	Ptpn14	12.2547	Car1	6.14237	Gm14085	8.34976	App	11.3023	Gp49a	20.4819
Arhgap32	16.8331	Cd93	22.1357	NA	13.4058	Ndn	10.1655	Mgst1	6.92736	1700006J14Rik	9.10928	St3gal5	8.25893	Cldn15	5.50563	Celsr3	11.2306	Esam	8.73723
Fgd2	11.812	Slc2a6	9.79326	4930519L02Rik	16.8673	Ctnnal1	15.231	Ms4a3	4.1724	Abcg4	5.69019	Ccdc68	7.48182	Hvcn1	7.56795	F13a1	3.54361	St3gal6	8.15183
Fam69b	19.2482	Cfp	7.82373	NA	10.1812	Prkca	13.4919	Cela2a	4.72281	Pvrl2	11.141	NA	8.45157	St8sia4	5.85077	Dtx4	7.68963	Ehd3	8.29773
Meis1	12.446	Ticam2	16.5897	Prkg1	11.139	Il1b	9.42181	Ldhc	13.8464	Mllt3	9.41632	Lmcd1	14.4803	Tcrg-V4	18.7669	Gria3	6.5274	Slc11a1	14.5393
Dusp2	7.5214	Ccl3	3.07288	Cd59a	14.3486	Zfp36	3.60553	Mpeg1	9.48805	BC024659	12.7724	Tmem120b	10.4621	Myo1f	8.76543	Fndc3b	6.02631	Cdkn1a	11.3477
Phxr4	14.0295	Cx3cr1	8.14223	Zfhx3	12.5271	Pros1	12.1772	Ifi27l2a	11.4726	Il1rl1	9.28902	Mllt3	9.9556	Mgst1	5.20199	Fcgr4	7.34445	Cdc42ep5	9.50163
Gimap1	16.1653	8430408G22Rik	21.5183	Prkch	13.4532	Gucy1a3	12.0878	F2rl2	11.8227	St3gal5	7.55069	Ampd3	10.66	Flnb	10.7419	Nme7	7.93469	Gas2l1	16.1607
Dusp2	7.60317	Kctd17	18.7536	Slc15a2	9.15157	Tbxas1	12.2314	Slpi	6.90126	NA	9.55287	Bcl2l15	18.5436	Bace1	8.12063	Aldh3b1	7.50887	F5	11.1429
Rbpms	16.8157	Cd68	9.36751	Bcl11a	18.8026	Fam110c	9.49147	Hdc	5.27175	Bex4	9.77632	Arhgdig	10.3573	Gbp3	8.24355	Nme7	8.07076	Ttll11	17.5112
Bex6	7.43745	Car12	14.1176	Txnip	14.8204	Gucy1b3	10.8176	Sorl1	7.63761	Cpeb3	11.7877	Slc40a1	4.74714	Cldn15	5.20001	Adssl1	7.63048	Tpm4	11.1723
Fam69b	15.0006	Kcnk12	11.036	Trfr2	11.5284	Gbx2	11.2467	Mrvi1	10.5094	Gstm5	17.4073	Nfia	12.7173	NA	11.7769	Bambi-ps1	9.40365	Fah	12.8246
Maml2	15.9404	Myo1f	9.61445	Tuba8	8.28875	Gprasp2	12.2675	Mgst1	6.82847	Gna14	11.4629	Fbxo10	14.1972	1700020L24Rik	6.38051	Soat1	12.5709	Trib3	12.7012
Trf	8.03804	Gvin1	7.21286	NA	8.2451	Mef2c	10.6771	Tyrobp	6.77997	Cdr2	5.48617	Mgll	11.0526	Tm6sf1	7.7005	Ltb4r1	8.5539	Ptgir	14.9879
Il15	13.6713	Gpc1	5.36114	Tnik	9.62434	Chi3l3	4.27762	Sema4a	9.01369	Acsl6	7.61681	Slc46a3	14.1968	Hvcn1	7.82455	Soat1	8.05816	Leprel1	15.4234
Cyp7b1	11.3904	Mpnd	7.91305	Prr24	12.7754	S100a8	6.30149	Prkcb	12.1187	Prelid2	10.7965	Scd1	13.5972	Gbp3	7.66248	Ncf1	6.85092	NA	7.70272
Cd34	9.02625	Anxa3	5.19342	Slc45a4	15.6661	Epb4.1l4b	12.6316	Serpine2	11.2237	C030013C21Rik	13.3155	1300017J02Rik	8.0739	Chdh	7.10724	Hfe	7.43752	Tubb1	10.1304
Fmnl2	9.53218	Tm6sf1	8.52116	E230008N13Rik	11.5743	Pbx1	9.58374	Pi16	11.6332	Tnfaip2	10.0956	Ublcp1	7.75085	Adssl1	7.44094	S100a9	5.02506	Gadd45g	7.88366
Rcsd1	7.04091	NA	27.8755	Zfhx3	10.1776	Mef2c	10.8643	Alox15	22.6982	Aldh1a7	9.34523	Asns	10.6098	Gm2a	10.6999	Slc4a8	6.94584	Sh3bgrl2	19.8797
Hnf4a	10.3966	Dtx4	8.12014	Stx3	9.64651	Dusp1	3.53209	Ahnak	10.9596	Lmcd1	12.8337	Aqp1	10.6606	Prss57	6.03847	Atp8b4	11.0577	Sdpr	6.76947
Zfp532	15.804	Egln3	9.11656	Itga2b	7.37109	Diras2	9.43834	Sirpb1a	16.1888	Phlda2	11.0903	2008-09-01	12.6599	Igfbp4	12.1519	Prom1	13.3917	Cyp51	14.8043
NA	16.3204	Rasa4	16.7052	Slc15a2	6.77223	Tbxa2r	8.11042	Xdh	12.8438	Tceal6	10.1281	Ppap2a	18.5689	NA	13.4203	Gm14085	7.96729	Gpx8	13.696
Csf3r	6.34181	Cd74	9.06766	Hif3a	10.1005	Lhfp	8.13606	Pira11	22.0796	Tnfaip2	9.62513	Fgd6	12.6367	Igfbp4	12.5294	Prkcb	12.9901	Fads2	13.6985
NA	7.37145	Klrb1f	8.48439	Pvrl2	10.7791	Epb4.1l4b	13.9305	Il28ra	23.5079	Dnahc12	10.6335	Slc22a23	9.86122	Lmo4	14.4527	Chdh	7.20485	Tnfsf14	12.6925
Ebi3	10.1876	Plxnb2	15.1679	Meis1	10.7435	Tgm2	15.3497	4930438A08Rik	17.5157	Cyth3	17.5453	Nags	21.3685	Cd93	13.7437	Unc93b1	9.31292	Gp9	10.842
Armcx4	9.6684	Gpr65	10.4965	1700006J14Rik	8.73486	Gchfr	11.385	Fam101b	13.3182	NA	4.3593	Fam55b	12.5136	Chdh	7.95899	Cldn15	15.3958	Tubb6	7.66734
Stxbp4	8.41679	Tpm4	13.9654	Sox4	10.7181	Il12a	12.071	Mrgpra2b	6.38302	Csrp3	9.23615	Blvrb	10.3351	Pcp4l1	5.4526	Ccl9	4.07803	Col18a1	20.911
NA	7.98745	H2-Aa	11.6751	Tnik	11.1505	Bgn	9.88164	Apobr	8.64805	Cited4	9.12877	St3gal5	8.19973	Mgst1	4.5691	Arl11	6.04261	Myo6	10.9981
Appl2	11.7656	Klhl3	6.4533	Plekhg5	8.99136	Sla	12.352	Itga2b	12.5149	Samd14	9.13869	Lrig1	12.1515	Kctd17	15.63	Bzrap1	5.95678	Fbxo2	18.4069
Hk3	4.0446	Rgl1	16.4555	Bcl11a	18.3304	Mef2c	10.2416	Rnase12	12.3958	Dapk2	10.932	Arhgdig	11.6504	Mpnd	6.65519	G0s2	12.0998	Aldoc	9.5715
Ipcef1	9.13338	Hoxa7	18.0023	Gfi1b	10.8799	Ppbp	8.84149	Fcgr3	4.89353	Mt2	7.29405	NA	8.83452	Nlrc4	14.0473	Gas7	8.55267	Pla2g10	24.3611
Itga9	13.548	Cyp2j9	8.55393	NA	11.3793	H1fx	12.336	NA	27.1254	Ampd3	9.05669	Mt2	7.98538	Rassf4	7.73139	Fam101b	10.2282	Gpx8	16.281
Fcgrt	11.8621	Slc4a8	7.38366	Lat	7.17395	2610034M16Rik	9.52304	Inhba	19.7738	Slc22a23	8.93086	Hpn	14.3697	Mboat1	14.7999	Chdh	8.17693	Ly6g6c	22.8636
Prss34	3.26901	Slc4a8	7.35395	Prss50	6.06221	Pbx1	8.6072	Mpo	3.62732	Atp4a	11.0308	NA	4.62293	Rassf4	7.30288	2400009B08Rik	9.96245	Tbxas1	11.043
Mpo	4.45465	Cd52	6.44789	Pank1	11.5465	Klf2	2.90776	Pira11	24.9847	NA	11.9035	Cachd1	14.2495	Gpc3	10.4326	Aoah	8.549	Slc6a9	8.66109
Ighm	4.4862	Fbxw4	10.4897	Tacstd2	12.4397	Retnlg	3.42061	Vcam1	7.33691	Parm1	8.53502	Fgd6	9.29237	Slc45a3	10.5462	Ccdc125	9.78905	Ahi1	15.4717
Il15	11.7381	Lbh	17.8496	NA	9.69435	Prkg1	10.4304	Hdc	5.23825	Fzd7	10.3815	Epb4.9	9.07055	Pdgfrb	12.502	Arsb	7.66472	Sla2	14.0518
Bok	18.1839	Rasa4	15.4177	Rgs1	3.86577	Eltd1	8.79017	Tgfbi	14.3586	Gdf3	8.87384	Spire2	12.1702	Osbpl5	11.4945	Tspan2	7.81381	Fam65c	19.1438
Rbp1	11.7913	Abcb1b	18.0052	Heg1	11.0955	Mef2c	15.6701	Cebpe	8.33407	Gata1	9.62177	Cdr2	5.48495	Pkib	6.89024	Chi3l3	4.24409	F11r	10.3779
Notch1	7.2815	Rassf2	11.6778	Parm1	8.94831	P2ry1	11.8147	Gucy1a3	13.0156	Csrp3	10.1635	Cyth3	18.3137	Csrp3	13.7335	Rhou	10.0541	Slc7a11	19.8486
Hoxa5	12.906	Zfp608	13.1541	H1fx	10.156	Gstm2	9.48688	Pld4	8.49965	Gypa	4.66386	Bex4	9.57112	Kcnk12	8.97096	Gas7	7.70386	Lmna	8.77998
Cobll1	16.3223	Bcl2	17.8915	Pdgfrb	9.49114	Mfsd2b	10.29	Cd52	7.73493	Rec8	6.818	Amigo2	9.44449	Ighm	4.28222	Csf3r	6.54383	Gas6	11.4718
Zfp608	10.8245	Ccl4	3.48846	Apoc1	9.30365	Rapsn	8.57086	Anxa1	11.3075	Lmna	7.50571	Ryk	11.5072	Gpr65	8.81879	Ighm	4.47702	Arpp21	9.80013
Epsti1	15.0375	Csf3r	7.15293	1110028F11Rik	9.92619	Gucy1a3	9.4285	2610034M16Rik	13.6143	NA	11.5262	Aldh1a1	7.39485	Slc7a8	14.1666	Serpinf1	5.68761	Mvd	11.5946
Rassf2	10.4221	Mpo	4.85001	2610035D17Rik	10.1349	H1fx	11.6095	Ceacam2	16.6949	Trfr2	9.87513	Gpr155	13.0445	Lgals1	5.89922	Chd7	7.4051	Serpine2	8.85459
Ighm	4.04175	Gm5111	5.47899	Igsf10	6.89891	Slc14a2	9.92274	Prkcb	11.1195	NA	6.77535	Ryk	11.6794	Cd93	17.622	NA	7.05476	I830077J02Rik	12.6628
Foxa3	11.346	Ugt1a10	7.96377	Stxbp1	13.2063	F10	10.0926	Cd74	9.36371	Ddx25	8.58529	Traf4	9.97781	Adssl1	7.73689	Bex6	6.83859	Lat	8.06439
Ctsw	12.6283	Ramp1	8.37971	Lpin2	11.0409	Rapsn	9.90441	Kcnc1	12.7657	Tnfaip2	10.1377	9530077C05Rik	10.1305	Hgf	16.8293	Ighm	4.04239	Lmna	11.3296
Sox4	13.8165	Thsd1	10.8606	4833414E09Rik	6.50742	Apoe	12.6744	Pde10a	10.6103	Lgals7	10.8978	Fam158a	13.8336	B3gnt8	11.0351	Adssl1	7.17937	Megf10	23.7258
Stxbp4	10.0106	Cd69	5.57658	Nkg7	10.3872	Jun	3.14469	F5	14.962	Rem2	8.3373	Fads3	9.45572	Cxcr2	11.4636	1810033B17Rik	8.54934	Serpina3h	19.5122
NA	12.8921	Il17rb	11.2222	NA	11.9729	Gimap1	12.2653	Lim2	11.7137	Golm1	10.7071	Slc11a2	12.8404	Mrgpra7	9.74436	Rab44	6.51847	Tgfb1i1	19.5721
Cdkn1c	12.8303	Haao	12.0342	Ccdc68	6.27043	Pdzk1ip1	9.04289	Dgat2	9.42904	Scin	7.63141	Traf4	10.3941	Tmem173	7.35145	Klhl3	5.59782	NA	17.9498
Faah	13.3839	NA	5.69962	Il1rl1	8.43649	Cc2d2a	9.60109	Emr1	12.884	Nipa1	13.4431	Ttc39a	9.18471	Ighm	3.81574	Clec7a	10.927	Clec1b	10.1177
1700025G04Rik	12.4883	Robo4	8.38922	Gata1	9.76694	Fli1	10.2971	Slc35d3	8.71646	Gfi1b	11.289	Mgll	12.3607	Tacstd2	15.5629	Cds1	6.51871	Itgb3	13.5544
D930007N19Rik	8.70114	Mboat1	16.2481	6720422M22Rik	6.86015	Csgalnact1	7.92153	Itga2b	11.0712	Igf2r	6.27588	Minpp1	6.44854	Zfp608	11.1212	Csf3r	5.89102	Adra2a	13.2566
Gm5514	6.59889	9030619P08Rik	8.18149	Gfi1b	11.902	Ppic	12.6969	Mpo	3.20593	Gja1	15.2267	Uros	9.63922	Ticam2	13.0141	Bcas1	10.3373	Plek	5.8742
Hoxa7	15.5396	Il12a	14.2803	Padi1	9.02391	Hspa12b	9.89889	Mgst2	5.24011	Ppm1l	8.97483	NA	7.2358	Napsa	11.6797	Clec5a	10.7684	Creld1	11.5436
Sgsm1	13.2311	Il16	21.457	Olfm1	9.33797	Dgkg	14.2059	Pilrb1	15.985	Slc41a3	12.6497	Pklr	15.12	Mpo	5.30044	Atp1b1	10.3437	Susd3	11.5155
Icam1	11.3455	Pld4	7.0597	Plxdc1	7.35218	Angpt1	9.6222	Ankrd22	21.4233	Casp3	7.27152	Gdpd1	10.8568	Napsa	8.99612	Efcab4a	13.412	Efemp2	14.5905
Gpr65	8.86606	Ms4a6c	10.5407	Zfhx3	11.1172	Pdcd4	10.7053	Rhou	11.8839	Ctse	4.12664	Cd248	11.1811	Egln3	7.31688	Mgl2	8.73016	Egln3	6.42672
Ccl9	3.76898	LOC677008	8.93694	Ifitm1	8.15296	Diras2	8.66626	Ltb4r1	9.5497	Ctse	4.31623	Hpn	17.1824	Kcnip3	7.63175	Acpl2	12.9523	Gucy1a3	8.22176
Gprasp2	12.4892	Tnfrsf13c	14.4517	NA	10.7498	NA	9.70183	Mpl	11.631	Prkch	10.8922	Cd82	4.97827	1190002H23Rik	5.80907	Cd53	4.81436	Atp8b1	14.4607
Csrnp1	7.62897	Il10ra	11.2441	Dyrk3	17.021	Mansc1	13.6344	NA	28.7445	Cenpv	10.7762	C030013C21Rik	12.7757	Rbpms	11.5852	1100001G20Rik	8.71284	Gucy1a3	8.39465
Pde4b	7.54898	Grasp	15.897	Rab37	7.84246	Klk8	13.347	Tuba8	12.2032	Bex4	8.67805	Pklr	18.0046	Gm1604b	6.33649	Myo1f	7.82164	Cdkn2a	22.5855
Chrnb1	11.0543	Il6ra	12.797	3830612M24	8.32478	Ache	6.62349	Cd74	9.28962	Csrp3	9.40763	Dcaf7	11.4861	Hoxa7	14.795	Sirpa	13.1225	Slc39a4	13.6934
Wfdc18	10.633	Satb1	14.8119	Amigo2	10.1149	Dok2	12.0234	Gm14492	6.88508	Minpp1	5.81667	Cldn10	11.4513	Soat1	6.99336	Rassf4	7.50751	P2rx1	11.6619
NA	12.1303	Cnrip1	8.4184	Kcng2	9.07935	AI504432	13.5023	Ankrd22	17.0541	Igf2r	6.85308	Trim10	7.85579	Apoe	13.8195	4933440M02Rik	19.1832	Cd9	10.806
Ugt1a10	8.01987	Appl2	12.1096	Zfp30	8.60314	Ppic	13.1009	Gpc1	5.36454	St3gal5	6.85182	Blvrb	10.9572	Mcpt8	4.85454	Unc93b1	6.76145	Ptgs1	6.23798
Rgs1	5.06085	Sox4	14.6447	Ccl27a	11.8487	Tcf15	9.13311	Mpo	5.14423	Dnase2a	8.86691	Bex4	9.36389	Sirpa	12.5799	Bace1	7.2378	F5	10.8583
Tmem173	7.38161	Hpse	10.3894	Lpin1	9.29074	Tmie	9.20103	Apoe	17.4543	Zdhhc14	13.1408	Dapk2	10.8465	Atp10a	11.9561	Gm885	4.80456	Havcr2	8.66369
Lag3	11.9955	Rassf4	7.7231	NA	9.63704	Uaca	9.36655	Mmrn1	9.87184	Lmna	6.69508	Plxdc1	7.49505	B3gnt5	9.60399	Mpeg1	6.06344	Atp2a3	8.45318
Jakmip1	9.88156	Tmem229b	15.3177	Pbx1	7.05648	Fpr2	3.64586	Pilra	18.7314	Plxdc1	7.98543	Nags	13.6297	Ugt1a10	6.60529	Ugt1a10	8.0275	Mpl	7.81799
Alcam	7.88719	Bace1	7.84177	NA	9.78325	Nkg7	11.221	Clec4a3	13.972	AI427809	11.6238	Stard10	12.1911	Ramp1	6.95837	NA	10.8412	Tnfsf14	9.20252
Cd53	4.70877	Sh2d5	14.0827	Tnfrsf18	7.45493	Myom1	11.146	Tuba8	13.5653	Tmem56	4.08093	Chst10	11.9408	Vat1	13.6014	Oosp1	8.98332	Rhof	8.80672
Gimap5	11.9266	Chdh	7.09028	Tuba8	8.02191	Adcy6	9.39263	Mocos	15.2246	Wdr60	10.5004	Igf2r	6.64954	Serpinb1a	9.885	Nkg7	13.7075	NA	20.8193
Socs3	5.36129	Atp8b4	7.78257	Tgfbr3	9.64711	Gnb5	8.36298	Hk3	4.51943	Ryk	9.85599	Mllt3	9.74684	Jdp2	8.74392	Cdk5r1	9.87668	Srxn1	14.3587
Dkkl1	6.6786	Ly9	6.79019	Gypa	4.49681	Cdc42ep5	7.93888	Nhsl2	8.60641	Prelid2	7.69604	Cpox	7.99019	Ffar2	15.4903	NA	12.5207	Tuba1a	7.38466
Gcnt2	10.0781	Csf3r	6.19671	Rgs1	3.06788	Cd177	4.11523	Ctsg	3.60374	Fbxo10	11.2365	Aqp1	7.56144	Il17rb	9.24159	Gdpd3	8.52953	Cdkn1a	7.93222
Spo11	10.6347	D930007N19Rik	9.16385	Vpreb1	9.47945	Tgfbr3	9.06397	S100a4	15.105	Apoc1	8.19819	NA	14.148	Hfe	6.23164	NA	7.24423	Mcf2l	11.2449
Dkkl1	7.03849	Haao	11.1986	Zfp521	10.5813	Prkcdbp	9.42115	Slc15a3	25.2147	Golm1	8.15849	Asns	9.05479	St8sia4	6.38264	NA	7.5712	Capn2	10.2304
Mpo	2.57124	Cd72	13.491	Cd55	10.3918	Atp2a3	14.0274	Ncam1	7.46457	Sdsl	9.62867	Zg16	14.9243	Tmem141	9.44206	Chi3l4	3.98795	Slco2b1	7.18097
Zfp608	10.4637	6330509M05Rik	16.7316	Txnip	14.3651	Lat	7.21667	Gas7	8.61552	Ppm1l	8.96037	NA	8.47265	Stx3	17.1786	Prtn3	4.05223	Dusp3	8.94187
Ifitm1	11.2857	Chdh	8.1308	Gprasp2	8.69308	Igk-V5	3.08194	NA	16.7985	NA	8.21967	Tmem8	11.2235	Cfp	5.80745	NA	10.3946	Capn2	9.29812
Rbpms	11.5408	Pstpip1	11.0061	Hyi	7.76004	Leprel2	9.45802	Fam123a	21.026	Slc11a2	11.0687	Agpat4	10.1141	Atp8b4	6.72124	Slc4a8	6.13744	Slc11a1	13.6498
1500009L16Rik	15.0611	Sv2a	13.7455	Klhl22	12.4837	Slc6a15	10.4766	Sirpa	15.3226	Oasl1	5.12753	Pkhd1l1	11.3996	Cebpa	8.07718	Ctsg	2.97395	Prkca	10.7452
Gm4951	8.8337	Rassf4	7.94846	Slc22a18	7.28675	NA	11.1684	Car1	7.92976	Asns	8.34934	Ppm1l	9.56246	NA	11.9918	Ccno	10.0249	Gsn	14.6894
Gyltl1b	13.8187	Osbpl5	11.9679	Por	12.8342	Rapsn	9.14246	Slfn2	11.7232	Slc11a2	9.68027	Pla2g12a	9.7893	Unc93b1	7.88356	F10	11.0832	Itga2	19.2469
Cd86	11.3529	Gria3	9.64236	Dmwd	10.9194	NA	7.44638	NA	8.47374	Gfi1b	9.01543	Isg20	8.75396	Lpcat2	10.7297	Nrg1	9.70375	2610528J11Rik	19.4894
4930539E08Rik	9.76548	NA	14.8859	Gprc5b	9.59033	Hoxb5	8.39481	Ms4a3	5.53302	Cox6b2	9.23105	D6Mm5e	11.8462	Tspan2	6.82587	Igsf6	12.4164	Prkca	7.90341
NA	7.35208	Ctsh	4.35596	5330403D14Rik	7.64968	8430427H17Rik	7.75486	Ms4a6d	12.9676	Fhit	9.99529	Hemgn	9.8455	Dtx4	6.17235	Lrg1	5.85986	Socs2	9.25955
Stxbp4	8.35497	Fam69b	17.4537	Tnfrsf18	7.89433	Cd27	11.3885	Pid1	17.758	Mthfd1	7.25932	Ninl	7.41182	Adssl1	6.28776	Dtx4	8.9403	Calca	20.0482
Unc45b	9.8004	Gpr160	5.89124	Plekhg5	8.38154	C1galt1	11.6196	Slc14a1	12.468	Minpp1	9.99782	Popdc2	8.75447	Sox4	12.3355	Rassf4	6.87745	Tnfsf14	11.2635
Tshz3	12.2446	NA	7.16118	Por	13.9424	NA	7.85184	G0s2	12.7991	Hebp1	5.13299	6030468B19Rik	14.241	Fut4	10.431	Gca	9.57395	Slc2a1	14.399
Ugt1a10	6.29487	Nlrc4	14.1612	9830001H06Rik	8.71867	Pcyt1b	9.4715	Hvcn1	7.54014	Tceal1	7.0239	Ppm1l	9.00605	Napsa	11.3631	Gm885	5.39957	Nlrp6	9.38231
Mpnd	6.08108	NA	13.0821	Sox5	11.4831	Nupr1	9.27297	Ly86	3.86684	Vamp5	9.64578	2410076I21Rik	6.73765	Cd79b	16.5322	Plxnd1	12.596	Ctla2b	8.01469
Rasl12	11.5671	Plekhg3	9.74546	Ugcg	17.1076	Prkcq	10.1348	Klf4	5.60656	AI854703	10.6351	Tnfaip2	8.65825	Gpc3	11.3078	Ugt1a10	6.3741	Synm	11.7056
NA	10.8433	Fam69b	13.6138	Tbc1d2b	12.787	Ndrg1	10.5367	Gp5	13.3482	NA	10.624	Oasl1	5.37328	Bzrap1	4.96233	NA	7.89344	Gucy1a3	9.55313
Thsd1	15.0151	Fads6	11.4514	NA	9.86239	Ptn	9.82335	Ehd3	9.61666	Shank3	7.61124	Reep6	10.7454	Snn	6.25587	Gca	10.3201	Mfap3l	14.0539
Mb21d2	10.5078	Jakmip1	10.1993	Ugcg	15.6407	Atp2a3	10.2489	Tlr13	19.7305	Fam158a	11.5014	Igf2r	6.91469	Atp8b4	9.00955	Pld4	6.01706	Syngr1	10.0315
Tmem176a	13.4039	NA	10.064	Hspa12b	7.84221	Fah	10.3099	Cd52	6.1688	Aplp2	9.98515	Minpp1	10.6479	NA	6.69365	Anxa1	8.1078	Ecm1	14.9791
Ppnr	15.9029	Tnni2	7.23122	Tbc1d2b	14.0375	Pde4b	5.75741	Acta2	20.4156	Pklr	12.7291	Rfesd	11.4729	Il15	10.9529	Fcgr2b	9.65107	Hexim2	9.07183
Arhgef6	16.5254	Gm2a	10.0342	Muc13	11.1471	Trbv13-2	8.27474	Rasl11b	11.6049	Sapcd1	9.05767	Sqrdl	5.10653	Pstpip1	9.2868	Napsa	8.78018	Tnnt1	9.69085
Hoxa9	10.1443	Nrp	16.3093	Ndrg1	9.41093	Chi3l3	3.19775	Prkcb	13.1532	Lpin1	8.27084	Sec14l2	10.6615	Alas1	7.11315	Slc28a2	8.4886	Gp5	9.46377
Tmem176b	16.4224	Fmnl2	8.62074	Ypel3	12.2229	NA	2.96396	Myo1f	8.65968	Pla2g12a	4.20533	Kcng2	8.65768	Cds1	5.70077	Csf1r	5.9092	NA	8.92797
LOC677008	7.36116	Map3k14	12.8944	Cd59b	8.98074	NA	7.64215	Il4	9.78722	Trfr2	8.39215	Dkkl1	4.6985	Hsd11b1	3.80625	Chi3l3	4.13971	Sqle	9.88118
H2-Ob	11.3078	Bach2	11.1645	Ermap	3.63506	Col28a1	7.44294	Ldhc	15.4698	Slc41a3	10.3836	Mylpf	10.8934	Rbpms	13.0891	Atp8b4	6.83651	Capn2	12.9721
Klk8	14.6191	Rogdi	13.91	Wdr92	10.0264	Arhgap29	6.18775	Nhsl2	8.87843	Icam4	7.41885	Rfesd	12.6374	Fut7	13.043	Ttc39c	10.6268	Gadd45g	7.71756
Fam169b	10.3763	Emcn	7.41895	Ndrg1	9.11574	Socs2	8.50005	Pglyrp1	11.1717	Oasl1	5.51756	Amigo2	9.52347	Hsd11b1	3.61501	Adssl1	7.32686	Rasl11a	10.2408
Il12a	11.65	A430106G13Rik	8.63453	Pdzk1ip1	6.92422	Gata2	12.2624	Asprv1	21.697	Lmna	8.13911	Atp4b	17.2799	Car12	10.0521	Cst7	8.08762	F2rl3	13.0581
Kctd17	13.7667	Trps1	12.0149	S100a10	11.7992	Ndrg1	10.3107	Mrgpra7	10.7967	Plekhg5	7.16131	Slc25a38	11.9732	Rab31	16.8428	B3gnt8	10.4521	Fam198b	12.6334
LOC665506	8.56913	Ncf1	6.07439	Gatsl2	9.44772	Slamf1	6.41243	Igsf10	9.98611	Pklr	14.9168	Mboat2	11.4059	Ttyh2	10.3056	Dnmt3l	11.8127	Src	9.85542
NA	11.1187	4930539E08Rik	10.0082	Fam117a	12.847	Nckap1	6.75746	Plek	7.36121	Dnahc12	10.3684	Dkkl1	4.88604	Gpr171	8.7632	Klrb1f	6.5592	Id1	7.494
Gbp2	15.2765	Klrd1	14.1965	Pafah2	13.5077	Epsti1	10.6713	Dmkn	3.66543	Casp3	7.99077	Rgs9bp	10.0812	Mc5r	12.4555	Aldh3b1	7.3909	1200009I06Rik	11.0248
Rgs1	3.93302	Sirpa	12.8715	Muc13	12.3234	Maml2	10.4177	Dusp3	11.8445	Mllt3	8.29866	Tnfaip2	8.56743	Slc22a4	7.37085	Kcnk12	8.25087	Slc2a3	16.4901
Tbc1d10c	20.6843	Igfbp4	11.1668	Tgfbr2	16.7311	Lphn1	7.98657	Mapk13	16.8673	Ryk	9.27577	Asns	8.87776	1700025G04Rik	10.736	Serpinb1a	9.6497	Phlda1	3.51024
Hoxa9	8.62959	Arhgap8	12.8906	Soat2	7.44289	Gadd45g	7.17839	Hopx	8.44351	Wdr60	8.35816	Uros	13.5365	Stx3	13.875	Vat1	13.2298	Adap1	7.9078
Ephb4	14.4523	5430435G22Rik	5.94736	Dok2	9.4557	Mlf1	8.85674	Ccno	11.0394	Fpgs	8.08462	Pik3r2	9.60337	Cyp2j9	6.31513	Sell	4.26816	Slamf1	6.73484
Ifitm1	10.0527	Adssl1	6.75663	Gm2a	6.51449	Nrarp	9.31314	Myadm	11.8551	Ptk2	7.45696	Nipa1	12.6577	Tmem176a	12.4427	St8sia4	4.7845	Tmem40	8.40389
B3gnt5	8.97108	Gfi1	3.8718	Plec	15.589	Fam110b	10.4876	Fhl1	10.2801	Clstn1	6.73396	Aqp11	9.52722	Fes	12.776	Il6ra	8.52119	Itga6	7.63187
Cd93	11.5937	Tnfaip1	8.34464	Epor	11.0963	Syde1	9.40402	Cd9	13.5158	Cyb561	8.24722	NA	9.57575	Glipr1	9.20376	Kif1b	12.5643	Csf2rb2	9.27902
Rgs1	4.41869	Klk8	15.524	Myb	8.02585	Fam176b	10.7658	Alox5	14.808	Mns1	12.6986	Gm7094	8.08115	Rassf2	8.66922	Emr1	8.17444	Vash1	9.97962
Ltbp3	11.6608	Nlrc3	10.0735	Dnahc8	9.50549	Exoc3l2	7.53703	Mtus1	4.92852	Irg1	8.43083	Mthfd1	7.35534	Bcas1	8.76313	Fut4	10.3631	NA	11.5541
Gjb3	9.53586	Lat2	16.6264	Zcchc6	11.1056	Vash1	9.29883	Pbx1	9.55411	Ccne1	5.4824	Minpp1	9.44881	Lmo4	17.9194	Slc24a6	10.443	2010300C02Rik	18.1948
Eya1	12.5619	Arid5a	12.9433	Lpin2	6.59401	Ets1	10.9664	Trib2	13.7933	Pla2g12a	8.39877	Pla2g4c	15.031	Mical1	10.7795	Lcn2	3.25296	Ooep	15.4306
NA	7.85468	Napsa	8.97945	NA	7.67004	NA	8.36502	Mapk13	14.5587	Stx2	8.68963	NA	7.84193	BC028528	8.71823	Rassf4	9.51948	Dok2	11.0958
Syde1	11.4468	Flnb	9.28169	NA	5.25393	Fam110b	11.2217	Gca	10.364	Rfx2	11.9435	Slc41a3	11.8324	Palm	7.27473	Pde2a	11.9082	Tbxas1	7.98755
Serpinh1	15.0402	Il31ra	8.60726	H1fx	8.4205	Vezf1	11.926	Fhl1	9.07343	NA	7.12089	Spna1	7.82646	Tmem176b	15.2017	Ncf4	5.73371	Tgfb1i1	12.6753
Il16	16.761	Whrn	14.7662	Ms4a2	7.92506	Hdac5	9.82643	NA	13.48	Rgs9bp	8.89604	Plvap	10.8024	Slc18a2	6.25973	Pik3ap1	5.89721	Mcf2l	13.8986
Tes	19.9497	Csf1r	10.7518	NA	8.29417	Bex4	8.47236	App	10.0993	Fam195a	8.68254	Stard10	12.6539	Nkg7	11.7623	Napsa	10.7885	Slc2a6	5.96487
Ppp1r9a	18.1158	Tbc1d10c	22.1435	Timp2	11.2463	Rilpl1	7.60949	Galnt9	15.0353	Kcng2	7.45628	Prnp	9.03422	Fcer1a	5.15784	Pi16	7.24966	Gbx2	8.60607
5330403D14Rik	9.66073	L3mbtl3	17.2975	Slc14a1	6.98671	Serpina3b	6.68992	Prtn3	4.27572	Fam195a	10.2596	Recql4	11.2959	Klrb1f	5.98834	Cfp	5.65206	Cd96	7.91231
Serpina3g	11.5378	Vav3	16.6098	Golm1	7.68221	Ppap2b	7.40874	Clec7a	11.0437	Ext1	13.4061	Recql4	9.18773	Itgb5	6.66628	Gpr65	7.89587	Dusp3	11.9009
Trps1	8.7407	Lat2	23.8891	Slc41a3	11.5574	Rbm20	8.68124	F13a1	3.17255	Mfsd2b	6.89713	Oasl1	5.58593	Il16	16.1525	Cd14	6.56537	Tmem158	9.53128
Gimap1	9.14277	Ctsh	4.24608	Fam184a	9.64789	Copz2	9.12711	Prkg1	13.2731	Rfesd	11.1191	Gfi1b	10.3554	Ifitm1	9.841	Clec5a	15.062	NA	7.34565
Cox6a2	7.49355	Fkbp1a	12.1439	Mex3a	13.9655	Armc3	7.17615	Lpl	11.2779	Mt1	6.0998	Abca3	10.3129	Cd72	10.6428	Tfec	9.94864	Casp4	11.1998
Lcp1	4.78267	Tbc1d10c	14.4979	Pbx4	7.842	Lpar4	7.6793	Anxa3	4.19108	0610012H03Rik	8.13662	Fam46c	6.91939	Padi2	11.1475	Ugt1a10	6.21434	Slco4a1	12.6563
Irf1	12.7755	Glipr1	10.2031	Rfx2	12.4231	Pear1	7.9605	Id2	9.75203	Reep6	9.19049	Wdr60	9.77626	Nrp1	5.53553	Nhsl2	7.18331	Sh3bgrl2	16.178
Irf1	11.3503	Bcl2	13.1194	Car2	8.54474	Maged2	11.0842	Zg16	20.9263	Spire2	8.91553	Ubac1	13.0667	Csf1r	5.2291	Parp8	6.76196	Lhfp	7.1425
Zfp467	9.13309	Lgals1	5.62316	NA	5.93259	Ptrf	6.53427	Olfm4	19.1878	Asns	7.90709	Rasgef1c	14.4473	Vim	9.20491	Gbp3	6.58322	Cass4	12.0544
Tnfrsf18	9.01811	Lbh	15.2592	Pbx1	5.75026	Klf6	3.38949	S100a8	6.55482	Mthfd1	13.5277	Slc43a1	10.7546	Nlrc3	8.6539	Lcn8	8.90099	Kcnf1	17.3685
St8sia4	4.45641	Acot1	8.8407	NA	11.2955	Tceal5	9.26721	Esam	9.15008	Ass1	9.51415	Atp4a	9.34305	Il15	9.34111	Gas7	10.4201	Dennd2c	8.21827
Rdh12	7.74399	Hbb-b1	2.74244	Dmwd	11.2989	1810011H11Rik	7.14327	Ncf4	6.42836	Ccl17	5.80771	NA	6.76458	Spns3	12.7824	Rassf4	6.60334	NA	10.7008
Ly9	5.42866	Igfbp4	11.2007	NA	3.60839	Tmem40	7.50917	P2ry6	17.4536	Lmna	6.19336	Trib2	8.2881	Bambi-ps1	7.00087	Tm6sf1	6.16518	Sema6d	20.4889
Tes	19.036	Arap2	23.2061	Abcg1	7.5278	C1galt1	7.8417	Klf2	3.1669	Rfesd	9.73047	Abcb6	12.5329	Hsd11b1	3.69338	Tnfrsf26	8.53245	Dusp3	11.5826
Tcf7l2	11.0175	Ppp1r18	9.11315	Arhgef18	14.035	Copz2	10.4595	F10	11.4162	2010204K13Rik	9.34026	Syngr1	7.83368	Unc93b1	5.635	Gm5514	5.74242	Hexim2	9.79295
Il2rg	8.15476	Elmo1	24.285	Sipa1l1	12.2351	1110059G02Rik	9.7202	Slc14a1	11.6385	Minpp1	8.36152	Mip	15.3499	Car1	5.63319	Tmem38b	10.5313	Plk3	4.25598
Insl3	10.9114	NA	8.95501	Gbp2	10.6039	Gstt1	7.2211	Fcer1g	9.47935	C530008M17Rik	8.76889	Il1rl1	7.0293	App	8.03436	Ngp	3.1882	Dhcr24	10.0596
Fam134b	8.7231	Sgk3	11.7204	Chst15	10.366	NA	11.0728	Cd33	13.4957	Tceal3	7.99295	Cetn4	7.09672	Klk8	13.1399	NA	9.39609	Pdgfb	6.24758
Otos	10.8306	Cd163	11.7349	Ica1l	7.30806	Cited4	8.30506	Evi2a	8.50978	Slc25a42	7.41029	Mllt3	5.94783	Nrp1	4.99526	St8sia4	6.05451	Phlda3	11.2067
Dennd1c	15.7912	P2ry14	8.69565	Slc45a4	17.7401	Jund	3.65587	Ipcef1	8.44103	Dcaf7	8.75863	Zdhhc14	11.8605	Tmem71	7.37604	Fcgr2b	7.82481	Fas	8.53627
Cobll1	12.1938	Arl4c	9.82931	Itga4	7.73086	Cldnd2	7.63949	Ets1	14.9292	Lrig1	8.52987	Cenpv	9.6402	BC028528	9.51271	Napsa	10.9154	NA	10.5573
Pitx2	9.37789	Gpsm1	20.3651	Fam109b	9.04873	Rhbdf1	10.4624	Olfm1	12.7905	Ugcg	13.2393	NA	6.05296	Hba-a1	3.82272	Nrp1	5.78246	Lmna	10.8585
Msi2	10.1001	Lbp	5.76467	Lpin1	8.02009	Il27ra	10.4735	Hvcn1	6.92952	Gata1	6.48107	Hs6st1	13.8592	Slc28a2	7.31788	Plxnd1	8.69866	Ttc39b	11.3078
Sdc3	8.78782	NA	9.87699	Olfm1	8.14255	Hdac5	10.1282	Gas7	7.73311	Ccdc23	8.2454	8430419L09Rik	8.09494	C3	3.75684	Nhsl2	6.34292	Dusp3	12.102
Cacna1d	3.28862	Evl	9.91806	Jakmip1	6.24623	Lphn1	7.35152	NA	3.29712	Stxbp1	10.0243	Slc25a38	11.1853	P2ry14	7.56803	NA	3.93789	Hmgcr	7.78065
Palld	10.7888	NA	10.4718	Kif26b	11.7839	Ppp1r15a	3.5488	NA	17.9506	Lpin2	8.35512	Mylpf	9.38169	Appl2	8.96304	Xdh	7.77392	2010002N04Rik	7.66689
Whrn	12.8565	Tmem229b	9.52909	Rab4a	12.5135	Gcnt2	11.3425	Slc11a1	14.6914	Lpin1	7.31222	Bdh1	7.74418	Soat1	9.09966	Palm	7.6367	NA	18.1078
Odf3b	12.763	Ifi203	11.7816	Emilin2	10.326	Tubb1	7.10181	Nrp1	6.3997	Ugcg	14.1307	Tceal6	8.01783	Emcn	6.00231	Dok3	5.53857	Syngr1	9.8974
Zfp36	2.9594	Icam1	10.4764	Snca	4.13911	Ghr	7.83832	Papss2	4.61547	Gnl3	6.20636	Slc39a8	9.02214	Cebpe	4.97327	Gstm6	9.89521	2610109H07Rik	17.2945
Parp8	6.33407	Atp10a	11.6323	Asph	9.39151	Cxcr1	7.08382	Cfp	6.06373	Tceal1	7.90682	Slc29a1	5.82864	Plekhg3	7.5801	Fgl2	8.4103	Bcl2l1	10.8267
Cmtm8	11.2889	Ncf4	5.8839	Fam65a	10.3587	Tie1	6.21463	Ncf1	5.95984	Lefty1	8.09374	NA	5.75897	Pik3ap1	5.2112	Rassf8	11.7748	Slc7a11	13.0717
Ppp1r18	8.06255	Lpxn	8.50363	Hemgn	8.62487	NA	8.06712	Tgfbr3	10.9323	Nqo1	8.24632	Arhgap12	7.52107	Cd68	6.02672	Ms4a6c	8.14719	Chac1	11.0262
Rbpms	11.6766	Napsa	11.0889	Ifngr1	8.07538	Gimap8	8.93721	Slc4a1	3.89745	Sh3tc2	5.08211	Carhsp1	11.6792	Plac8	9.55708	Tmem173	6.46001	Trpc1	20.3798
Tnni2	5.93582	Ifi27l2a	6.99113	NA	8.52184	Gimap5	7.99227	2001-03-01	21.219	Hemt1	12.6213	NA	11.0643	Trim45	6.16565	Rcsd1	5.51674	Casp4	12.8719
Map3k14	10.6557	Elmo1	11.0634	NA	7.113	Btbd11	9.59405	Timp3	8.43715	Gls2	9.35961	Casp3	6.35316	Arhgef6	14.1109	Gadd45b	5.08902	Myo1e	9.20479
Ramp1	6.064	Pik3ap1	6.03099	Olfr414	10.7244	NA	3.27478	Csrp3	11.4718	Espn	8.15357	Wdr60	8.12277	Fam69b	13.1557	Spata13	12.8652	P2rx1	8.6696
Igdcc4	13.1159	Cd79b	16.758	Gch1	8.99217	Itgb6	8.36442	Scrg1	18.7454	Aldh1a1	5.15976	Tfrc	7.52621	NA	9.70469	Fbp1	6.19311	Dhcr24	7.38894
Rora	8.6857	Mical1	11.513	Emilin2	9.3772	Ctla2b	6.46845	Dram1	4.8678	Cd59a	9.18246	Tfrc	6.89938	Mefv	5.39756	Chi3l3	3.64087	Il12rb1	13.7766
Arl11	4.58496	Gal3st1	12.2134	Ptprs	6.82549	P2rx1	8.96296	Rgs1	4.89785	NA	5.21855	Fech	7.16645	1500009L16Rik	7.05203	Sun2	11.7129	Gchfr	8.7063
Insl6	11.2342	9930111J21Rik2	14.2788	Plec	9.16141	Stx11	11.7155	App	8.54274	Gadd45a	5.60772	Gfi1b	8.28768	4930519L02Rik	15.203	5730528L13Rik	11.6543	Ephx1	9.58713
Gm2a	8.24686	Il17re	11.1681	NA	9.80057	Rab27b	7.49684	Cpa3	6.17804	NA	5.51201	Fech	7.91548	Rassf4	8.21074	NA	8.13418	Lhfp	6.13464
Osbpl5	9.3591	NA	8.06059	Rnf125	8.59611	Kbtbd13	9.47591	Gp9	11.1013	Mboat2	5.91627	Lefty1	8.70531	Tubb6	6.5066	Pilrb1	10.8801	Lmna	7.47896
Gata3	9.82166	Tmprss3	12.9466	Zfp36l1	6.37773	NA	10.3298	Gnaz	9.97644	2210016F16Rik	10.3363	Trfr2	8.19397	Otos	9.98822	Sepx1	7.6083	Maged2	11.4101
Pstpip1	8.54368	Dpp4	13.7322	Cdc14a	13.5773	Grasp	9.27018	F2r	15.7766	Gadd45a	5.46744	Tmem120b	10.0245	Ndst1	15.0773	Tmem50b	11.4829	Gucy1b3	7.75908
Msi2	9.79921	Mpo	4.91812	Cpa3	3.88435	Dusp2	4.2656	Anxa3	4.00389	Paqr9	6.35125	Trfr2	7.8711	Fam102a	7.83777	Trf	6.05319	Fam63a	14.3684
Ugt1a10	5.71446	Ypel1	11.1613	Spns3	9.3139	Robo4	4.76595	Lhfp	8.96948	NA	7.14049	Rab4a	12.0289	Nuak2	11.201	Alas1	6.72095	Srgap3	6.94709
NA	10.362	Irf5	7.88444	2210404O07Rik	8.72254	Usp40	7.58488	Slc14a1	10.6866	8430419L09Rik	7.15424	Cldn10	9.89026	Ebi3	7.31018	S100a8	5.43336	Lss	7.80993
Il18r1	8.6742	Selplg	9.09856	Gatsl2	8.7348	Spnb1	6.79097	Samd14	11.3741	Hyal3	8.41275	Gstm5	12.6988	Tgfbi	6.88339	Nrp1	5.10435	Bmp2k	7.60658
Vegfc	11.7994	NA	11.9948	Rpe	13.3154	Matk	13.3357	Tek	10.3675	Net1	8.21942	Gpsm2	7.90859	App	7.0063	Kif1b	10.6462	Plod2	9.40708
Apobec3	10.5184	Fut4	10.1911	Krt18	8.85158	Kalrn	8.12642	NA	7.54508	Rabgap1l	6.58843	Car2	10.8451	Lag3	9.4676	Oscp1	7.98802	Cdc42bpb	9.39525
Prkcdbp	9.55514	BC028528	10.45	Rusc2	6.42531	Socs3	3.46479	Ptpro	14.204	Acot6	8.02735	Spire1	7.18683	LOC677008	6.21795	Tmem141	8.55274	NA	11.8333
Plekhg3	7.75037	NA	13.0771	Tceal1	6.50524	Tnik	9.32917	Tmem51	8.77181	Ptpn14	9.67463	Syngr1	8.0168	Tmem141	10.3692	Ltf	2.93167	Slc1a4	11.5451
Milr1	3.93316	Selplg	16.0182	Plac8	7.22926	Tmem176a	9.05715	AB124611	13.0828	Slc12a2	8.78197	Tgm2	9.54858	Fam69b	10.2715	Gbp3	5.94315	Ttc39b	11.7463
Rfx8	7.47225	Mgl2	5.53198	NA	8.47032	Gadd45g	5.27725	Dmkn	3.32585	NA	3.67132	Gata1	7.78301	Dok3	4.91345	Jdp2	7.75695	Csda	7.87563
Tnfrsf18	9.35335	NA	10.98	Tgm2	9.6614	Hist1h2bg	3.7114	Rnase6	13.9725	Fpgs	8.63228	Snca	3.81736	Aatk	5.81527	NA	5.92808	Ddit4	8.59657
Il2rg	5.96923	Ttyh2	10.2633	Grb10	8.9306	Pear1	7.29306	Pik3r6	10.7913	Gnb4	7.63532	Snca	3.94717	Clec4e	8.91613	Mpo	3.51351	Apbb2	7.90372
Rbm47	5.65629	Adssl1	6.98376	Dapk1	8.46325	A830073O21Rik	6.78086	Id2	10.3811	Frat1	6.74929	NA	9.39009	Cd52	4.44066	Serpine2	6.42255	Pdlim5	13.4302
C77080	11.008	Tbc1d10c	10.1511	Adrbk2	7.74582	Abcb1b	9.68304	Serpine2	9.02614	Dkkl1	3.68692	Plxdc1	6.84576	Pkm2	11.1698	Trem1	11.3762	Iqgap2	6.55419
4933412E12Rik	11.4495	Myof	6.00025	Qprt	8.22262	NA	9.06047	Slc45a3	9.44347	Ispd	7.67509	Bcl2l11	11.3491	Emid1	8.66502	Ttc39c	11.1415	Serpinb10-ps	15.9439
2610035D17Rik	10.77	Arhgap8	10.9724	Ttc28	6.36871	Kcnk5	9.40782	Ly6f	14.961	Bcl11a	12.441	Slc29a1	6.12581	Acpl2	9.85982	Schip1	8.83811	Dhcr24	6.70253
Ypel3	14.4963	B3gnt8	9.97112	Pank1	12.3066	Hoxa5	7.72597	Cldn15	4.36177	Art4	8.10939	Slc41a3	9.55025	Epha7	9.02743	Kcnk6	10.1453	Cd55	10.389
Irf6	9.77625	Dram1	4.54284	Otub2	9.78076	Cd180	7.48182	Fcna	6.35897	Spire1	6.46199	Gpr155	11.8187	Trib2	9.99875	1700012B09Rik	10.7229	Lmna	15.1924
C230098O21Rik	11.0384	BC028528	9.05773	Arhgef2	6.65977	Gbp2	10.5001	Cxcr2	10.518	Frat1	7.31257	Tnfaip2	8.29769	Rnase6	11.5362	Nrg4	10.01	Plod2	10.2545
Afap1l1	13.1432	Ttyh2	10.3993	Itga2b	5.24271	Icam4	7.24719	Sla	11.8119	Frat2	9.37301	Wdsub1	7.59166	Fcgr2b	7.70621	Aldh1b1	9.72515	Agpat3	5.91323
Tpm2	6.71452	NA	10.8808	Tia1	6.22543	Tmem176b	11.0441	NA	3.78016	NA	3.67974	Slc25a42	7.39758	Cx3cr1	4.94349	NA	8.69477	Hexim2	10.0378
Lrrc49	13.377	Fam102a	8.83551	Zcchc6	18.6477	Aldh1a1	5.76984	Csrp3	12.5086	9530077C05Rik	6.88882	Gm6453	9.66605	Fam107b	11.0554	B3gnt8	8.83833	Tbxa2r	6.85664
Ifi203	9.98823	Ebi3	8.2612	Kit	15.2779	Ptgs1	4.57081	Il1b	8.29162	Steap3	8.98082	Usp45	8.14935	Scnn1a	8.68373	9430069I07Rik	15.764	Ahrr	9.37602
Rftn2	13.1512	Elmo1	10.6203	8430427H17Rik	5.85986	NA	7.67393	Il28ra	21.3781	Pxmp2	7.05109	Add2	11.4811	P2rx4	10.7637	Dnmt3l	9.37618	Fam131a	10.3232
Jak1	10.5274	Dtx4	8.11317	Ctf1	8.75797	Ctf1	9.12648	NA	3.11277	Plekhg5	6.44392	Fzd7	8.10789	Elmo1	19.2387	Tbc1d2	10.5002	E230008N13Rik	9.67208
Cdk14	9.56887	Rassf4	9.17889	Mpl	5.52325	Ppp1r9a	12.8059	Cpa3	6.96984	Cnr2	6.99431	Fgfrl1	8.75389	Fgd2	7.62843	Sepx1	9.54992	Podxl	7.51706
Elmo1	20.3381	Snx24	5.38551	Fcer1a	3.59385	Vldlr	5.73178	Ccr2	12.054	B3galtl	8.27612	Aplp2	8.87181	Sorl1	3.81775	Sgip1	11.8812	Slamf1	10.1609
Stat4	14.0553	Mfge8	15.9223	Dennd1c	10.9663	Fut10	9.75049	Aqp1	11.2032	Cd59b	7.01437	Slc11a2	11.3169	Gas7	5.88632	Palm	6.93047	Ly6g6d	14.8349
Usp10	7.54984	Btla	8.99255	Cd84	5.83702	Nav1	8.39235	Myom1	7.50555	BC024659	10.5356	Stx2	8.13679	Gspt2	11.9118	Bhlha15	10.2845	Inpp5a	9.07427
Bcl9l	9.84136	Cd48	11.3651	Tspan33	6.53557	Rap1b	14.9008	Emb	3.66829	Axl	4.59989	Mgst3	7.3994	Vav3	12.7708	Fcgr2b	7.08427	Bmp2k	7.86559
Ccl5	7.58	Coro2a	16.0168	Hsd3b7	10.8814	Dlg3	7.15854	Clec4a1	12.8868	2600006K01Rik	7.16236	C530008M17Rik	8.58181	P2ry14	6.13148	Pkib	5.50792	Phlda3	8.58294
NA	13.457	Serpinb1a	9.0541	Pbx4	8.19237	Ppp1r26	9.19685	Dok3	5.58201	Rangrf	8.14489	Lonrf2	11.7535	Cd79b	8.79451	Abcd2	9.84194	Cmah	11.7558
Map9	11.7328	NA	10.338	Gprasp1	11.9896	Pnck	8.12926	Ighm	3.71895	Ttll12	6.69161	Cpeb3	8.1521	Mgl2	4.53633	Nlrc4	10.9616	Robo3	5.37842
Egr1	2.80942	Flnb	8.21057	Mtap7	7.64972	Fnbp1l	9.47609	Adap1	8.84157	Gls2	8.3134	BC024659	8.69959	Cd52	4.0411	Lrp4	8.76479	Slc16a3	15.7016
Csgalnact1	7.17263	Jdp2	8.01279	NA	7.10994	Ltbp3	8.00566	Mpo	4.73685	Acss1	12.6422	Ttll12	7.1985	B4galt6	4.16752	Lcp1	4.45323	Ppm1e	8.21645
Upp1	9.4959	Dusp2	5.73042	Ppp4r1l-ps	7.31448	Armc3	7.65092	Nrp1	5.27951	Plscr1	9.56767	NA	8.96557	Homer2	6.56791	Mcpt8	4.0654	Serpinb6a	10.1508
4930486L24Rik	11.7604	Gpsm1	13.7882	Il27ra	8.96146	Fut10	8.49578	Cib2	9.87301	Mrpl52	8.86083	Prelid2	7.59213	Spna2	9.90347	Tmem50b	10.1147	Nsdhl	9.66863
Zfp521	11.7287	Vdr	11.5757	Gp9	6.84063	Sla	6.60322	Nupr1	10.3741	Arhgap12	6.38915	Net1	8.44326	Fam117a	14.1601	Slc22a4	6.73865	Slc11a1	14.6027
Shisa5	10.0472	5031439G07Rik	14.9921	Gimap1	8.21045	Aqp1	6.20433	Clec5a	6.54332	Lgals7	8.39685	NA	13.2304	Pglyrp1	2.98565	Alcam	6.42291	Lgals3	4.04519
Tgm2	12.515	Tns4	11.0746	Rnf144a	12.7263	Unc119	7.08461	Il1r2	12.0672	Pex11a	8.15292	Aqp9	11.4303	Acvr1b	11.1757	Dio2	7.49869	Cbr3	8.11882
Rgl1	10.7904	Fam134b	8.82479	8430427H17Rik	6.46234	Kctd17	9.03574	Trbv13-2	9.32653	NA	7.65605	Mboat2	11.9753	Tnfrsf13b	10.262	Plekhg3	7.56303	Sla	6.83692
Fam26f	13.6352	P2ry14	7.14255	Slc38a5	2.84863	9030418K01Rik	11.2034	Ufsp1	8.68402	Pbx4	7.17501	Slc26a1	14.0156	Plxnd1	9.51007	NA	7.99741	Gas2l1	9.34222
NA	6.66148	Fmnl3	16.5915	Nat6	8.87849	Lpar4	5.91945	Itgb2l	12.6636	Hdac7	11.6938	Cyb561	7.43721	Tgif1	9.73488	Cebpa	6.94589	Nckap1	6.11517
2001-09-01	8.31833	NA	7.66865	Hhex	15.6804	Dgkg	7.04941	Rdh12	7.68854	Adamts3	7.24406	Celf1	11.8348	Xpc	6.79554	B4galnt1	7.96833	Zmat3	7.55581
Cd69	3.76854	5430435G22Rik	7.82962	Pitpnc1	8.80217	Hist2h2aa1	3.00474	Aqp1	11.7881	S1pr4	8.20452	Pla2g12a	7.86168	Ncf4	4.5828	Xpc	7.47165	Vldlr	14.5236
Cd27	10.7657	Irf1	11.2984	Gadd45g	5.62872	Cish	9.35799	Klf5	12.4534	Mfhas1	4.43016	Daam1	7.05891	Spsb4	11.43	Mpnd	5.12568	Myom1	5.62021
Prkag2	13.44	NA	6.81829	Krba1	6.97916	Zfp36l1	8.32801	Rap1gap2	11.2795	Pex11a	6.2087	Cep164	3.26007	Gna14	10.1991	Myo18b	20.7628	Ccdc109a	8.66967
Tnfsf10	11.798	Tmem176b	15.2378	Cd274	10.3114	Adarb1	7.08114	Adora3	13.3406	Wdsub1	6.68633	Golm1	8.39214	Ncf1	4.45547	B3gnt5	7.95851	Gnb5	6.86334
Map4k2	8.9086	Afap1l1	14.0496	Angpt1	6.41996	NA	8.79339	Ms4a2	10.4294	5730469M10Rik	7.19739	Ssx2ip	8.88017	Ltb4r1	5.52459	Tmem38b	12.3965	Ak1	8.27964
Arid5a	10.2426	Rbpms	10.1972	Gfpt2	8.47692	Sla	6.02812	Irf5	7.38784	3300005D01Rik	6.00959	NA	3.7557	Fbp1	5.18192	Agps	10.4096	Exoc3l	7.40973
BC028528	8.93052	Rab31	16.2902	6330509M05Rik	8.93483	Ptgs1	6.87947	Anxa2	9.93991	NA	6.10306	Rec8	5.19416	Cmtm7	11.3035	Ly6f	12.9617	Bcl2l1	10.301
Grasp	4.39725	NA	12.7353	Tnrc6b	7.5033	P2rx1	7.00268	Robo3	6.70104	Cpox	5.53714	Popdc2	12.4703	Gal3st1	9.57893	Gda	10.8169	Idi1	7.16542
Bach2	8.56664	Ifnar2	11.6474	Mll1	8.05845	Gfi1b	9.45377	Cldn15	3.91752	Plscr1	13.0618	Net1	9.32121	Cnrip1	5.48667	Ebi3	7.36112	Prkcq	8.62374
Scarf1	8.2418	Haao	7.91007	Odf3b	8.59334	Il27ra	8.68606	NA	11.8876	Rabgap1l	6.61797	Tarsl2	8.43776	Fkbp1a	9.08298	Sh3tc1	6.8692	Tspan9	13.8739
Arhgef5	6.90531	Fut7	12.4732	BC037034	11.9568	Aqp1	7.40601	Rasl11b	7.27387	Prnp	7.0594	Fpgs	7.14059	Spata13	10.698	Klf4	3.90056	Lcp2	5.59882
Camk2a	10.3965	Kcnq5	9.01153	Armc3	5.73142	Ica1	9.69143	Cd200r3	10.985	Utp14a	5.62205	2900079J23Rik	10.066	Slco3a1	9.06905	Fam101b	9.17435	Cpeb4	7.87177
Arl4c	8.02479	Phxr4	10.2904	Krba1	8.57382	Mylk	7.3153	Mmp25	15.0176	Lmna	7.42717	NA	9.47514	5730528L13Rik	9.73453	Pstpip1	8.07466	Nqo1	9.60781
Map3k8	6.433	Nuak2	12.0371	Ptprs	11.5268	Hbegf	5.65178	Serpina3g	11.0807	Dnase2a	7.49127	Klhl12	6.21387	Lbh	10.8765	NA	8.61837	Mdm1	5.77631
St8sia4	5.26856	1500009L16Rik	7.53101	Furin	11.6595	Fyb	8.27786	Gpr84	8.94598	Fpgs	12.1075	Celf1	9.95494	Mical1	10.5005	Tcn2	6.26037	Daam1	8.26218
Mfge8	13.9397	Akna	8.46593	Rusc2	7.6833	Spo11	6.37222	Aif1	8.7139	NA	7.46128	Ubac1	12.7656	5430435G22Rik	6.50496	Dab2	12.3491	Ppic	10.2196
NA	9.70916	Fes	12.3824	Tnfaip2	7.94945	Cplx2	6.34248	Itgb7	10.6946	Acsl1	7.27045	Pik3r2	6.38598	Ms4a6c	6.71387	Igfbp4	8.83728	Slamf9	10.399
Fcgrt	9.82042	Napsa	10.4095	Adrb2	2.72885	Ube2e2	7.65313	Rin2	11.5677	Mc2r	11.1669	Tnk2	7.44859	Apoc1	8.5839	Gm7665	9.65973	Ttc39b	7.7557
NA	5.41028	Vdr	9.48818	5430411C19Rik	6.46938	Trim47	5.71024	NA	10.736	Pbx4	6.17674	Abca3	9.17609	Thsd1	6.73959	Rnase12	6.95626	Ddit4l	14.8733
Cd52	4.18987	Il17re	7.57251	Crtc3	5.87581	Stat4	10.2985	H2-Aa	8.05317	Abca3	8.03829	Phlda2	7.69983	Zfp521	10.669	Tlr4	12.2004	NA	10.7749
NA	16.6152	Map3k1	10.9926	H2-T23	10.4829	H2-Q8	8.696	Hpgd	12.1866	Chchd10	7.87342	Prdx2	6.6857	Pi16	5.69634	NA	8.76168	Gsta2	17.4739
Spint1	10.4293	Sh3tc1	7.31131	Itgb6	7.12954	Ipo11	8.48709	Klf1	10.4324	Net1	8.37194	Ttll12	7.63342	Haao	7.51644	Ticam2	10.2126	Rsu1	5.41348
NA	8.06842	Sv2a	10.526	Eif2c4	7.17019	Tmod1	7.34854	Ces2g	9.74262	Necap2	10.0559	Cdc6	7.35869	Sfpi1	8.25847	Nrg4	7.55879	Trpc6	4.39043
NA	14.5688	5330403D14Rik	9.22516	Mex3a	10.3727	NA	6.02218	Gstm2	7.88175	Slc12a2	11.0825	Tmem8	6.81886	NA	5.81121	BC013712	6.49835	Csf2rb	8.56639
Meis1	10.049	Tmem119	9.16536	Golm1	8.39193	Gata3	6.84311	Hba-a1	3.80507	Cd55	7.33072	Acot6	7.99246	B3gnt8	7.58293	Mras	5.8782	Rap1gap2	8.57064
Socs2	8.63403	NA	10.506	Zmat3	6.27089	Oasl2	6.39233	Meis1	10.8087	3830612M24	5.67659	Cela1	8.33781	Ttyh2	8.0657	Bhlha15	13.43	Scarb1	7.79693
Cd93	13.3581	Hsd17b1	3.90705	P2ry1	7.23874	9830001H06Rik	7.2653	Lrrk2	11.6755	Pla2g12a	6.96013	B3galtl	8.45737	Zfp608	7.60985	Acpl2	8.83532	Nsdhl	10.1235
NA	7.85298	Arid5b	6.59518	A830073O21Rik	5.98707	F5	6.65673	AI607873	15.1367	Add2	8.08974	Mylk3	9.11456	Deptor	11.9316	NA	7.3957	Lmna	6.78037
Egfl7	11.5124	Arhgef6	14.6667	NA	8.21094	Ak1	7.16978	Cd53	3.86602	Ifrd2	6.30207	Tceal3	7.37002	Casp1	12.5833	Tbc1d2	9.06408	Tmie	7.16262
Cd86	8.07416	Fam107b	12.0832	Plekhg5	10.5752	NA	4.44307	Mogat2	8.61368	NA	8.18537	NA	8.55233	Coro1a	9.12032	Cpa3	4.92771	Trove2	7.07205
Naprt1	16.5808	Tubb6	6.82797	Chst15	7.73526	NA	9.16218	Pros1	9.56381	Cela1	7.51434	A430107P09Rik	7.31492	Ndst1	8.40685	Tmed3	10.4605	Tubb2b	9.37069
Prtn3	3.10074	5031414D18Rik	10.0356	Gse1	9.34228	Fxyd5	8.74714	C1qb	7.78206	Rsph1	6.4707	Daam1	8.03907	Ndst1	9.56947	Gria3	6.84448	Hsd17b7	14.5913
Sh2d5	9.78219	Thsd1	13.1406	Cd27	8.0595	Sla2	8.87349	Meis1	8.64443	Zmat3	5.47334	Eps15	10.2412	Cst7	6.03614	Cask	10.3805	Mdm1	7.91098
Pde4a	4.866	Ramp1	6.57559	Snca	3.56212	Gm949	4.58376	Gca	8.62311	NA	5.76974	Armc9	9.36047	Il6ra	6.4738	Hsd17b11	7.78449	Vldlr	13.456
Slco3a1	9.48907	Zfp608	8.88505	Cngb1	5.76175	Bex4	7.12431	1700020L24Rik	4.57112	Dnahc8	7.0724	Slc43a1	9.39228	Slc2a6	5.45781	1810011H11Rik	7.66751	Trove2	9.12967
Mboat1	10.7993	Gng2	9.65471	Zfp36l1	7.72664	Maged1	5.77646	Ahsp	3.62403	Arl4a	7.12264	Lpcat1	3.47193	Gm14492	3.89206	Agps	11.2484	Rab27b	6.2088
Mras	5.75882	Rbpms	12.0483	NA	6.69654	Ccrl2	6.2426	Rgs1	3.46076	B9d1	6.23995	NA	3.61458	Cd27	9.65434	Sun2	14.1897	Insig1	10.5405
Mfng	13.6111	Rbm47	5.6984	Nipal3	6.44535	Tbxas1	5.73869	H2-Eb1	8.02489	Hdgf	7.1252	Pfkm	10.4196	Pgam1	6.56105	NA	5.91128	Rap2a	10.8384
Nceh1	10.4615	Irf1	12.0984	Ptprcap	9.18243	Tpm4	6.63099	Aoah	6.35637	2210411K11Rik	10.5416	Selenbp2	10.3517	Ly9	4.37845	Usp2	11.0925	Ccdc109a	7.62614
Tle2	9.56802	BC013712	6.92688	9530053J19Rik	5.93555	Arhgap6	5.62859	Gstm1	4.15483	Fam46c	5.21418	2008-03-01	6.85736	Casz1	14.6694	Il17rb	7.33109	Gcet2	14.0086
Ppp1r26	11.2244	Galnt11	16.3094	5830454E08Rik	7.86972	Rhobtb3	9.56556	Plaur	8.16614	Fxn	6.6772	Klhdc8b	7.62307	Tes	15.3396	Clec7a	7.76467	Insig1	8.3121
Alpk3	9.85473	Coro1a	10.5813	Klk8	8.72862	Nav1	7.46783	Ighm	3.06711	Mylpf	7.59338	NA	3.64919	Clec4e	8.32641	Ramp1	5.38302	NA	7.35347
BC028528	7.5275	Kcnip3	6.39961	Gprasp1	6.99717	Rhob	3.74104	1190002H23Rik	4.70545	Stard10	7.82603	Slc2a8	5.87665	5430435G22Rik	4.1775	Lpl	8.04662	Gsta1	11.1786
Eva1b	11.026	Cxcr4	13.9011	Myb	5.76933	Phxr4	6.82253	Aqp1	8.08023	Selenbp2	9.31374	Ppm1l	8.67794	Myo1g	13.7682	2310043J07Rik	9.58441	Klf7	11.1874
Gpx7	9.59376	Pdgfrb	9.93567	Plvap	9.02923	Gimap1	5.89789	Srgap3	7.61574	Fpgs	4.60488	Atp7b	8.19521	Ctsh	2.8431	Lair1	6.66258	Sc4mol	9.0844
Kcnk12	6.57945	Lgmn	11.7498	Spef1	8.38199	Gpx8	8.05494	Ifi30	9.43048	Alad	13.3284	Ubac1	5.65031	NA	8.3542	Papss2	11.6102	Slc14a1	7.13074
Rab6b	10.607	Cdkn1a	7.67952	Ralgps2	10.2535	Arxes2	8.84807	Cd68	5.89833	NA	5.01369	Prelid2	5.92526	Gpsm1	14.8708	Mras	10.9328	Vegfa	8.27103
C030037D09Rik	9.01637	Abr	12.1428	Zmiz1	5.57009	Tmem98	6.12354	Adpgk	15.2045	Pkmyt1	7.69332	Sh3yl1	4.97445	Sh2d5	8.92251	Rdh12	6.60274	Plek2	11.4362
Mllt4	8.97132	Bcl6	7.36128	Dennd3	9.80523	Cdkn1c	6.92857	4833414E09Rik	6.71823	Mgll	5.15661	Ccdc74a	12.5227	Gvin1	3.9991	4930438A08Rik	9.11583	Cpeb2	10.363
Gyltl1b	9.51592	Vim	8.84437	Ccdc111	10.5716	Pcyt1b	4.89637	Rassf4	5.83422	Setd6	12.3077	Hif3a	6.4697	H2afy	8.87935	4632428N05Rik	9.65156	Tbxa2r	5.28075
Cmtm8	9.83258	Fmnl3	12.616	NA	6.75087	Zyx	14.2688	Slc38a5	3.8167	Setd6	9.5568	B9d1	6.73775	Fcgr2b	6.05614	Cd68	5.50787	Tln1	7.04849
Mpo	3.99159	Tmem176a	11.4945	Ces2g	5.01251	Mdm1	4.8909	Rassf4	5.51684	2510002D24Rik	6.49235	Nudt9	14.3049	NA	7.94521	Nme7	12.3625	Cxcr1	6.70301
Ier3	3.42099	Coro1a	11.2777	Serpina3g	7.16409	Sirpa	7.23434	NA	8.7567	Uhrf1bp1	6.92169	Ppox	6.26889	Coro1a	9.54592	Tmem119	8.0243	Gipc1	6.63468
2210408F21Rik	12.6374	Elk3	20.942	Kdm5b	7.32059	8430427H17Rik	6.12479	Gm7665	9.65244	Ptpdc1	6.32079	Acss1	12.5245	4930539E08Rik	6.88013	Hfe	6.59833	Smox	6.49827
NA	8.63466	Maml2	11.293	S1pr4	8.60862	Unc119	8.26176	2005-09-01	14.7888	A230051G13Rik	10.647	Chchd10	8.21337	Ttc39c	7.64192	Cd52	4.21044	F10	7.07703
NA	10.5739	Tlr2	12.717	Phldb1	6.17121	9530019H20Rik	6.57002	Prkca	10.1793	Drosha	9.98581	Clcn2	7.10415	Slco3a1	8.3233	Atp6ap2	6.82338	Mpl	5.51502
Acer2	8.46878	Anxa6	7.7547	Stat5a	13.8394	Hspg2	6.76263	Col5a1	8.56099	Uhrf1bp1	9.14221	Rfx2	10.0729	Fcer1a	4.5951	Tcirg1	11.5166	Nsdhl	8.38564
Ffar2	12.0023	Cd79b	9.47381	NA	7.2381	Gprasp1	11.2086	Parm1	9.00064	Cnr2	7.63373	Ptdss2	10.9409	NA	11.8151	NA	9.15479	Fas	12.1014
Smim6	7.98546	Grasp	4.52653	Il17ra	9.7454	Src	6.88997	Gm11428	3.37613	Klhl12	5.27725	Zfp800	8.76268	3830612M24	7.73758	Tmem141	9.64911	Leprel1	10.8393
Itm2a	10.7919	Tnfrsf13b	11.1905	Gadd45a	5.30889	Emcn	4.0666	Actn1	14.6775	3110056O03Rik	6.21624	Ifrd2	6.55837	Serpina3g	8.88537	Svip	6.33513	Rrbp1	11.7109
Abcb1b	11.2066	Cd74	5.68312	Blvrb	7.70163	2900026A02Rik	8.34577	Olfm1	9.7712	Gp5	5.53307	Hexim2	5.81526	Chst13	5.82574	NA	6.19009	Ppic	9.077
Lonrf3	8.47759	Gprc5b	10.9535	Hyal3	8.22187	Efnb1	7.75835	H1fx	10.0625	Dhrs4	8.28519	Ttc39a	8.80824	Coro1a	8.7701	BC094916	6.71992	Sdc2	7.45676
NA	10.4772	Fbp1	5.6761	Usp10	5.09646	2610035D17Rik	7.31201	Tmcc1	12.2185	Enpp5	8.63867	Ppox	9.50914	Haao	6.9936	Neu1	8.02604	9130223C08Rik	14.6006
Ypel1	8.91177	Dhdh	12.2598	Mast4	7.9596	6230427J02Rik	8.74062	Adam8	15.4594	Macrod1	8.12077	Crlf1	13.1141	Ikzf2	7.87092	Sowahd	13.154	Nrgn	6.02586
Esr1	9.62946	Soat1	5.69712	Ptprs	5.76858	Vldlr	5.66736	Rhof	7.99849	5730469M10Rik	9.97494	Samd4	10.3996	Celsr3	6.48436	Cpa3	5.58896	Thbs2	9.26311
Faah	10.5715	NA	17.1848	Ccng2	8.05708	Cd79b	9.84593	NA	9.59054	Larp1b	6.80002	Golm1	6.12294	Ipcef1	5.70762	Tgfbi	6.28782	Pdgfa	7.48748
Samd12	12.8922	Arhgap32	11.3894	Pcbp3	7.54795	2700046G09Rik	8.19002	Rgs1	3.75076	Cd97	8.59012	NA	11.0086	Mfge8	12.1041	Pik3r6	8.93912	Bbc3	10.5262
Rhod	15.1039	Llgl1	9.65046	Shank3	6.21441	Gprasp1	6.87843	Rasgrp4	10.0526	Bcl11a	10.2623	Spryd4	10.8147	Rin3	18.8274	Idh1	7.62306	Fhdc1	5.70516
Abi3	8.51718	Sgk3	10.2228	Ddit3	6.90594	NA	9.50388	NA	7.64512	Tnk2	6.31047	Spryd4	8.10511	Ramp1	5.31149	Csf2ra	11.0838	Pdlim5	8.39168
Krt18	10.5059	Tpd52	18.2825	Pafah1b3	8.76724	Rbpms	7.85052	Fbxl13	9.60982	Mospd3	5.72555	Tac2	14.3172	Tnfrsf1b	9.39479	Pram1	11.0981	Qsox1	8.232
Tle2	8.68909	NA	8.08247	Irg1	7.20394	Dusp2	3.48634	Arsb	5.41013	Olfm1	5.8623	Slc38a9	6.47767	Camk2a	8.94009	Atp6ap2	7.05793	Ralb	10.0515
Milr1	4.02611	Pecam1	11.6326	4933439C10Rik	8.60972	Mfap2	8.44112	Mxd1	9.52616	Hdgf	5.51883	Rgs9bp	7.41129	Palm	5.79516	BC049762	14.3157	Cyp2b10	16.2628
Egfl7	13.3932	Aim1l	7.71533	Hsd3b7	11.001	Snca	3.55405	Abcb4	9.79248	Abca3	7.73838	Dnajb3	7.58997	Epb4.1l4b	8.53295	Fkbp11	8.63094	Igsf10	5.54859
Tbc1d10c	10.7919	Il15	9.49272	Pik3ip1	8.38833	9830001H06Rik	5.76336	Rbpms2	7.48362	NA	4.48502	Tlcd1	6.43522	Fosl2	9.24066	Pkm2	7.19976	Plxnb3	10.7575
Atp10a	8.92897	NA	5.70776	Fnbp1l	8.22781	Tnik	6.09126	Unc93b1	6.32765	Fgfrl1	7.01094	Lmcd1	9.43816	Selplg	11.7148	Ly9	4.45442	Il10ra	6.1273
Lbh	10.8746	Ptger2	12.0472	Sbk1	9.23894	F2rl3	8.77874	Acpp	9.04016	6330562C20Rik	9.42349	Daam1	5.9584	Trps1	7.94504	Gm1673	6.60338	Mdm1	4.65234
Ifit3	7.91536	NA	8.93628	NA	6.80767	Gfi1b	7.28933	Card10	9.93933	Mospd3	5.87367	Slc11a2	7.35099	Selplg	6.61479	Hopx	5.48213	Cmah	14.1767
Mfge8	14.2893	Map3k1	10.001	Arap3	9.44762	Fam184a	8.0194	Rcsd1	4.71104	Isg20	5.63847	St5	6.59055	Sun2	8.95685	Cd93	9.0895	Atp2a3	7.98057
Tgfbi	6.26608	Marcksl1	9.91312	Osbpl1a	6.79611	NA	4.98931	Fas	8.45386	Fam55d	4.25377	Picalm	9.18971	Limd2	5.54125	Ero1lb	10.4321	Adcy9	5.5281
Hmgn3	9.77974	Hvcn1	5.1372	Tceal1	7.39455	Tspan6	8.38469	Nkg7	10.1675	Tarsl2	6.95447	Hmbs	6.05102	Lat2	16.2613	Evl	7.36484	Arhgap29	4.97116
NA	8.96625	Cd27	10.756	Cbfa2t3	8.57855	Fam49a	9.89927	Pira1	15.1856	Cachd1	7.91216	Osta	12.561	Coro1a	10.732	A830021M18Rik	9.09213	Ptpn12	7.92759
Irgm2	14.8323	Hba-a1	3.59865	Dyrk1b	9.13987	Cyp4v3	7.96409	Gm10419	6.32425	NA	6.10039	Mfhas1	12.6354	Acot1	6.05966	Flt1	7.80304	NA	7.69404
NA	10.2643	Myadm	8.47707	Tspan32	5.63489	Dach1	6.43042	Gata2	12.1275	Gnb4	5.73043	4930572J05Rik	5.42331	Notch1	4.54735	Tmed3	8.51636	Plscr1	15.3676
Spsb4	11.1468	Esr1	10.2795	Sox5	6.27257	Itgb4	6.76853	Diras2	7.15635	Ttll12	6.37682	2600006K01Rik	6.77403	Cdk5r1	6.4868	Cxadr	14.1884	Ophn1	6.97683
Cyp4v3	10.6375	Sfpi1	8.98908	Crtc3	8.62669	Celf2	5.4465	Lyz1	6.79363	Trip6	5.96465	Tarsl2	8.08727	Gng2	7.65124	Pkm2	10.0499	Fam63a	12.1106
Celf2	7.27318	Ggta1	10.4371	Gadd45a	5.29018	Arhgap6	4.48461	Stfa2	10.2621	Zfp956	6.96077	Gjb2	9.93579	Ak4	8.02564	Rnpep	8.62689	Inpp4b	10.9264
Car12	8.00928	Tes	17.0622	Ddit3	7.0422	Rufy4	5.65132	Optn	9.44309	Txnrd3	7.73806	Slc8a1	11.0964	Plcb2	11.5065	Mpo	3.74717	Trp53inp1	5.8092
Pik3ap1	4.58901	Sorl1	3.92755	Tnfaip2	6.6277	NA	4.01194	Trem2	9.81915	Lpin2	4.59856	Mthfd1	11.2949	Fam189b	8.56578	Atp6ap2	7.70447	Itga6	5.79317
Tead2	9.36486	Coro1a	10.0307	H2-Q5	14.1963	Dlg2	9.6521	Clec4b1	14.3906	Clec4d	6.55143	AI427809	8.37446	Fut8	9.17585	Plod3	7.82127	Trim47	5.8428
NA	9.00009	NA	8.15323	Tal1	10.3224	1810062O18Rik	7.8345	Dgkg	12.061	Ssbp3	9.46777	5730469M10Rik	6.94038	Rassf4	4.80205	Arhgef6	12.2147	Slc22a23	7.07633
Shisa5	8.34342	Neurl1b	10.1301	Baat1	9.45659	1810011H11Rik	6.93789	P2ry1	9.50319	Ttc39b	6.92848	Cacna1h	13.0013	Fut8	8.99182	Igfbp4	8.09968	Dusp4	10.2881
NA	10.0968	Spna2	10.2924	Zfp874b	8.44494	Sh2d5	6.81844	Lrrk2	12.2005	Atp13a3	6.81027	Otub2	8.05809	Il3ra	8.88481	Pgam1	5.92813	Ccdc92	8.06231
Acot11	10.2016	Ramp2	8.8398	Efnb1	7.33206	Zc3h12b	8.22958	Fam101b	8.51895	Mboat2	4.36326	Fbxw2	8.20547	NA	4.40722	Tctex1d1	9.37018	Megf10	7.89786
Pnck	9.35808	Traf3ip2	9.7505	Casp3	6.53799	NA	4.55869	Dapk2	10.5378	Slc25a38	8.10424	Mgst3	8.52016	Nat8l	6.99061	Egln3	5.13721	Serpina3g	7.81014
Parp3	8.54036	F830005D05Rik	8.32391	Igf1r	11.8926	Muc13	9.75035	Tmem154	8.44402	Fxn	6.6107	Cpne9	12.5454	Plxnd1	6.38287	Id1	6.52667	Fcer1g	5.63218
Hspa12b	8.03345	Irf1	5.91253	Ikzf2	6.06395	Zfp36l1	5.45054	Gfi1	2.8711	Cldn13	8.50892	Pmm1	6.7517	Mgam	4.67841	Fes	10.0679	Me1	11.9473
Acot1	6.46964	NA	9.82477	Mdga1	6.27431	Kcnj5	6.78907	Fes	10.6724	NA	5.93489	Pxmp2	6.53254	Tcf7	11.4349	NA	4.74784	Unc119	6.88168
Rab31	13.3092	NA	11.4408	AA388235	5.88769	Mylk	5.51993	Prkcdbp	8.40994	Acsl6	4.82357	Atp13a3	7.41593	Snx24	3.9262	1810011H11Rik	8.9841	Spnb1	6.18516
Mgl2	4.28178	Elmo1	9.77959	Eif4e3	8.83633	Tmem98	9.01402	Sdc3	7.48625	Dyrk3	10.5016	Sphk1	8.91007	Cmtm7	16.2765	Cd93	11.983	NA	13.8202
Lbp	4.26135	Myl10	2.68542	Spn	10.094	Ptgs1	5.6194	Gsdmc2	8.95483	Pm20d2	8.36223	Plekha6	9.1583	Als2	11.1734	Plau	11.4399	Ckap2l	5.36624
Odf3b	7.80911	Cobll1	11.8368	Trfr2	6.72675	Gstk1	6.97518	Mfsd2b	8.22914	Pgbd1	6.85469	1700006J14Rik	5.29707	Mpeg1	3.88738	Gstm4	10.9608	Ptger2	9.02267
Tspan2	5.08533	Hlx	8.71904	Slc14a1	5.95501	Wfdc2	4.21134	Trpc6	4.86062	Top1mt	6.99244	Slc25a38	12.5843	Tes	14.5648	Pgam1	6.39627	Ufsp1	5.90158
Myadm	7.56752	Ppnr	12.8657	Gata3	6.06789	Cd93	9.16518	Gdpd3	6.17397	Rps27a	6.45051	Txnrd2	9.70147	Tec	12.4975	Ctsz	8.6032	Hivep3	10.0921
Msi2	10.2252	BC028528	9.3343	Cyp2d22	7.69506	Prkca	5.04659	Pbx1	7.04134	Soat2	5.0212	Lpin1	6.30779	Epb4.1l4b	9.29504	Rbm47	4.70038	Csf2rb	10.1186
Cd274	12.3703	Egfl7	11.4919	Kcnn4	11.1999	Cited2	8.13336	Adam8	12.2134	Gclm	14.8945	Slc35e2	7.32621	Fxyd5	10.0435	Kctd17	10.1418	Scarf1	6.21179
Plcb2	12.1908	Ccnd1	9.03042	Apoc1	6.81816	NA	7.43082	Fmo5	7.43925	Apoc1	5.89369	Traf4	6.84809	Tor3a	7.15159	Lgals1	3.95908	Pcyt1b	5.12679
Elmo1	8.12597	H2-DMa	15.2122	Trp53inp1	8.27014	Tmem150a	4.90394	Cyp4f18	10.1974	Stard10	8.56667	NA	11.6142	Arsb	4.56345	Plin3	12.1943	Adam9	5.9975
Jak3	11.5381	Nat8l	8.13289	Lgals1	2.99555	Pdcd4	9.22903	Csrp3	9.69035	Cd97	6.12379	NA	5.68999	Pou2f2	5.42588	Cd79b	12.1765	Nfe2l2	8.98751
Abcg1	8.18681	Fcer1g	7.19352	Zbtb20	5.38743	6230427J02Rik	8.71811	Bcl6	6.51747	Hs6st1	9.83386	Lmna	10.5059	NA	8.90627	Pik3r6	7.84299	Mfsd2b	6.62032
Cd200	10.4726	BC005764	6.97917	Iqgap2	7.13296	Gimap6	5.00337	Lbp	4.37528	Angptl4	7.70656	Prdx2	8.6609	Epb4.1l3	3.30309	Spsb4	10.5074	Pcdh7	6.50273
Rftn2	9.35594	Fcgrt	8.34213	9130020K20Rik	4.51691	Zfp521	7.74829	Lst1	6.88805	NA	4.82822	Armc9	7.49963	Arid5a	8.40167	Glis3	9.00609	Pik3r3	12.146
Lst1	6.6146	5430427O19Rik	11.4491	2410006H16Rik	6.7263	Chn2	6.9367	Scin	7.65447	Acss2	7.81625	Mical3	8.74884	Irf1	8.29994	Ctsz	9.29157	Pign	7.84539
Csad	8.76759	Ndst1	14.3295	9130008F23Rik	6.84383	Dgka	6.77591	Igf2bp2	9.48172	Olfm1	5.72496	Slc16a10	7.28219	A730054J21Rik	10.0825	Ganc	11.0058	Neurl1a	5.86203
D630004K10Rik	10.5935	Casp1	13.3399	NA	6.60387	8030474K03Rik	5.17898	Gstm2	6.91801	NA	7.5284	Mns1	9.89847	NA	8.09382	NA	4.54521	NA	8.3336
Clec4e	8.22897	Gpr97	14.9338	Acss2	9.00644	2010204K13Rik	8.12575	Tbxas1	7.36635	A430107P09Rik	5.97225	Orc5	8.36612	Eif4e3	9.99966	NA	8.77019	Fert2	6.4878
Tmprss3	9.72228	H2-Ob	9.14502	Aqp11	7.20042	Gm11818	6.04499	Pfkfb4	8.78212	Krt10	6.58662	Lrrc20	7.35269	Als2	13.2377	Tlr4	8.97114	Rasl11a	8.48433
Cish	10.7261	Elmo1	10.4638	Stat5a	6.97894	Fyn	5.41027	NA	10.1572	Matr3	6.64378	Slc35e2	7.49086	Abcb1b	9.68299	Tcirg1	8.34003	Upp1	7.00294
Pcgf5	6.06762	Lck	6.82256	Blvrb	6.28516	NA	6.67196	Col16a1	6.31263	Bdh1	5.41862	Alkbh8	7.33888	H2-Oa	10.0634	Lonrf3	7.73215	Gfod1	10.7385
Sh3d21	9.2541	Eif4e3	12.7744	Dab2ip	8.58535	Cd74	3.64197	Mgam	5.09972	Ptrh1	5.25994	Clstn1	5.16999	Maml2	8.86948	Celsr1	9.11355	Lrp12	10.9067
Napsa	8.09706	Marcks	12.4808	Hyi	7.24846	Fxyd5	7.98146	Lat	6.36381	NA	10.2646	NA	6.06128	Fads6	6.99921	Tpcn1	9.89377	Neurl3	7.97608
Rilpl1	7.24787	Il6ra	9.59439	Arl4a	7.38365	Gnb5	6.84118	Rab44	4.42296	Muted	9.15996	St5	6.6786	Gdpd3	5.38617	Aldh5a1	10.0946	Sec14l2	8.88573
Arhgef3	11.9006	Nav1	10.0958	Hoxa7	7.65245	Ctdspl	6.19557	Pbx1	6.17196	1500001M20Rik	8.89073	Pabpc4	8.88872	Icam1	7.00898	Gm1673	7.2289	Ppfibp1	8.98233
Rbpms	6.3811	Mical1	10.8512	Pcmtd2	5.21289	Aqp1	6.99365	Upb1	11.7861	Lrrc20	6.56911	Mtfp1	5.83704	Plod3	7.10133	Pdia5	8.07916	Spint1	7.88964
Map4k4	10.0388	Parvg	10.5366	Bgn	5.2181	Tnfrsf13b	7.13496	Clec4d	10.0756	NA	7.79094	Traf4	5.68847	Ctsh	2.75853	Coro1a	8.56021	Inf2	7.76102
Arpp21	7.37632	Myo1g	14.6987	NA	5.83761	NA	5.35276	Ugt1a10	4.62057	Bag2	5.44203	Rab3il1	8.29318	B4galnt1	6.23779	NA	10.9376	Pdlim7	12.4618
Gbp3	4.98462	NA	10.379	E130102H24Rik	5.47726	Sall2	6.10034	Rassf4	7.26248	Mylpf	6.49254	Psmd9	8.73075	Zg16	12.7323	Mical1	8.245	1810011H11Rik	7.57457
Chd3	10.2144	Slco3a1	9.27277	4930402H24Rik	5.05713	Emid1	5.68567	Aatk	5.24151	Slc6a13	6.7716	Wdr81	4.58167	Guca1a	8.20478	Rnpep	8.77432	Hmgn3	7.66551
Msi2	10.0334	Marcksl1	6.70849	2006-09-01	7.67661	Cnrip1	3.83675	Cd300ld	13.5373	Cldn10	4.38243	Usp6nl	7.92753	Gria3	5.65459	Plekhg3	6.85887	Slc11a1	7.04341
Fchsd2	13.1337	H2-DMa	17.3974	H2-T23	12.4989	NA	4.86614	6430548M08Rik	10.7695	Dhrs4	7.65333	NA	9.15883	Ggta1	8.41188	Bcl2a1d	8.26413	Gpr146	7.12879
Limd2	5.67389	Evpl	6.98081	Plscr4	6.15013	Coq10b	3.24505	Klrb1f	4.88419	Asns	5.29872	Dus2l	8.27302	Tbc1d2	7.93784	Rassf2	6.55804	NA	10.481
Igfbp4	7.93733	Igfbp7	10.6327	0610009L18Rik	4.74932	Arhgap6	5.12329	Pde1b	8.57149	Nat10	7.51369	4930528F23Rik	12.5561	Ttc39c	8.24568	Hsd17b11	7.3918	Itgb2	7.6171
Pkia	9.91503	Eml4	14.8644	Tmem64	9.97966	Snx33	5.2586	Pik3r6	8.66028	4930572J05Rik	4.64568	NA	6.96897	Acy1	7.40391	NA	8.38926	Uaca	6.44255
Sirpa	8.8041	Apcdd1	12.3216	Pcyt1b	6.06083	Gng11	5.31361	NA	7.35984	Slc22a18	4.46757	Fam195a	7.96118	Arid5b	4.87901	Sfpi1	7.59836	Ptger3	5.64109
Gpsm1	14.5513	Mfge8	14.6348	Rgl1	6.84919	Capn3	6.2434	Diras2	7.10399	Map3k6	7.64758	NA	5.77258	Cxcr4	10.5157	Acot1	4.88393	Cd300a	9.04085
Epsti1	5.5068	Dusp2	4.76766	Mylk3	8.30087	Csad	6.31245	Stx3	12.728	Adcy4	7.42318	Ccdc23	6.73725	Sgk3	7.60231	Itga1	10.86	Pik3cb	8.77651
Clec4e	7.77799	Tgif1	9.76935	Rcn3	6.12165	Inf2	6.78162	Aldh3b1	9.23471	Tfe3	6.63372	4933436C20Rik	7.50439	Gpsm1	9.74403	Nfam1	8.1124	Rgs18	3.76385
Atp6v1g2	8.01198	Pecam1	10.38	2900026A02Rik	7.48622	NA	11.465	Hmox1	7.86292	NA	8.03955	Shisa5	6.59375	Cmtm7	13.4684	Dstn	10.4432	Pfkp	7.78215
Aldoc	6.95281	Spns3	11.1356	Phc1	11.0607	Cyp7b1	5.08572	Mylk	10.6796	Htra2	7.21763	Ptpn14	6.47314	Fcer1g	5.86728	Edem2	6.90655	Pqlc2	6.11062
Tcf3	10.7401	5031439G07Rik	12.7574	Nlrc3	5.08457	Plscr4	6.18592	Slc14a2	7.6421	Xk	7.01021	Bcl2l11	6.87592	NA	5.78403	Gng2	7.6246	Mapt	11.5572
Fbp1	4.80335	Gm336	7.50271	2010004M13Rik	9.51785	Magef1	6.94292	Plekhg3	6.48754	Tarsl2	6.87047	6530401N04Rik	5.16265	NA	4.83128	Cd69	3.15093	Smox	7.60865
Elk3	17.4536	Sgpl1	7.24709	A330017A19Rik	6.0757	NA	7.56894	Plxnc1	5.98891	Nat2	11.3541	NA	5.31753	Sun2	11.5947	Gm7122	5.72788	Prkar2b	6.14709
Aim1l	6.58904	Padi2	9.58681	Zan	6.71296	Dock1	5.87979	Rasgrp4	12.9399	Shisa5	5.96216	Lpin1	5.95523	NA	7.67097	NA	10.1838	Rusc2	5.99549
A830080H07Rik	9.09256	Eif4e3	11.5048	Pank1	7.92397	Fkbp9	8.16208	Ugt1a10	5.52187	Muted	9.54541	Ppap2a	13.4739	Anxa6	5.92079	Cep164	3.77857	Clic4	6.86182
Mpl	5.89707	Mcoln2	5.43667	Ptpn14	7.10214	Tgfbi	4.36829	Cotl1	11.2318	S100a8	2.70462	NA	8.16605	Clec7a	6.46829	Prdx5	9.24719	Ppp1r3d	7.50018
Pik3ip1	10.5765	Sgk3	9.96964	Deptor	8.30924	Ifitm3	11.871	Klra17	15.6953	Tmem231	7.12442	Hexim2	6.06079	Sema4a	3.7121	Siglecg	12.0174	Prkd2	14.7901
Pkm	9.66023	Accs	14.4446	Itgb7	6.29491	Peg13	7.07886	Alox12e	15.5791	Slc25a38	7.41827	Ptk2	5.51038	Parvg	8.65458	0610040J01Rik	6.87883	Atp8a1	5.3057
Rnase6	10.0671	Xpc	6.74512	Rnf125	7.3871	Prodh	8.81899	Csf3r	4.20861	Sun1	5.66863	Mt1	4.70812	Acy1	4.94986	Cd52	3.52443	Nlrx1	8.52177
Marcksl1	8.50625	Ifnar2	10.876	Slamf1	7.2491	Actn1	9.44578	Slc40a1	3.66041	Fam55b	6.34365	Cd24a	7.10153	Adrbk2	8.75654	Gpc3	6.52418	Syne1	6.35599
Ift81	8.26643	Nav1	9.55251	Ctdsp2	7.41218	Snca	3.1768	NA	3.19278	NA	6.03483	Slc1a4	7.51995	Dtx4	5.57811	Nat8l	6.93677	Neurl3	8.26912
Haao	7.02433	Tlr7	8.65939	Dock11	11.6602	F11r	5.65452	Arg2	15.7433	Slc8a1	9.34041	Bag2	5.83901	Mtus1	5.11668	Ms4a6d	7.17537	Plek2	14.6997
Maged2	10.482	Bcat1	9.78564	Sox6	6.96418	Tes	11.2225	Pde1b	8.44608	Lgals9	5.25776	Trak2	9.66725	Fmnl3	11.6409	Ikbke	7.78836	Diras2	5.76172
Fam49a	12.3699	Ptpro	10.9571	Plp1	5.72349	NA	3.00658	Mag	9.04221	Ppm1l	6.89027	Evi5	3.65392	Nfam1	7.50722	Ifngr2	5.7412	Smox	10.6847
NA	8.88943	Tes	16.3495	Rftn1	9.73276	Cd93	6.3843	Pde2a	8.84496	NA	6.9518	NA	9.15437	Rnase12	5.40793	NA	8.85921	Il12rb1	10.1793
Sema7a	7.70742	Znrf1	8.31094	Prkcdbp	5.6497	Mfge8	8.91966	4632428N05Rik	8.87737	Cd82	2.70742	Orc5	9.81198	Tbc1d10c	13.7968	Tmx4	13.5275	Cd28	6.01985
Sult1a1	5.86587	Erdr1	2.71889	Itgb4	6.19696	Hspb8	6.40608	Nrgn	6.5875	Pitrm1	11.7634	Osgepl1	8.14395	Tmem229b	8.47996	Galns	8.25372	Rhobtb1	7.87018
Coro1a	8.61322	Fosl2	10.0351	5430427O19Rik	7.42026	H2-Q8	10.435	Ermap	3.61862	2410127L17Rik	5.10434	Klf3	5.07691	NA	8.71315	Sdf2l1	5.83589	Vegfa	7.44687
Tbc1d10c	7.471	Fgf13	8.85219	Enpp5	9.00057	Gnb4	6.92358	Cnn2	7.62764	Celf1	8.81796	Gnl3	5.02285	Dpp4	9.09241	Ceacam2	8.10576	Plk2	5.12875
8430408G22Rik	11.3877	NA	10.2187	C030013C21Rik	8.07142	Cited2	6.18559	Ampd3	8.07277	Grb10	5.71372	Rabggtb	6.59311	Mmp2	5.48042	Nod1	6.67533	NA	7.27529
Ccl27a	10.8474	Dhdh	9.53259	Ptrf	4.50455	Pls1	4.69898	Epdr1	11.2685	Hnrnpul1	4.98673	Fam82a2	6.45644	Tnfaip1	5.12404	Tns4	8.14903	F2r	9.20206
Cpa3	4.2732	Ly9	5.80376	Mllt4	5.87129	Clstn3	7.54784	Atp2a3	8.87406	Mapk9	6.14627	Cnnm2	9.04606	Anxa2	7.03537	Il6ra	7.33955	Fat1	9.31258
NA	9.2091	Ccnd1	8.30161	2008-09-01	7.22519	Ppp1r3d	6.48799	NA	6.30845	Pla2g4b	6.04237	Cd59b	7.34492	Tbc1d10c	9.01205	NA	8.96406	Ccnjl	10.2512
Gbp3	4.66348	Plxnd1	9.27617	Frmd4a	7.72229	NA	2.82219	Mef2c	7.22412	Setd4	6.44668	Pramel4	5.62469	Sestd1	9.83261	Impdh1	12.2615	Trp53inp1	8.92094
Tlr7	7.92439	H2-Eb1	7.16165	NA	4.97566	Bcl2	7.5001	Lilrb4	12.5146	Traf4	5.51333	Idh3a	4.61981	Celsr1	8.21714	Mogat2	12.5765	NA	10.2023
Naprt1	8.61828	Dock10	6.9293	Il27ra	7.09723	Itm2a	7.21218	Gpr160	3.71963	Cbr1	10.3035	4933411D12Rik	5.99367	Irf1	8.81137	Cebpb	3.51463	Ccdc92	8.57754
Hmgn3	8.80735	Mc5r	10.0211	H2-Q6	10.1802	Rab6b	6.97832	Bglap2	4.63822	Mllt3	3.92507	Fads2	6.67859	Ifitm1	6.68053	Rasgrp2	11.009	Slc14a1	6.38562
Elmo1	7.89364	Ndst1	8.47264	Nrxn1	6.10375	Cd79b	5.78453	Lhfp	5.59723	Adcy6	4.75248	Tlcd1	6.99676	Eif4e3	10.2403	Fmnl3	12.0523	Tm7sf2	6.22241
Irf5	5.72212	2310047K21Rik	12.2656	Unc13b	6.39538	Scml4	6.9941	Cx3cr1	4.31561	Arap3	6.19371	Pgbd1	6.97468	Stx3	6.99035	Ak4	7.71046	Diras2	5.33188
Pim1	5.59859	Ccnd1	6.15103	Adcy7	7.42463	NA	4.69714	Clec5a	8.10028	Zfp36l1	4.26947	Ext1	10.0672	Tbc1d2	7.0728	Hlx	7.194	1810011H11Rik	5.60774
Dlk1	10.1579	Fam49a	13.1897	Pdlim2	8.86169	Ccdc112	6.83447	Mtus1	5.59836	Acsl5	4.47179	Fpgs	4.38337	Lat2	10.1255	Guca1a	8.22589	Snai3	4.828
Cep170b	7.23466	Rin2	9.85287	NA	5.4634	Muc13	7.89225	Ccdc125	6.05997	NA	7.52398	Comt	4.89997	Map3k14	7.58491	Rogdi	8.64082	Unc119	8.19977
Satb1	8.7601	Limd2	5.94549	Prmt2	7.02601	Zfp608	5.44431	Hmgn3	9.04665	Tnik	5.67792	3110056O03Rik	6.02817	Tns4	7.59517	Pdia5	10.0934	Cd84	11.0379
Csad	8.17297	Pkm2	10.2506	H2-T10	10.7684	Tha1	7.79998	Dok2	9.43098	Wdr55	7.0444	Epn1	5.66633	Tmem50b	8.00076	Kcnk6	7.54867	Aldh1a1	5.08069
Prkg1	8.34724	NA	7.1104	Csnk1e	12.4573	Capn3	7.45346	Sulf2	8.79714	Armc6	7.65778	Psmd9	6.61246	Pkm2	6.03735	Prss16	7.71355	NA	5.86717
Ociad2	7.78615	Adssl1	4.77336	2006-09-01	7.70864	Ptger3	4.75392	Hbb-b1	2.9895	Orc5	7.08532	Helq	5.46524	Elk3	15.4445	Gpr84	10.1226	Edem1	9.1457
Gm1673	7.09485	Bok	12.1661	Tmem176b	8.46201	Cd72	6.04082	Pram1	10.2206	Timp2	7.13133	NA	5.91411	Pik3ip1	9.39321	Tnfrsf1b	8.78731	Hpse	5.16763
Zfhx3	9.90721	Sgk3	6.49426	Phldb1	5.50671	Homer2	4.27602	Axl	5.67813	NA	5.17819	Exoc1	4.37701	Dhrs7	7.13126	Pnkp	9.15412	Sqle	11.3091
Trbv13-2	9.34481	Plekha1	13.2369	Il16	9.08693	Mfge8	9.582	Csf3r	3.75434	Nat6	6.24085	Rnf123	6.81344	4930515G01Rik	7.21561	Mical1	9.10265	Col18a1	15.2858
Ift81	7.10359	Ndst1	9.56251	Mef2c	5.14037	Fam69b	7.93315	Mefv	4.42159	Acp2	7.11408	Fpgs	7.20004	Il6st	5.48298	Fcer1g	5.92156	Gpd2	4.44858
Pdlim2	11.9618	NA	9.20967	Cd84	5.03866	Gpx8	6.95464	Fcgrt	7.22841	Sbk1	7.14845	1810055G02Rik	7.25487	Bhlha15	7.42157	Rasgrp2	9.48792	5430417L22Rik	12.6607
Ephb2	9.66217	Clec7a	7.40965	Taok3	6.21793	Rrad	4.56305	Ndrg1	8.98788	Dmwd	6.40415	Tnfrsf14	7.13823	Fxyd5	8.94992	Igll1	9.00512	Zswim6	9.90352
Cd79b	11.665	Soat1	7.78618	Vamp4	8.11765	Cltb	7.31983	Chst1	7.54205	Olfr414	7.07076	Agpat3	3.81961	Tnfrsf1a	8.48997	Nostrin	6.71017	Inpp5a	7.2777
Gtdc2	13.0613	Tmem194b	13.0463	2010016I18Rik	5.32825	Slc18a2	3.48112	E2f2	7.88675	Nsun5	5.83485	Mettl8	8.86993	Myl4	8.11386	Tmem2	7.58943	Klf6	3.11617
Trp53i11	7.69752	Ano10	10.6487	Cpeb3	6.78278	Ptpn22	6.62117	Atp2a3	11.385	NA	5.22138	P4ha2	8.64914	Rasa4	7.66315	Tmem2	7.39195	Gpr146	8.35716
Fkbp1a	8.12422	Gpr183	8.7591	Tmem9	9.06406	Tmem159	4.44574	Cd97	8.97914	Otub2	5.60458	Cpox	9.01822	Diras2	5.66803	Tslp	7.65536	Myo7a	7.86127
Fstl1	9.89038	Elmo1	11.2319	Slc11a2	6.92366	Cd74	3.55446	Lphn1	7.00258	Ppp6r2	7.55702	Nckap1	4.11173	NA	8.76069	Gm5552	7.12113	Slc14a1	5.90882
Llgl1	7.89218	Il15	7.69546	Pfkfb2	6.6503	Col4a1	4.88243	Sepx1	5.75634	Adck5	6.48108	NA	12.1139	Ppm1f	9.94312	Naip2	9.85333	Lrp12	10.4639
Ctla2b	6.35975	Psmb8	12.431	Ggnbp1	6.57133	Adamtsl5	5.46728	Atp1b2	4.89438	Cmpk2	5.53132	Katnal1	6.2913	Znrf1	6.72562	Stard5	7.92205	Tom1l1	7.2701
Coro1a	9.02362	5031414D18Rik	12.9161	NA	5.4482	NA	8.27893	H1fx	8.37332	4632415K11Rik	3.93388	NA	6.62432	Pgam1	5.01669	Tmem178	9.50198	NA	10.4759
Antxr2	9.74732	4930515G01Rik	8.40475	Acvr2b	9.14507	AA388235	5.41158	NA	3.36485	B3galnt2	4.16065	A930026I22Rik	7.31021	A830021M18Rik	7.58723	Tnfrsf1a	7.62064	Trnp1	10.7821
Elmo1	9.00823	6330416G13Rik	9.05942	NA	4.57977	Tox	3.36997	Vim	7.06028	Nsun5	5.90903	Pmm1	6.90354	Tgfbr2	14.6981	Edem2	8.94706	Pkd2l1	11.775
Tmem71	5.72798	Anxa2	8.06091	Tnfaip2	5.80727	H2-Eb1	4.75736	Pilra	12.7592	Gm5548	5.30561	D16H22S680E	8.53507	Cd48	7.53649	Cables1	7.17679	NA	15.4341
Galnt11	12.7928	Alcam	5.48733	Gdf3	5.64144	Matk	9.01146	Slc2a6	5.00577	Smap2	10.7597	Rhd	8.98175	NA	11.5394	Cmtm7	9.55537	Cda	12.4652
Spata13	9.52484	Otos	8.72154	Spic	4.80637	Rcor2	6.6161	Ppp1r18	6.15065	Celf1	7.24612	Tbccd1	7.34533	Trem1	7.88126	NA	9.40621	Prr15	7.10381
Hgf	10.834	Mmp2	6.25819	1110035H17Rik	6.09214	Pdcd4	8.96216	Cc2d2a	7.09456	Plekhg5	7.65803	NA	8.71171	Hbb-b1	3.50924	Slc31a2	7.43248	Mknk1	11.8386
Arhgef4	9.46191	Slc4a1	2.77356	NA	4.56725	Cd274	8.4483	Dhrs7	7.34719	1300001I01Rik	8.35452	Larp1b	6.55344	Tnfrsf26	5.55739	Ednra	13.9962	Cd180	6.45245
Elmo1	7.58333	Zfp238	13.0936	Lxn	11.1247	Atp6v1g2	5.59839	Mef2c	10.9474	Sox5	4.80215	Abcb9	6.67541	Ppm1f	6.02772	Lamp2	7.46228	Cdkn2a	11.1202
Dnahc1	9.75185	Ahnak	4.49364	Pank1	6.16284	Vldlr	5.60918	NA	7.87413	Usp6nl	6.69452	Pigq	7.89846	Gfod1	10.7667	Smpdl3a	6.17707	Parvb	9.93639
Ramp1	5.08266	NA	8.79921	Lhfpl2	8.54018	Hemgn	6.52731	Fosl2	8.90561	Spryd4	6.39306	Eef1d	5.95902	Lonrf3	6.74048	Tubb6	5.01533	Sesn2	7.19291
Znrf1	7.36176	Arhgef3	11.9437	Otub2	6.46171	Tes	10.4111	Napsa	7.56434	Heg1	5.72421	Ntn4	8.32975	Bckdha	10.1217	Trem2	8.10733	Nlrx1	6.98117
C230037E05Rik	9.19908	Slc27a1	8.16761	Igfbp4	5.51402	Hist1h1c	3.37858	Gucy1a3	6.68672	Klhl8	5.40875	Slc7a7	5.33082	Rora	6.02965	Cd177	3.08865	Fam83g	7.44836
Dync2li1	7.02034	Atp8b4	6.79192	2410018M08Rik	6.45735	1810058I24Rik	6.25466	NA	5.11979	Asph	5.80514	Donson	5.95673	Trps1	5.79421	Rhob	4.01898	Lrp8	9.36982
Trib3	8.43744	Pgam1	6.42074	Bbc3	8.01325	Lrrfip2	6.88555	Stx11	11.3923	Necap2	6.98815	Ncapg2	5.62776	Idh1	6.13503	Prr7	6.80981	Rras	7.004
Unc93b1	5.38314	Parp3	8.25105	Nf1	5.0107	Bdh2	3.33084	Csf2ra	9.843	Top1mt	4.28819	Rrm2	7.01928	NA	8.09108	Glipr1	6.39241	Nacc2	11.0697
Epb4.1l1	9.98119	NA	10.2549	Prmt2	6.50319	Selp	4.34907	Slc18a2	4.62453	1700009P17Rik	6.37439	2210411K11Rik	9.65736	Mfge8	11.4299	Tnfrsf1a	8.62343	Rab6a	7.83654
Oasl2	11.6658	Nme7	4.81059	Mef2c	5.05922	Spna2	6.25474	Adrbk2	9.12611	Ggnbp1	6.43448	E130308A19Rik	4.81708	P2rx4	6.38011	Tcirg1	6.56302	Slc19a2	10.0623
Hgfac	5.56049	Neurl2	8.17292	Drosha	9.88867	Zfp532	4.84096	Plxnd1	8.24117	Ttc39b	4.73546	Cox6b2	6.22245	Gata2	9.3665	Ces1d	8.356	Zswim6	9.57933
Tnfrsf13b	8.89011	Gpr97	10.8717	Ctse	2.75443	S100a1	9.52587	Klf4	5.06813	NA	3.147	Abca3	7.6238	Aim2	6.58407	Gjb3	6.48546	Paqr7	9.773
NA	14.8467	Fxyd5	10.5911	Magef1	6.49299	Vcl	7.10548	Cd97	11.6307	Aasdhppt	5.95481	Otub2	6.09791	Rbpms	7.92507	0610007P22Rik	5.92226	Cish	8.33477
Igfbp4	7.14157	NA	13.0245	Ppp1r26	7.02899	Rnf208	6.40514	Hs3st1	5.69677	BC057079	9.64869	Lgals7	6.74836	Phgdh	6.51961	Mical1	7.94023	Snap47	7.99235
Npr2	7.42801	Tia1	7.02264	Gpatch2	5.49885	Dapp1	7.02803	Adcy6	7.23826	Orc5	8.45473	NA	13.2759	Psmb8	10.2371	Ramp1	4.79297	Kalrn	6.71399
Slco3a1	6.79079	Mcpt8	3.39116	Kit	5.42627	Il20ra	4.41183	2410076I21Rik	5.9983	Fgfbp3	5.5614	Casp3	5.55734	Ap3s1-ps1	4.26138	Pcp4l1	3.12825	Insig1	6.61868
NA	7.45489	Coro1a	11.0024	Abhd14b	11.2466	Mllt4	5.58603	Sun2	8.48844	Fam109b	5.71761	Wdr55	7.58934	Il15	7.26396	Fmnl3	9.35964	Gm949	4.23007
Fzd6	8.82089	Large	9.15277	Tmem98	8.03416	B930041F14Rik	8.0889	Sun2	11.8685	9430008C03Rik	5.93025	St6galnac3	5.29163	Aldh1b1	6.68802	Dab2	11.7354	Actn1	10.0299
Pcbp4	11.8869	Ctxn1	7.61381	Slc27a3	4.65592	Zfhx3	6.99749	Neurl1a	6.32955	NA	6.39679	E2f4	9.71291	Slco3a1	6.12005	Ppapdc1b	9.62903	NA	5.9851
Rgs7bp	8.19947	Snx29	7.77297	Zscan2	4.68931	Tmsb4x	7.35614	Klf6	3.01358	Tlcd1	5.03514	Ikzf1	5.52904	Dgat2	4.15833	Chpt1	7.29593	NA	7.43145
Gtdc2	13.0897	Slc39a6	16.3279	NA	5.56218	Spic	4.67801	Samhd1	7.19201	Snrpg	4.63419	Hars	6.52225	Gfod1	8.62181	Myo7a	8.58923	Engase	5.11669
NA	11.421	Slc44a2	8.0306	Gmfg	11.3925	Prdm16	7.28275	Cd200r3	8.68062	Pip4k2c	10.9177	Psmf1	7.08653	Pecam1	8.37912	Casz1	12.5812	Mdm1	8.82324
Plp2	7.48509	Marcksl1	6.32125	Recql	7.13478	Gpr97	9.10678	Tpm4	7.25388	Dnajb3	5.89923	Slc25a44	9.29713	Gpr183	7.13761	Arid5b	4.7016	Hmgn3	7.20388
NA	8.90089	Elmo1	8.28332	Gch1	9.25938	D330045A20Rik	4.75352	NA	6.58883	Polr3g	6.47535	Ifi30	5.26424	Rnpep	7.5012	Mtus1	12.1322	Daam1	6.21463
Fads6	6.92928	Tns3	9.01329	Slc41a3	7.4792	Stard4	7.31769	Adora2b	8.81227	Prrg3	6.0943	Rrm2	6.62948	Hpse	5.31421	Rab31	11.2663	NA	13.7271
Fah	8.34248	Cebpa	5.77688	Gcnt2	7.77067	Cited2	5.14609	Nfam1	7.71274	NA	10.5654	Wdr4	5.91099	Grasp	8.03261	Dhrs7	7.12838	NA	11.1487
Prickle3	11.8224	Dync2li1	7.3472	Tmem98	5.05843	Cnn2	5.12253	Coro1a	8.69633	Spag6	6.26768	Slc41a3	8.94195	Tnfrsf1a	6.98324	Tcirg1	6.88045	Fhod1	7.75837
Leprel2	7.39554	Egfl7	12.3485	Dapk1	5.66332	Lyz1	4.16741	Stx3	9.77416	Pabpc4	7.32182	Clgn	8.65132	NA	12.7797	C1rl	7.90576	B230312A22Rik	5.77265
5031414D18Rik	7.55009	H2-Ab1	7.18448	Mup1	7.759	Cbr3	5.43477	Il6ra	5.69568	Cd97	5.12393	Necap2	8.82221	Abr	8.40824	Cyp4f18	4.73125	Smox	7.26341
Rnf144a	13.4832	Nme7	4.61373	Phlda2	6.47091	AI504432	6.1999	Slc6a12	11.0456	Map3k6	6.66209	Hexim2	6.25715	5430427O19Rik	8.55116	Rnase4	6.27847	Ldlr	12.2581
Zfhx3	8.9462	Clec9a	10.7508	Emid1	5.15997	Fam69b	5.94383	NA	3.39311	Ppp6r2	5.93552	Ifi30	5.89491	Ccdc125	5.12008	Mreg	11.2754	Susd3	10.2416
Sdc4	8.62816	Ccr2	8.91841	Ccnd2	6.49132	Slc46a3	7.41751	Mpl	5.4315	Slc43a1	6.63102	Pfkm	11.9129	Tmem229b	5.65205	Nuak2	8.37323	Prune2	14.201
Dab2ip	10.5402	Gcat	8.35525	Lrrc1	7.32438	Gstk1	7.07277	Glipr2	5.95507	Bsn	5.06622	Ipmk	5.56759	Rapgef3	5.75345	Vav3	10.094	Galnt2	9.12846
Celf2	7.17816	Tcirg1	10.4477	AI854703	7.44726	Abi2	8.9301	P2rx1	8.4069	Wdr4	4.23902	Tjp1	5.60421	Tbc1d10c	6.28662	0610007P22Rik	6.83338	Dgkg	8.54623
Elmo1	7.6802	Elmo1	8.76762	Tas1r1	5.27792	Fkbp11	5.44393	Syne1	6.9193	Ssx2ip	6.23626	Kcng2	5.29595	Dhdh	7.42633	Lpxn	5.34617	Cdhr4	10.8908
Mamdc2	11.898	Irf1	5.09246	H1f0	4.09149	Nav1	6.48789	Trp53inp2	11.2931	Ndufaf4	6.35585	Armc6	8.07104	D630004K10Rik	8.5886	Nin	8.62775	Cdc42ep2	6.29396
9530019H20Rik	7.35506	Kctd12	12.4073	NA	5.37897	Cngb1	4.62191	Napsa	5.61559	Asph	4.61833	Xk	7.11758	Psmb8	11.9832	Lpgat1	12.0102	Tnik	7.15794
Tgif1	8.24316	Sesn1	14.4302	Prf1	3.41494	NA	5.26131	Trps1	6.1381	Rabggtb	5.60506	Rnf123	5.23138	NA	7.78887	Nin	8.33737	Myo10	5.53134
Slc16a9	8.79407	Sestd1	10.8172	A730089K16Rik	5.29672	Lekr1	6.27633	Il18r1	6.40075	Pik3r2	5.58605	Bard1	5.83808	As3mt	6.44526	Tnfrsf13b	8.24434	Ccng1	10.2569
Phf11d	7.09712	Itpripl1	9.25379	Atpif1	5.84649	Csrnp1	3.35874	Gpr84	9.90103	Kcnn4	8.52782	Orc1	5.37704	NA	5.71047	AB124611	8.26529	Usp40	6.06366
Cd52	3.55457	Sgpl1	5.34445	Plxnc1	5.68658	Sh3rf1	6.95053	Napsa	7.5249	Rrp9	7.73186	Mtss1	5.66869	Dync2li1	6.11581	Rab27a	9.0714	NA	7.83596
Slco3a1	7.57122	Mefv	4.44639	Phc1	8.60962	Abcg1	5.26557	E230008N13Rik	8.46184	Tulp4	6.15551	Clcn3	5.59987	Shmt1	13.7749	Flnb	5.50714	Spnb1	4.06334
Capsl	7.29273	Rhobtb1	9.26605	Pde4b	3.40909	Atp2a3	4.43036	S100a11	9.53978	Lrrc20	5.47468	Samd14	5.15318	NA	5.24434	Wls	10.8151	D830046C22Rik	7.82429
Elmo1	7.91369	Hvcn1	4.61355	Stx2	6.42518	Smarca2	10.0669	Optn	7.61592	Ccbl1	6.45633	NA	4.52213	NA	5.83489	Cxcr4	9.9652	Klf7	10.4911
NA	11.4784	Bin1	10.3854	Adcy6	5.24234	Marveld1	7.99036	Fcgr2b	6.10889	Wdr92	5.81248	Helq	6.5588	As3mt	7.82811	Rab3d	11.374	NA	7.72714
Tm6sf1	4.2668	Acvr1	8.4233	Trim56	6.58015	Sdsl	6.25331	Plac8	7.22914	Ptrh1	5.34002	Pm20d2	7.9625	NA	6.01611	Adam15	8.72314	Cd244	7.03336
Dhx58	9.28693	NA	2.91426	Hmg20a	5.38812	Sik3	6.77424	Cd300lg	11.0602	Pqlc1	9.61103	Pfkm	6.05915	B3gnt7	10.8837	Haao	6.1357	Prmt2	7.4619
Zfhx3	7.54872	Gm12250	6.45495	Wfikkn2	8.40996	NA	6.3337	Gnb4	8.51099	Aven	8.02751	Eif2c2	3.77117	Eml4	11.18	Gm2a	5.7578	Scamp5	11.8054
2006-09-01	9.88661	Arhgap30	8.06514	Mef2c	7.77675	Phf13	6.92427	Hist1h1b	5.56762	Aplf	8.50653	Uhrf1bp1	6.21333	Ly6e	8.26638	Shroom2	15.0714	Ehd1	6.5854
Abr	9.19732	Gria3	8.64582	Nupr1	5.42015	Arrb2	9.05191	C1qc	5.34565	Prdx2	4.75647	Gdf3	5.08861	Cask	7.58103	Gstm1	6.329	Ppp1r16b	9.19646
Mras	9.09092	Stat4	11.5094	Tle6	7.5767	2008-09-01	6.53698	Hmgn3	8.02581	Wdr4	5.21508	Cyp4f39	8.00853	Dhdh	8.50087	Edem2	6.1884	Tie1	4.76685
Phf13	9.65747	Trim36	11.0439	1190007F08Rik	4.77155	Slc7a6	5.99011	Arap3	9.0504	Dapk1	5.43712	Sp4	3.55136	Alox5ap	11.24	NA	7.53086	Slc30a1	5.58253
Tspan6	9.66087	Adam15	9.71959	NA	5.01494	9930014A18Rik	5.60891	Aqp9	12.1862	Lrrc8c	8.73693	Dhrs4	7.49829	Rnpep	6.83285	Wls	10.3016	Thbd	4.39464
Irf2bpl	8.19335	Tcirg1	8.10716	Rbfox1	7.59137	Tmem159	8.04766	Ugt1a10	4.14408	NA	5.43624	Arhgef25	6.77038	Tlr2	8.73903	NA	7.48998	Cc2d2b	13.9697
Ppfibp2	6.30137	Sdc3	6.70683	Galnt10	6.73331	Bok	7.53259	NA	5.87949	Uba1	4.04076	Ppp2r1b	4.29389	Ern1	8.6822	Gpr84	6.15583	Aldh1a7	5.95918
NA	8.81175	D630004K10Rik	10.0016	Eltd1	4.32744	H2-Ob	5.34114	Armc3	6.08741	4930572J05Rik	5.63546	Cul4a	5.38397	Hbb-b1	3.02317	Myadml2	8.86983	Slc44a2	8.07927
Nfat5	9.22506	Guca1a	8.50904	Fam184a	6.99919	Fxyd5	7.59895	Cebpb	3.33902	Pfkm	7.538	Hemt1	9.50015	Fbxw4	4.85601	Tmx4	15.4387	Igf1r	8.00336
NA	5.69941	Gfod1	12.0064	Ptms	4.98413	H2-T10	7.45739	Ifi30	8.09789	Ssbp3	9.94726	Map3k7	4.1607	Fxyd5	9.49127	Sgpl1	4.69813	Zdhhc15	7.57344
Ndst1	11.6563	BC094916	6.02272	Csnk1e	7.86583	Lysmd2	3.98336	Hist2h2aa1	4.15849	L2hgdh	9.14967	AK157302	5.72242	Il6ra	6.2679	Ppm1f	6.00103	Samd14	6.09503
Gas6	7.73703	Plac8	7.70235	Osbpl1a	7.44563	Cxxc5	4.92868	Arrb2	12.341	Asph	5.81367	Grb10	6.25323	Rogdi	7.50805	Atrn	5.93651	Pcyt1b	6.17586
Rpe	13.2798	Ctss	8.40399	NA	7.12863	Rell2	6.04604	Csf1r	3.69044	Hdgf	4.23452	1700067K01Rik	6.4955	Acy1	5.78838	Cd63	9.33542	Tspan17	7.2659
Wtip	9.36891	Cyth4	14.75	AI467606	12.3073	Lrrc49	7.28526	Rapsn	5.64343	2900060B14Rik	3.27693	Slc7a7	5.22217	Tox	3.85963	Cfd	8.62311	Rsad1	8.41955
Irf1	4.70727	NA	9.52587	NA	5.14231	Gyltl1b	6.20815	Glipr2	5.60054	Recql4	6.62674	Mbnl1	4.15056	Wls	9.43827	Flnb	5.46589	NA	6.64773
Gpr45	9.95497	Tnfaip8l2	11.4183	Gmpr	7.6676	NA	5.83517	Sema7a	6.9035	Asph	5.93938	Prokr1	6.69838	Fmnl2	4.61986	Coro1a	8.04835	Clec9a	8.18923
Mc5r	8.56677	Tmem141	6.51841	Zfp286	5.39422	Il17re	5.26004	E2f2	6.93546	Gnb1l	4.7266	Orc2	5.39539	Hbb-b1	3.13502	Pik3ip1	9.09021	Grap2	6.74257
Ptprcap	10.1039	Rps24	5.22722	Rgs9bp	6.6511	Coq10b	2.87224	Clec5a	6.21689	Bik	6.63667	Wdr4	4.55715	Fmnl3	8.44611	Atp10a	7.11531	Dfna5	8.21917
Sall2	7.2953	Fam26f	11.2271	Trp53inp1	4.34422	Art4	6.49616	Hbb-b1	3.14093	Hemgn	5.26862	Cnr2	5.54153	Lrp4	5.85879	Rps6ka1	9.20391	Gfod1	7.66569
2310047K21Rik	10.4717	Pde4b	4.81466	Ddit4	5.42477	Rbpms	5.13706	Ndrg1	8.02171	Slc41a3	7.75807	Dnajb3	7.26917	L3mbtl3	9.62309	NA	8.46999	Plxna4	12.1232
Guca1a	7.94843	Fam135a	7.76357	Mll1	7.59177	Fam125b	5.79167	Prkg1	6.6943	4930473A06Rik	5.98016	Snrpg	4.9396	Bhlha15	9.41385	Rab32	17.5356	Hgfac	4.41745
NA	11.4665	Myo5a	11.2011	Lphn1	4.80537	Prodh	8.97103	Cotl1	10.6961	Pex11a	5.4747	Gja1	9.07214	Nceh1	7.50949	Ppapdc1b	9.17161	Cd151	9.33835
Mapk12	10.6009	Kmo	13.1359	Tbc1d10c	10.171	1190007F08Rik	4.53686	Unc119	8.77164	Rab22a	5.74849	Gab1	8.94181	Fut8	5.57142	Ap3s1-ps1	4.26559	Capn5	9.19484
NA	5.91098	Psmb8	13.835	Klhl22	7.07287	Evc2	7.72613	Plp2	7.00732	Mtfp1	4.62004	Itga5	4.53434	E130012A19Rik	11.2213	C1galt1c1	8.43774	Klhl6	6.09973
Accs	12.0338	Zfp238	9.87982	NA	7.37108	Dusp3	6.70651	NA	3.98335	Prr24	5.78888	Hspbap1	3.9399	Uap1l1	11.2157	Gal3st1	7.52913	Gucy1a3	5.27723
Fxyd5	9.16497	Hfe	4.2592	Tuft1	8.74649	Ttc28	4.5308	Fli1	6.94741	Ddx46	4.34615	Optn	5.34551	H2-Ob	6.53855	Kctd20	9.48553	Spp1	4.21802
Tnfrsf26	5.75659	Gcnt2	10.7866	Als2	9.28032	Gpx8	7.59453	Mgll	6.3437	Acsl5	5.98627	Lrrc20	5.84304	Accs	10.6742	Satb1	3.09671	Tmem9b	8.76325
Gng2	7.02272	Epsti1	9.19516	Bahcc1	7.72856	Hist1h1c	3.13185	Pdgfb	4.85749	Atpif1	4.84288	NA	6.73391	Rassf8	7.22454	Med21	8.7564	Myl9	12.3839
Camk2d	11.3152	Arl4c	6.73828	Olfm1	5.67398	Rpl22	8.69662	Alox5	7.01111	2008-03-01	4.87214	Ubxn2b	4.73004	Sgk3	6.9297	Tagap	8.30045	Ehbp1l1	8.30218
Ptpn18	14.4833	Spsb4	10.0334	4632404H12Rik	4.0498	Ccnd1	4.97842	Clec5a	9.70847	Mylk3	6.32093	Plekha6	8.24436	Map3k1	6.98214	Hpse	5.31255	Ppp1r3b	7.32641
Dab2ip	9.04963	Phgdh	7.30559	C030034I22Rik	8.65305	Tns1	5.77921	Cyp27a1	7.12934	Bbs12	4.88962	Pole3	4.68241	Ctsz	6.77168	Ly9	4.5742	Srebf2	10.637
Fxyd5	9.35837	Mgst1	2.79811	2210020M01Rik	4.62906	Cant1	5.32952	Tmcc1	6.82967	Nsun5	7.77039	Htra2	8.10974	Igsf6	6.78085	2410022L05Rik	6.69342	Pfkp	6.6162
Serpinb1a	6.18221	Elmo1	9.862	Osbpl8	4.13758	Zeb2	4.70051	Cd40	12.3535	Recql4	5.3349	Ublcp1	5.50928	Mapkapk3	10.8378	NA	6.32682	Fdps	8.26165
Sesn1	11.5699	NA	8.92339	Nrxn1	4.78195	Gchfr	3.90311	Hbb-b1	2.89468	NA	5.1406	Specc1	7.10246	Arhgef3	9.28457	B4galt4	8.20648	Diap1	8.24158
Iffo2	7.12117	Fxyd5	9.68059	NA	5.3514	Vill	6.50224	Hbb-b1	3.19034	Hnrnpab	6.35715	Gm5548	5.43352	NA	5.81002	Dhdh	7.47679	1110059G02Rik	6.93269
Gprasp1	12.0722	Tes	9.52646	Odf3b	4.94942	Zkscan4	4.78115	Ppbp	4.62971	C330018D20Rik	4.90126	1110021L09Rik	5.52091	Sgk3	7.29718	Sgpl1	5.58006	Pon3	5.25834
Hist2h2aa1	2.99069	NA	12.1675	Apom	5.94615	Med12l	5.43238	Rbm47	4.00946	Rpl14	3.87338	Cmpk2	5.62475	Lst1	5.0989	Ern1	8.87016	C230098O21Rik	6.82672
Cep19	7.90043	H2-DMb2	9.66209	Trim21	9.93751	Hoxb2	6.06128	Chst13	4.98929	Las1l	5.32256	Cdc6	8.27458	NA	8.13211	Dock9	4.90205	Aatk	3.72746
Ociad2	9.88295	Ier5l	7.09436	Heg1	5.90468	Dach1	5.13842	Kel	4.03714	Tomm40	3.64327	Eif4e2	5.10964	Abcd2	6.40979	Cd79b	6.63827	Ptk2	5.88825
Ctxn1	6.72714	Cobll1	9.0501	Esam	3.93066	Ncrna00086	4.41819	Apol11b	2.79965	Morn1	5.46387	Bmp1	5.83563	Arhgap32	7.60072	Ugt1a7c	5.82357	Fyb	6.98407
Mical2	7.35937	Bzrap1	3.46703	Ctse	2.71052	Tspan14	9.68281	B430306N03Rik	10.5273	Tacstd2	5.86966	Fads2	5.54396	9030619P08Rik	3.80844	BC028528	6.89651	Ccng1	6.78809
Igsf9	8.84055	Slc29a3	13.1283	Cbr1	10.9678	Fcgrt	4.71216	NA	8.05821	Slc29a1	3.51107	Frem3	4.83436	Dhrs7	6.04106	Ifngr2	6.0647	Ppard	8.64687
Gm5600	6.7922	Gspt2	10.1025	Igsf3	3.77692	Sox13	4.73963	NA	8.75379	Polr3d	4.67036	Clcn3	6.14379	Pecam1	7.45832	Arhgdib	7.07101	Ptpn11	8.94781
Nfkbie	6.74252	Aldh1b1	7.42339	Slc45a4	8.51042	Usp18	6.29159	Fxyd5	8.96778	1500001M20Rik	7.46543	Usp46	8.79279	Kcnc1	5.10941	Tnfrsf1a	8.01744	3110062M04Rik	5.43969
Gucy1a3	5.67011	NA	7.68697	NA	9.61701	Dgka	5.70749	NA	6.57058	Plekha6	7.35204	Ftsj1	8.00956	Hbb-b1	2.78306	Nedd9	7.17268	Pdzk1ip1	5.11414
Jdp2	5.44701	Tnfrsf26	6.0338	Samd9l	10.5897	Fmnl3	6.60018	Ces1d	7.90808	Nsun5	5.69226	3300005D01Rik	4.78886	Apoc1	6.95531	Fam107b	8.0454	Atp2a3	8.6533
Rasal3	15.856	Tns3	9.80845	Cnrip1	3.33096	Nfix	8.28011	Nme7	3.96895	Ahctf1	6.75726	Kbtbd8	5.89237	Gpr18	6.51172	Fkbp1a	6.94691	Exoc3l2	5.13244
Slc9a3r2	7.0165	Rtn4rl1	10.1255	Osbpl1a	4.79427	Tnik	5.84499	Tnik	8.35716	Fxn	11.6705	Shank3	4.76229	Vdr	5.8624	BC028528	5.58305	Mdm1	6.22824
Cpa3	4.59282	Arhgap30	10.0073	4930473A06Rik	6.89668	Ctsw	5.12501	Alox5ap	11.6497	Zcchc6	6.29208	Alkbh8	5.01333	Sgk3	4.77594	Cpa3	3.50357	Stx11	8.82565
Sesn1	12.8958	Gm1673	5.86151	Cyth3	9.87029	Gpr97	6.7832	Hbb-b1	3.00538	Armc9	7.92545	Yipf6	5.94198	Tmem50b	6.50369	Chpt1	6.29099	1200009I06Rik	9.60945
Coq10b	3.90857	Dusp7	9.61678	Nrbp2	4.35722	Naprt1	5.497	Klk8	9.00331	Cd248	5.3758	Optn	5.11773	Tnfrsf1a	7.39364	NA	4.88888	Ltc4s	6.40946
NA	6.27637	Egln3	8.78652	Dusp16	5.97654	Abi2	8.7668	Lcp1	3.12288	Trip6	5.89926	Phf10	7.2618	Csf1r	5.71655	Anxa6	5.34559	Pon3	4.99429
Peg13	8.37113	Apobec3	7.96597	H2-T23	12.6052	Gpx7	5.43249	Cdkn2d	8.15334	Sirt2	8.50595	Ptprv	5.12278	Krt18	7.49978	Cx3cr1	3.56712	Stard4	7.91471
Adarb1	7.00277	Pigh	10.9709	NA	4.77604	Ccdc120	5.95021	Tlr2	9.00106	Slc25a1	6.95886	Nat6	5.0776	Ly9	4.18522	Dhrs7	6.31201	Cmtm4	5.84636
Trim34a	6.79554	Cmtm7	9.69469	Slc14a1	4.90811	Zfhx3	5.14243	Alox5ap	10.2999	Zfp36l1	5.14983	Mff	5.49859	Ppp1r18	4.93928	NA	5.163	St3gal5	4.4707
Tbxa2r	5.77616	Apobr	3.83577	Gmfg	9.74677	Emilin1	7.33286	Sepx1	6.53782	Cinp	6.26895	Fam82a2	8.96224	Rassf3	7.14805	Tlr2	8.72639	Pecam1	6.95897
Myo1f	4.55741	Shmt1	15.4345	Nudt7	7.87269	Six5	5.36052	Mgl2	3.44126	NA	4.12968	Eri2	6.0228	Traf3ip2	6.55646	Tbc1d2	8.54987	Rilp	7.8055
NA	6.0431	Zdhhc8	13.0319	Slc6a13	6.834	Arhgap32	6.04205	Sgms2	5.60972	Pwp2	8.44946	NA	6.49445	NA	3.46734	Haao	5.70066	Soat2	5.51753
Nfkbid	3.90153	Gapt	3.44906	Rem2	5.06497	6720422M22Rik	3.84436	Palb2	12.8553	Slc2a8	4.07308	Fbxw2	7.14997	Bcl2	7.8671	Dhrs7	5.5709	Sla	6.36068
Rell2	8.11543	Fbxo32	6.88847	Eif4e3	6.86	Zfhx3	6.02413	Cd84	5.51101	Dkkl1	2.64514	Hdgf	4.82067	Gng2	5.50778	E030030I06Rik	5.53805	Csrp2	7.46688
Arhgap25	12.851	Cep164	3.60713	Fzd7	6.06349	Ifit2	7.206	Gas7	6.53708	Myb	4.50765	A230051G13Rik	9.08877	Aldh5a1	7.78142	Armcx4	4.87967	Pparg	13.0519
Angpt1	6.52316	Qk	8.12084	A130010C12Rik	3.79353	1190002N15Rik	7.72637	Smpdl3a	5.67451	Olfm1	4.7089	1190002N15Rik	4.97901	Gadd45b	2.99835	Hsd17b11	7.8754	Jam2	11.212
Nicn1	10.9215	Paox	7.56332	Arhgef2	4.81915	As3mt	4.84094	NA	5.93455	Ccdc137	5.20324	Gata1	4.51141	Rnase4	5.43434	Aif1	5.68047	Fchsd1	7.26399
Acvr2b	11.2867	Il10rb	8.19653	Nrgn	4.21142	Mdm1	5.26678	Aif1	8.51824	Myb	3.71012	NA	5.97961	Nrg4	6.15835	Itgb5	4.27561	Pi4k2b	5.2632
Cds1	3.70412	Wdr86	9.0387	Maml2	6.07431	Fry	5.31202	Ms4a8a	14.3683	Rexo2	8.54616	1700009P17Rik	6.41163	NA	3.53979	Dhdh	8.44272	Tom1l1	5.58095
Aif1l	9.92528	Dok3	3.90451	Nudt7	6.62497	Guca1a	5.46937	Tlr13	8.2331	Aldh18a1	7.34374	Xpo4	5.71789	Afap1l1	8.3261	Slco4a1	9.09099	Pstpip2	7.75493
Anxa4	4.61571	Gria3	12.0298	Kdm5b	10.7007	NA	6.92761	Mrc1	6.69398	Prdx2	6.50239	Cnr2	6.51123	Rnf144a	11.0335	Ceacam1	5.49352	Magee1	6.26436
Rltpr	9.85884	Csrnp1	4.65962	D4Ertd681e	4.09403	Usp54	6.64996	Rapsn	6.22294	Nsun5	5.26258	Pop1	5.59268	Gnptab	9.65444	S100a11	8.54437	Oit3	10.8022
NA	8.42292	Slco3a1	6.63832	Csda	4.76694	Aldh5a1	6.85068	Acpl2	7.10851	Uap1	6.96298	Arhgap19	5.45146	Mapkapk3	10.5628	Gadd45b	9.40262	Tuba8	4.76804
Tmem98	10.0096	Tia1	5.76394	4930402H24Rik	4.92383	Flywch2	6.25875	Myo1g	11.0471	Oat	6.10657	2210016F16Rik	7.49784	Tmprss3	7.18886	Mcf2l	9.86703	Rnf19b	9.6517
Nfic	12.0479	Nfkbid	4.09623	Myb	3.47537	Lrmp	7.42411	Ctss	7.2253	Cad	8.18399	Rrm1	5.39921	Ltbp3	6.64662	Sgip1	4.87133	8030474K03Rik	4.90575
Arhgap27	7.48543	Smpd2	8.99824	Hist1h4h	5.49154	Camk1	7.45856	Nedd9	7.17757	Dmwd	6.44412	Uhrf1bp1	7.75732	Alox5ap	9.22392	NA	6.4176	Plcg2	12.3601
Nrxn1	6.90975	Rnf144a	13.3311	Armc3	5.39226	Naprt1	9.06589	Padi4	8.55198	Myb	3.82027	Mettl4	5.51873	2310047K21Rik	8.70439	Cd63	9.83402	Atp8a1	4.61316
Pnkd	10.1395	Znrf1	7.26376	Sugp2	7.59684	Vamp5	6.09635	Slamf1	4.75082	Slc7a7	4.30547	Usp6nl	7.80817	Lpgat1	10.2976	Emr1	5.45717	Atp6v0a1	9.74751
Dab2ip	11.2732	Slco3a1	7.51341	Cd1d1	7.0535	Rasl11a	5.32193	Zfhx3	7.95865	Ikzf1	8.7765	Fanca	5.07398	NA	8.30915	Entpd7	6.1002	Mknk1	11.2562
Irf1	4.4603	Acy1	4.98846	Fam110b	6.17514	Wls	7.34305	Dhrs7	6.62287	Bola3	7.53107	Tcf3	6.54965	Arhgap15	8.20509	Thbd	4.67684	C5ar1	11.2891
Myo1g	11.5061	Ppp1r26	9.19693	Usp54	6.84612	Ltb	3.02829	Cpa3	3.48991	Gdpd1	5.05147	Fam82a2	6.74961	Prr7	5.64812	Grn	11.9369	Rnf19b	7.02243
Pcp4l1	6.61081	BC046404	11.3845	NA	5.02478	Eif4a2	5.64748	Soat1	3.95016	NA	5.19694	Frat1	5.41947	Fcgr4	3.20414	Fgd2	5.47432	Micall2	7.77597
Pou2f2	4.91846	H2afy	7.89362	Fgfbp3	5.98658	Tsc22d1	4.52895	Cyp27a1	8.60777	Tgif2	5.52123	Fxn	5.84923	H2-DMa	10.0996	Fgd4	7.61168	Tbxas1	4.86307
Nfatc1	12.341	Ifngr2	5.46316	Dusp16	5.43178	NA	5.78406	Antxr2	8.2977	Slc7a4	5.08506	Abcb9	5.05476	Slc39a6	12.181	Tst	8.29589	Tpm1	9.69363
NA	6.27941	Usf1	6.02397	Scamp3	7.65709	Ckap2l	3.76952	Chd7	3.84682	NA	4.92986	Zwilch	4.81957	Nhsl2	3.59679	Man1c1	6.84977	4930583H14Rik	10.0468
Napsa	7.06794	Gm14085	4.39451	Zfhx2	7.94005	Hoxb4	5.26688	B4galt6	3.09389	Stat5a	4.94744	Pmm1	5.44168	Hbb-b1	2.72143	Chpt1	6.40218	Gpr97	7.77986
Frmd6	10.9291	Ltbp3	7.98108	NA	4.92829	Nfix	5.66884	Ppic	8.01927	BC065397	4.50697	Ppp2r5b	6.88051	Ptpn18	12.0708	Abcd2	6.8179	Pqlc3	5.27406
Mllt4	7.73797	2810417H13Rik	8.65009	Rassf3	5.91824	Pbx1	5.38182	NA	6.31735	Enpp1	5.7548	Rgs12	7.42604	Ccnl2	7.46473	Dnajc12	7.95032	NA	9.7977
Scml4	8.22023	Tctex1d2	8.71122	BC031353	8.06527	Nlrp6	4.71917	Gadd45g	5.30717	2810021J22Rik	6.32399	Polq	6.18024	Diras2	5.0975	Ffar2	8.82342	Slc14a2	5.35298
Dpp4	8.61888	Tnfaip8l2	6.59694	Aldh1a1	3.94111	Rap1gap	5.44704	Tspo2	4.85258	Sox5	5.9263	9530053J19Rik	4.27249	Mical2	6.16622	Tmem180	9.65074	Aldh1l1	5.11418
Vav3	9.80946	Palm	5.11758	Cbfa2t3	5.43264	Mgll	4.43189	Itgam	8.10992	Ccbl1	6.57345	Fam195a	5.64659	Cables1	5.81745	Rgs19	6.85365	Mdm1	6.46808
Plac8	6.8238	NA	12.3642	Trpc2	5.33569	H2-Q6	7.09638	Apobr	7.7852	1110021L09Rik	4.7679	Jhdm1d	5.15638	Cd47	4.74121	Arid3a	9.53811	Wasf1	7.77961
Wdr86	8.3662	Tmem194b	11.0356	Mfge8	8.47896	Parm1	4.74632	Coro1a	7.05461	Zfp428	5.00502	Nudt19	6.65397	Tmem82	8.36954	Esr1	7.10147	Sema4b	11.6632
NA	6.55967	Ifnar2	8.10995	Dnase2a	5.43532	Erp27	7.32782	NA	8.31274	Wdr7	5.55355	NA	5.39837	Maged1	5.00738	Fcgr2b	5.91181	Nt5c3	8.96262
NA	7.54622	Slc25a12	11.2377	Kdm5b	5.23685	App	3.92946	Cdc42ep5	5.3083	Nsun2	5.17034	NA	6.55158	BC013712	4.1748	Srgn	5.10951	Aacs	9.73444
Sestd1	9.34882	Fxyd5	10.4655	Grik5	5.96227	Cdkn2d	5.85304	Rnd3	9.50337	Hnrnpul1	4.95577	Nme3	7.84783	Zfp184	9.02967	Gstm2	5.1017	Pkm2	4.86932
Mapk11	8.13307	5730528L13Rik	8.13517	9930105H17Rik	5.57583	NA	6.98914	Ptgs1	3.95211	Mbnl1	3.49629	Slc16a10	4.95259	NA	7.74645	Sqrdl	3.90132	Fli1	5.68275
Irf8	2.61151	Whsc1	13.5955	Il4	3.70654	Gprc5b	5.58182	Arhgap4	14.4281	NA	4.43554	Ybx1	6.70961	Slco4a1	8.21864	Gria3	7.06523	A830080H07Rik	6.49152
Samd10	6.17549	Ide	5.66654	Il31ra	3.72903	Sorbs3	6.23679	Ms4a6d	7.76015	Tcf3	5.81612	Aasdhppt	5.91712	Hlx	5.64704	Ano10	8.12121	8430427H17Rik	4.69246
2006-09-01	8.71167	Pcgf5	5.32033	NA	4.37126	Nelf	5.67016	Prdx5	8.08577	1500011H22Rik	5.20187	Lrrc36	5.417	Galnt11	9.79545	Flot2	7.67549	Daam1	7.14001
Jak3	9.74127	Hes6	7.89242	Smap2	11.6664	4930486L24Rik	6.05931	Scarf1	5.72366	Pcsk4	5.34303	NA	4.50461	Tnfaip8l2	5.34662	Abr	7.93187	Tmem150a	4.50724
Cnrip1	6.50527	Pkib	9.27876	NA	4.39829	Olfr414	6.99618	Hdac5	7.95991	4930473A02Rik	8.4367	Ripply3	7.71415	Slc24a6	5.56195	Bcl6	4.81285	Ptpn11	8.84572
Dhx58	7.38213	Pkm2	6.07323	Nat6	5.27955	Pwwp2b	4.30221	Lrrk2	8.23709	NA	8.51696	Metap1d	5.43535	2610035D17Rik	6.50396	Selplg	5.28776	Svil	6.52767
Zfp827	6.73886	Elmo1	7.035	Mob3c	5.55928	Spef1	6.18096	Fcgrt	6.84641	Csnk2a1	3.50802	Cyhr1	6.18008	Sccpdh	9.22709	Uap1l1	11.0655	Arap1	6.8391
Gstm1	2.9606	Tmsb10	12.8864	NA	6.97636	Ptms	4.45718	Il1rn	7.94639	Dap3	8.82114	E130308A19Rik	5.80567	Igll1	7.12881	Acpp	6.38237	Bmp8a	10.1004
Mylk	8.7712	Itfg3	6.13814	NA	5.93891	Rabgap1l	5.1175	NA	7.07083	Dcaf4	9.00708	Darc	3.39784	Mdga1	5.94547	Cd63	10.5737	Nsdhl	6.70622
Ptms	6.25645	Arhgap17	13.5044	Khk	8.91748	Ccnd1	4.80001	P2rx1	6.31101	NA	4.7136	Ttll1	6.58014	Parp16	7.78498	Orai1	9.96327	Cldn3	14.0786
Pkib	3.81919	NA	4.13937	Mapk8ip3	5.70718	Sla2	5.04862	Spic	5.4475	Nfs1	5.71068	Trpv2	5.95757	Ndrg1	6.73419	NA	5.61322	Rsad1	8.78149
Gpsm1	8.96333	Myadml2	9.12265	Nfkb1	4.67088	Tpst2	7.06224	NA	6.51671	Prdx6	5.03786	Slc38a9	6.0549	Fcgr2b	5.39248	Ciapin1	7.58137	Fam177a	6.4041
Ift81	8.07165	Ahnak	4.46999	AI504432	6.7512	Zeb2	4.95821	Ppm1m	9.35661	Htra2	6.91371	Scly	4.44094	Tes	7.29046	Gspt2	8.39177	NA	9.32709
Adssl1	4.3791	Plekhg3	6.17085	Ptpre	4.94435	Anxa4	5.09365	Serpina3b	4.99631	Dclre1c	5.30558	NA	4.09894	Il11ra1	10.8405	Arsb	5.5257	Ptprj	9.66801
Xpc	5.26364	Rassf4	4.38774	Als2	7.28165	Gse1	6.73352	Dennd1c	9.84169	Zfp800	5.98938	6030458C11Rik	3.09514	Edem2	5.18151	NA	4.2075	Rab33a	5.032
NA	5.54944	Pkib	12.6829	H2-K2	9.83738	Pdlim2	7.3805	Prdx5	7.60468	NA	5.1879	Htra2	6.63251	Fkbp11	5.90781	Stard8	6.86996	Mmp14	5.5707
Dock6	7.01088	Tmem108	6.03671	Dab2ip	8.12966	Tmem191c	6.32331	Jhdm1d	7.65904	Fance	6.38481	Ssbp3	8.15298	Tgif1	5.62232	Ppm1h	9.4529	Gcnt1	9.40853
Cd79b	6.6803	NA	7.65273	NA	12.3213	2010016I18Rik	4.48551	Ppbp	4.96343	Spr	5.35004	NA	10.8912	Tmem38b	5.71128	Atrnl1	6.35054	Gm11346	6.18316
Oas1g	8.27397	NA	8.47882	Hmgcs2	8.28893	NA	8.68432	Rab3d	10.3622	Atp13a3	3.40715	Rsc1a1	7.04552	Slc7a6	6.58015	As3mt	7.35963	Asb1	10.0454
Nrxn1	6.0977	Ccnd2	8.32762	Gtpbp2	5.91116	Trem2	5.33645	NA	5.49222	Wrn	8.55822	Wapal	4.34122	NA	5.69566	Trim45	7.41578	Rhoc	8.37504
Mfng	9.86812	Elk3	6.78355	Cish	6.53348	Kcnk5	4.73972	Ckb	6.59813	Zfp2	5.08656	NA	5.46994	E430013K19Rik	3.66432	NA	5.06078	Klf7	8.34888
Camk2d	6.96523	Tor3a	6.58006	Rcan3	9.51748	Stk39	5.11193	Timp2	9.20582	Cnnm2	6.91532	Dclk2	5.29598	Gata3	5.67558	Srgn	8.97587	5730433N10Rik	6.04468
Nol3	11.1614	Ugt1a7c	6.13241	NA	6.50139	Nlgn2	7.31053	Tnnt1	6.37973	Ikzf1	4.4023	Mospd3	4.80128	Gcat	6.05276	Ralb	8.50083	Pkm2	6.78161
Heg1	9.79332	Tapbpl	9.11595	Ptpdc1	6.29898	Hist1h2bk	3.9498	Chi3l7	8.88636	Otub2	5.70062	Nags	11.5822	Epsti1	6.89643	6530415H11Rik	8.28126	Kctd12	8.77766
Rps24	4.53953	Sgk3	5.74117	Fam110b	6.46529	Lass5	9.09065	Adssl1	3.63268	Extl3	3.98861	5730469M10Rik	8.33104	Cyth1	6.63726	NA	6.02089	Fam63b	7.03715
Adam11	9.55751	Zfp238	9.0079	Dbp	8.9075	C030014I23Rik	6.18021	NA	4.57874	Pop1	4.86932	Pkmyt1	6.2854	Chd3	7.20849	Tnnt1	6.24477	Man2a2	5.55825
NA	4.93941	Dock10	13.2381	Fcer1a	2.79858	Vangl2	6.79042	Fcgr2b	4.6603	NA	4.63375	Fxn	5.38304	Lrig3	7.9233	Cd34	4.14974	Hist1h1c	3.35017
Rhobtb1	7.8914	H2-DMb1	10.5278	NA	4.89441	Pard3b	5.32981	Psap	10.6938	Cyp4f39	6.59334	Larp1b	6.10558	Spnb2	8.66422	Mapkapk3	10.4933	Angpt1	5.19989
Rras	7.26897	NA	13.7896	Zfp385a	3.97147	Nfix	4.69292	AI504432	8.4714	Slc35e2	5.21033	Trak2	7.39874	Naglu	7.23527	As3mt	5.98547	Dhcr7	7.20217
Glipr1	5.8824	Wdr90	7.73681	Fam102a	4.10121	Syk	3.28333	Rassf3	7.31535	Ipmk	6.58576	Frat1	4.82723	Elmo1	7.37609	Tom1	6.09796	NA	7.01964
NA	8.97496	Acpl2	7.49143	Hoxa5	5.07246	Wls	6.87611	Prickle3	9.98095	Guk1	9.27065	Sdsl	5.49947	Rbpms	4.45241	Aldh4a1	8.91056	LOC677008	3.69123
Egln3	4.15635	Zfp521	8.76235	H2-Q7	7.46146	Glipr1	4.17837	Dgkg	6.18692	Pank1	3.53708	NA	10.1042	Mical1	6.26139	NA	7.40469	Dlg3	5.38673
Lat2	13.7214	Epha7	6.88119	Igfbp4	4.65405	Zfp385a	3.79765	Evl	5.53796	Ptch1	6.07113	Hyal3	5.93611	Myl12b	9.30217	Notch1	3.55307	Ankrd37	5.38251
Epb4.1l1	9.53722	Map4k4	8.59934	Osbpl8	4.31705	Ptprs	4.3549	Tmie	5.80099	Fech	4.54051	Pkhd1l1	8.22125	Gm5514	3.05979	Vim	5.60147	Ptpn12	7.05099
Fam110a	6.62034	Pgam1	5.01538	Pank1	4.17365	Eya1	5.58581	Sqrdl	3.84501	Ppan	5.07174	Nqo1	5.67421	Impa2	10.0213	Csf3r	7.83125	Sla	5.03588
Ppp1r3b	8.14702	Zfp184	10.6581	NA	3.85787	Trip6	6.28416	NA	4.47674	Vti1a	3.2391	Memo1	6.87086	Marcksl1	6.04911	Tiam1	14.582	Osm	4.04871
Sptan1	7.4512	Paox	7.968	Hist1h4c	4.27544	Naip5	5.38067	Cldn1	10.3454	Zfp623	6.53383	2310022B05Rik	9.59653	Pank1	6.91717	Pfkp	6.97551	NA	6.23634
H2-Oa	8.84614	Samd10	6.31066	4833442J19Rik	4.94251	Tpm2	3.28333	2005-09-01	6.78876	Pmm1	5.33114	Wipi1	5.69571	Rab3d	9.21454	Lbh	7.70954	Wbscr27	5.24363
Adssl1	3.81126	Hoxa5	7.15514	Prkg1	4.64945	Trove2	5.54662	Pbx1	4.84386	Ppox	4.16052	1500001M20Rik	7.93615	Arhgap15	6.78842	Nxn	7.67505	Pear1	5.22209
Nkx2-3	8.07566	Impa2	12.2723	Pex11a	6.41683	Hist1h1b	3.62247	Reck	5.63986	Nckap1	3.15218	Slc22a5	4.5867	Gprc5b	6.49128	Evi2a	4.35953	Plscr1	8.40343
Myo5c	6.73013	Tmem86a	7.01679	Car13	7.47258	Cxx1c	4.89044	Celsr3	5.0284	Car2	6.26671	Xpnpep1	5.46503	Adam15	7.05599	Csf1r	5.60371	P2rx5	12.9328
Bcl9	5.79238	Ivd	12.862	Sp4	3.41752	Fbxo32	4.35125	Nuak1	5.84977	Eef1d	4.61322	Dnase2a	4.92326	Paox	6.4462	NA	6.49157	Slc9a6	10.4708
Coro2a	10.1172	Rassf8	7.84028	Fam176b	6.04966	Trip6	5.11109	Tmem71	4.63206	Nudt9	9.45743	Htra2	6.99412	Calr	4.98521	Daglb	12.4228	Cideb	7.49798
Ahdc1	7.72653	Mtap7d1	7.85083	Ndst1	7.79645	B230217C12Rik	4.61348	Tcea3	8.1749	NA	3.23488	Purg	7.96448	NA	4.16852	Nedd9	6.70714	Prmt2	6.40634
A830021M18Rik	7.18399	Slc25a12	10.2785	Snx33	4.24301	Shank3	4.54535	Hist1h2bb	5.33216	Vkorc1l1	5.47858	Donson	5.58582	Btbd11	6.83875	Ifngr1	6.58261	Tmem63b	6.19251
Dok2	7.88942	NA	5.75487	Foxn3	7.97981	NA	7.31839	Tubb1	5.51232	Mrpl55	6.95844	D16H22S680E	8.34753	Bin1	7.45876	Fam114a1	7.20037	Ahnak	3.02121
Pten	7.35264	Gnptab	10.9806	4631423B10Rik	3.8708	Cxx1c	3.92256	Icam4	6.00796	Tfrc	3.92162	1110008J03Rik	5.80551	Itfg3	4.83003	Tor1a	5.33375	Abca4	6.56488
Usp18	8.15362	Acvr1b	8.8309	Gpsm1	8.77963	Myo5c	4.74846	Mef2c	5.59491	Usp6nl	6.7383	Dck	4.56103	Lck	4.28297	Plac8	6.0214	Ttc39b	7.16359
Gm12250	5.4392	Nav1	8.4073	Vezf1	6.75377	H1f0	3.48904	Hbb-b1	3.12651	Memo1	6.11721	Alad	10.6532	Gmfg	10.4717	Wls	8.74913	Rusc2	6.26942
Cfp	3.41675	4933412E12Rik	8.08865	Dos	6.1453	Plxnc1	3.38489	Ffar2	8.48356	Ddb2	4.62628	Ppp6r2	7.12382	Matk	8.92636	Parvg	7.13087	Pign	6.72486
H2-Aa	5.34532	E130012A19Rik	11.9981	Klhl24	6.1929	H2-Q6	8.20133	Pstpip1	5.31416	Ddx21	4.44547	Bcl2l13	7.00184	NA	3.40362	Irf5	4.33712	NA	4.76299
Dhx58	8.1436	Pcbp4	10.8352	NA	6.13057	Fes	5.70213	Gria3	2.90242	Hist1h4b	4.11715	Rad23a	4.0396	Esr1	6.19366	Adap1	6.69284	Pgam1	3.96204
Gramd1b	8.19472	AI504432	9.21683	C430049B03Rik	7.35693	Rab37	4.1801	Fyb	7.23841	Fgd6	3.88991	2700097O09Rik	8.32342	Dnase2a	6.36729	Lass6	6.1119	Fcgr2b	4.63571
Hoxb2	7.80134	Smad1	10.4381	Ptpre	10.6256	Calml4	4.52359	Bglap	3.83267	Gpr155	5.62764	Ahctf1	6.97539	Gas7	3.38115	Fads6	5.54943	Rgs9	13.3671
Adrbk2	7.88839	Rftn2	9.43995	5430406J06Rik	3.56947	Gas2l3	6.21719	Mef2c	5.71334	Slc29a1	3.57456	Stom	3.46991	NA	7.54888	Ubtd1	8.81138	Vcl	7.04431
Lrrc49	6.8141	Tox	4.06462	Ffar2	6.64439	Tmem9	7.38767	Hbb-b1	2.79687	Itga4	4.23928	Gfm1	6.13559	Rab27a	7.22916	Gpi1	8.55344	Aph1b	7.0945
Hoxa2	6.42111	Heg1	9.97038	AI427809	6.81622	Rcbtb2	5.31743	Coro1a	8.37257	Taf12	6.35976	Dhrs4	6.78358	Large	6.34341	Kctd20	7.96695	Cnr2	7.41922
Ramp2	6.31539	Whsc1	12.3676	Gstt2	5.41437	Fam65b	8.02106	Cd200r3	8.58152	Mybbp1a	5.85623	Ap2a1	5.7285	NA	6.01438	Pnkp	8.30811	Ache	3.60956
Dhdh	8.44036	Il3ra	7.80851	Marcksl1	5.14956	Zfp579	6.31502	Nme7	3.62672	Timm10	7.00238	Pkig	5.07727	Gbp2	7.79635	Lrig3	8.22009	Prune	8.15258
Bcl9	9.31751	Rftn2	7.75538	Ass1	6.45526	Gnas	4.03143	Dnahc12	6.97975	1700071K01Rik	3.90264	NA	7.17679	Elmo1	5.51502	Itpripl2	8.05051	Cap1	6.08093
Sirt3	13.0134	Cyth1	7.89097	NA	7.39037	Bin1	6.13022	Dfna5	8.32606	Mrps22	8.05883	Gadd45a	3.75389	Tcirg1	7.33121	Bhlha15	8.16013	Itgb4	5.83549
Fxyd5	9.47109	Luzp1	7.4008	Dmpk	6.49281	Pttg1ip	9.79199	Il13ra1	9.5803	Pcgf6	8.49276	1110034A24Rik	5.03107	Gas7	5.40542	Tlr6	6.93079	4930550C14Rik	6.43479
NA	12.2264	Fam117a	11.0082	Ift81	5.00124	Odf3b	5.8067	Hist1h2bk	5.06069	Ptpdc1	5.18693	Cyhr1	4.76414	Ly6e	7.25994	Cmtm7	10.8591	Pmaip1	6.24933
Napsa	4.99164	B4galt4	8.32233	Arhgef1	5.51232	Pkm2	5.57986	Naip2	8.14647	Wbscr16	4.49328	Dut	4.16069	Eef2k	7.71702	NA	6.86163	Cd300a	6.62623
Cbx6	13.5319	Hbb-b1	2.58765	Nrxn1	4.80145	Six5	5.1215	Itga1	8.45818	Pcbp3	4.83665	Rabgap1l	4.56407	Qk	6.07551	Rhoj	7.57943	Cbr3	6.06665
Map4k3	9.9341	Pycard	7.94997	Bcor	9.91268	NA	5.15144	Gucy1b3	5.42368	Nat6	4.28562	Polq	4.00051	Ncoa4	4.60179	BC028528	5.70024	Myh9	6.77654
Il15	6.93137	Slc7a6	7.77393	Smarcc2	5.84925	Paqr7	7.06625	Neat1	4.11239	2210021J22Rik	4.2413	NA	5.27641	Elmo1	5.50822	Tmem108	5.0283	Ghr	5.38034
Trp53i13	8.43633	NA	6.61363	Fam110c	3.77226	Cbfb	5.08445	Hal	6.77087	Leprot	7.67155	Bmp1	6.7596	Nhsl2	3.67863	Plcb2	8.68763	Tollip	6.2889
Nlgn2	9.94646	Abca9	14.106	Hist2h2be	6.28442	Hist2h2aa2	4.59059	NA	4.83336	Htra2	6.19841	1110049F12Rik	4.25483	Il2rg	4.36608	Prdx5	7.38067	Eya3	7.20005
Kbtbd13	7.86542	Acy1	6.79097	Naip5	5.49035	Per1	3.0638	Zfhx3	6.18051	Wdr92	4.60831	Mcm10	7.73661	Vdr	6.12609	Adap1	4.93936	Tac4	9.54352
Eef2k	9.02432	Csrp2	8.64364	Usp11	6.34869	Igfbp4	4.49945	Gchfr	6.00122	Zcchc6	3.9167	4930503L19Rik	3.95308	NA	5.25944	Cmtm7	12.4078	Arrb2	9.40223
Flnb	5.1466	Ccl5	5.44215	Csgalnact1	3.66425	Upp1	4.63164	Pcyt1b	6.13534	Slc25a38	8.70241	NA	7.10892	Eif4e3	6.0924	Hexa	8.47921	Abcc1	6.17109
Il17rc	11.7437	NA	6.84159	Tmsb10	8.64184	Hist1h2bb	3.91973	Gucy1a3	4.92022	NA	3.9531	NA	3.8821	Arpc1b	8.49753	Sgk3	4.50066	Spnb2	8.21831
Acvr1b	8.26656	NA	6.36241	Zfp579	6.52812	Mtl5	4.95813	Gbx2	5.63984	1700048O20Rik	4.96991	Otub2	5.11631	Ptk7	5.98503	Calr	5.18496	Nav1	5.99974
Acp2	9.40507	Hes6	15.7282	Plxdc1	4.61673	1700019N12Rik	6.01203	Hbb-b1	2.89621	Snhg12	5.35317	Gm14484	5.42848	Matk	9.50222	Arap2	11.9135	Micall2	5.60273
Flnb	5.09296	Bcl9	9.64436	NA	4.97179	Tle6	6.35629	Sulf2	3.85165	Plxnc1	2.95054	Extl3	4.28632	Klhl24	5.41398	Hcst	7.579	NA	4.78548
Oas1g	8.68223	Sesn1	10.9734	Lrrfip1	5.45367	Fam65b	7.97136	Cd86	5.87937	Mga	3.17169	Kcnn4	8.22126	NA	9.25242	Casp1	8.7028	B230217C12Rik	5.3578
Pdgfrb	6.57849	Itgal	7.10589	Arid1b	7.05646	Ank	6.66135	Rap1b	12.0736	Dusp16	4.3048	Nsun5	5.44378	Cfd	6.84943	Lst1	4.69842	Sytl4	5.94917
Il7	10.008	Elmo1	6.7883	Zcwpw1	5.04006	NA	4.88067	Ccng2	7.53161	Pkd1l3	5.30596	Rexo2	8.79413	Stat4	8.09066	Sgk3	6.31955	NA	5.47961
NA	5.63181	Gfod1	8.5627	Aplf	8.69432	App	3.37313	Itgb2	6.63116	Sp4	2.83167	Yipf2	6.0737	Map3k1	5.8657	NA	6.11806	Slc36a1	6.55472
NA	6.93117	NA	5.48411	Sun1	5.33621	Gmpr	6.4531	Ntng2	5.44316	Aven	5.42659	Clta	2.93562	Sepx1	4.0567	Mfsd7a	7.34521	Diap1	7.72334
Gpr160	2.99631	Paox	9.62029	Gimap5	4.79539	Cd27	4.28451	Fam55d	4.60846	Fam203a	5.54495	Vrk1	4.49264	Il11ra1	9.60311	Coro1a	6.32135	NA	13.1685
Ang	6.24468	Gpc3	5.67424	P2rx4	5.63201	Gstm7	4.69457	Rogdi	6.86461	Ppargc1b	5.57368	Metap2	5.04203	Tst	7.02111	Arhgap26	6.38201	Specc1	7.77056
Coro1a	8.76042	Tpm2	4.68637	2310001H17Rik	5.8291	NA	8.86339	Igsf6	6.3053	BC048355	3.84686	Ndufab1	4.53256	Cyp4v3	6.83244	Mapkapk3	10.1157	Inppl1	7.05146
NA	3.61956	Tgif1	6.5095	1700061G19Rik	5.48019	Tuft1	7.41721	E2f2	7.88111	Rfng	4.60105	Gna14	5.24748	Grn	10.0668	Flot2	8.88581	Traf7	5.44504
Coro1a	6.92409	Il10rb	8.32218	NA	6.54008	Casp4	6.5866	Gpx3	3.41535	Rcl1	3.72226	Necap2	6.52548	Lcn8	4.539	Peli2	8.57178	Hes1	3.88442
As3mt	6.21586	Acy1	5.95202	Rnd2	7.15447	NA	3.59857	Zyx	12.7243	Pusl1	7.88313	4930572J05Rik	8.16209	Arhgef4	6.73898	Lamp2	6.22205	Fgf1	9.65205
Tmem108	5.46569	NA	6.82671	Syde2	5.24763	Micall1	6.31458	Ddah2	5.62138	Pdlim1	8.09333	Wdr18	5.5117	4933407P14Rik	5.45608	Arhgap24	7.27903	Rnf11	5.64527
H13	7.20057	Whsc1	6.08124	Khk	7.46932	Alox12	4.74533	Sdsl	7.01731	Mettl13	6.28434	Pml	7.83423	Akna	4.55477	Plaur	4.97599	Cnr2	5.89136
Rhbdf1	8.08481	Celf2	5.71395	Cdc25b	5.51037	Tet1	4.97113	Slc24a6	5.6141	Samd1	4.35466	Tonsl	5.02996	Gcnt2	7.6512	D630004K10Rik	7.46469	Mob1b	6.48537
Traf1	9.3032	NA	8.04842	2210012G02Rik	5.52122	Fbxo9	7.11607	NA	12.7894	Nol9	4.98946	Tpst1	7.11431	Arhgap26	5.95175	NA	6.51829	A830073O21Rik	4.80551
Selplg	9.46179	Mutyh	9.98357	Rbm4b	7.52036	Fjx1	5.40978	Serpinb1a	5.1276	Nme4	8.56008	Dnase2a	5.51652	Gmfg	11.1396	Neto2	7.32843	Stim1	8.66715
Hist1h2bg	3.1228	Alox5ap	11.3411	Zfp956	6.03104	Rab32	11.446	Kcnk6	6.03909	Tfcp2	3.21132	9430008C03Rik	5.59164	2006-09-01	7.28377	Limd2	4.05831	Cxx1c	5.58836
Bcl6	4.85493	Aim2	6.39197	Tsc22d3	7.70795	Gamt	5.32378	Gfi1b	6.75838	Polr1b	6.53027	Nsun5	5.73465	Faah	5.88403	Evi5	3.81805	Tpm1	9.17676
H2afy	6.89892	Slc35e3	10.3689	Cmtm7	8.66153	Celf2	4.29235	NA	5.42321	Zfp637	7.54013	Sgsm3	6.67066	Dusp2	2.94165	Cd48	6.25836	2006-03-01	8.72642
Tnfaip1	4.54384	1110003E01Rik	13.8741	NA	6.05959	Psd3	4.06673	Hist1h4k	5.84563	Iars2	7.82383	Rad23a	5.71048	Chrnb1	3.1399	Gpr97	9.62701	Arid3b	5.03134
Csrp2	8.13762	Eif1ad	9.23961	NA	5.36097	Tpst2	5.42768	NA	11.6421	Hiatl1	3.23619	Gsta4	4.14022	Arhgap30	7.20662	Rnaset2b	9.69584	Smox	5.30931
1810062O18Rik	7.93208	A130010J15Rik	7.64685	Dock2	5.2994	Vsig10l	4.57266	Arid3a	8.75153	Guk1	6.80048	Ssbp3	9.59151	Anxa1	3.80292	Ppm1f	8.20964	Scd2	7.02835
Ralgps1	8.55635	Mef2c	5.96842	Furin	4.75985	Plcg2	9.35466	Cdh1	5.84555	Naa25	6.00268	NA	6.55704	Mapkapk2	7.69459	Haao	4.47265	Ppfia1	7.90933
Ipo11	7.78156	Ubl3	5.48383	Zfp760	4.89021	Dock6	4.57654	NA	6.28538	D6Mm5e	5.55313	Irak2	4.45832	NA	4.22398	Slc35c2	8.01523	Pkig	10.6988
Sdr39u1	10.9446	Tnfrsf1a	7.95548	Phxr4	4.77179	Tex9	6.66984	Hist1h2bn	6.32592	Mars2	6.15645	Mospd3	4.72478	Mtap7d1	6.07303	Fosl2	6.72725	3300005D01Rik	5.21194
Gria3	2.99052	Abcd1	6.93837	H2-K1	7.55895	Lrmp	7.70221	Tbxa2r	4.81695	Ttc39b	5.51698	Tmem14c	6.21522	Ncoa4	5.09482	Ndrg2	4.93242	D330045A20Rik	4.6478
Slc27a2	10.6165	Efna4	7.92541	Fgf3	4.72681	Osbpl1a	6.07388	Lpar4	5.33473	Pank1	5.36905	Srsf10	4.89152	Gimap1	6.25481	Llgl1	5.88891	Fbxl12	9.51379
Ticam2	6.99534	Kctd12b	7.39992	Rap1gap2	5.18122	Bcl9l	4.57564	Klf7	8.71819	NA	6.7448	Fech	6.46857	BC005764	4.149	Ppp1r18	4.61025	Bcl2l1	5.70563
Marcks	8.86116	Tnfrsf1a	6.82566	Ube2l6	4.58111	Fmnl3	7.03075	Coro1a	6.31174	Psmd7	6.32496	Rangrf	5.693	Paox	5.46483	Eepd1	5.58428	Pik3r3	9.87549
Gm1673	4.95002	NA	5.72961	Hist1h4b	4.69127	Cd180	3.9979	Il16	9.2868	Cecr5	6.03749	Phyhip	7.59198	Abcd1	5.62915	Pilra	5.11142	Prkaa2	9.85252
Fmnl3	10.1314	Slc29a1	5.69218	Cmtm7	6.12649	Fam171a1	4.35065	Gpr183	6.14615	NA	7.1729	Sun1	4.96863	Itpr3	6.51717	Neto2	9.22131	NA	5.85522
NA	5.58202	Slco4a1	9.14035	Snx10	8.20585	Map1lc3a	3.44058	Slc31a2	5.91767	Taf12	8.9524	NA	4.66959	Ppp1r26	6.6895	NA	5.50173	Gas2l1	11.819
NA	6.84199	Gm1673	5.97745	Espn	5.68618	Pkia	5.34919	Fxyd5	7.40722	1110008J03Rik	4.95072	Mettl4	6.68473	Bcl6	4.04867	Kif1b	7.66191	Ptpn12	6.55347
Slc22a18	5.49302	Mutyh	6.44653	Ccdc120	5.54592	Ctnnbip1	5.92863	Unc93b1	3.27581	Enpp4	6.49092	Mapk9	5.44299	2310001H17Rik	6.52449	Ets1	7.24913	NA	8.97002
NA	5.1811	NA	6.81857	Macrod1	6.81308	Dusp3	5.60144	Gprasp2	6.01002	Txnrd2	6.55924	Asph	5.72993	Emid1	6.34132	Fut7	7.00857	Slc44a1	9.25426
Axl	4.56812	NA	5.793	Akap8l	6.38928	Rundc3b	5.52765	Ptpn22	6.73938	Chst15	5.43677	Wipi1	3.64685	Man2b1	11.0099	Dnajc12	5.56039	Syn3	8.363
NA	5.83155	Arpp21	5.93284	Add3	8.72351	Hist1h2bn	4.69168	Olfm1	6.22275	Romo1	4.00502	Pip4k2c	10.1823	Fzd6	6.1983	Myo1g	9.51029	Gng11	4.65397
Ndst1	6.26857	Ifitm1	6.34014	5033414D02Rik	10.2453	Sema7a	4.22756	Snca	3.2204	Suclg2	4.51063	Rgs12	5.05985	Tcn2	3.53987	Mboat1	6.83319	Lcp2	6.19726
Rhof	5.48703	Limk1	11.3506	BC065397	6.32457	Lrrfip2	4.96304	Cxcr4	8.25734	Fam184a	4.98529	Clgn	9.5012	Itgal	5.56572	H60a	6.03149	B3gat2	4.62938
As3mt	7.40918	N4bp2l1	6.44764	Sox5	7.32819	NA	4.02913	Col28a1	4.75551	Foxn3	6.4781	Tmc8	7.31377	NA	8.07918	Chst12	10.0059	Il1a	8.67973
Bglap2	3.64717	Lpar6	7.4491	Usp11	7.50482	Smarca2	3.58759	Rgs14	5.91666	Sun1	7.13218	Adamts3	5.13784	Pak1	6.51752	4930539E08Rik	4.80042	Mdm1	5.06783
Rsad2	3.7224	Gng2	5.86845	Isg20	4.75607	Arhgef6	6.39973	Fam129a	6.99864	Smyd5	4.3033	Arhgap19	5.04806	Peli2	7.78361	Neurl2	5.73084	Arhgap6	3.72422
Vim	5.71032	Map4k4	7.9476	Axl	3.364	Darc	3.12684	Hist2h2aa2	5.73963	Tmc4	5.40176	Cecr5	6.65828	H2-Oa	6.51425	Ganc	8.09054	NA	2.99585
Rps13	6.71192	Ptpn18	13.2013	Calm2	3.32846	4933431K14Rik	5.70243	Upb1	7.67208	1110034G24Rik	3.71984	Btaf1	6.94901	NA	4.65615	Tmem229b	6.64989	Abcb6	8.71167
Stat4	7.61049	Fam110a	5.21465	Pex13	4.154	Fgd2	3.66366	Dgka	6.27124	2005-03-01	3.62497	Comt	6.66723	1500009L16Rik	6.82473	Ugt1a7c	4.34649	Etv5	5.75612
Trim30b	8.2561	Ldoc1l	10.6731	Tnfaip8l2	6.84536	Il6ra	3.32506	Dgka	6.42849	Taf12	6.85981	Armc6	6.68255	Sh3kbp1	8.05811	Nat8l	8.11593	Fam55b	3.2913
Armc3	6.56089	Nrm	10.8927	Zcchc6	4.44497	Dab2ip	5.45209	Exoc3l2	4.94772	Katnal1	4.59179	Ift140	5.42997	Tmem180	7.88085	Lamp2	6.36103	Lifr	9.78599
Dst	6.081	Cmtm7	13.7676	NA	4.21729	Abcb4	4.6927	Glipr1	5.03018	Hyi	3.64103	Gpc4	6.48259	D930007N19Rik	3.72865	Sgk3	5.82876	Flt3l	7.50628
Lypd6b	6.15319	As3mt	6.29972	Pfn2	7.38913	A230050P20Rik	8.00378	H2-Oa	7.58034	Cdc6	4.43144	2810004N23Rik	6.71292	Fam129a	6.36983	Elmo2	5.52177	Vps33b	7.33264
Il10ra	5.25565	Pik3cg	12.8457	F830005D05Rik	4.19076	Dlg2	5.91917	NA	7.53655	Fam185a	8.52193	Vkorc1l1	6.15023	Klhl24	6.67527	Sema6b	6.64259	Dpep2	8.33493
Elmo1	8.41202	Arhgap15	8.84256	BC065397	4.84755	Fas	4.09592	Jdp2	4.34984	NA	3.60114	Mkrn1	3.82049	Mlkl	8.53879	Rasa2	6.08476	Cds2	6.6203
Hoxb5	5.52187	Sh2b2	6.57316	Ift81	5.49466	NA	4.81751	Dleu2	7.28146	NA	5.46856	Lrrc8c	8.24458	NA	4.26014	Gorasp2	4.53185	Pcgf3	6.3475
Arhgap30	8.30036	Mapkapk2	9.2793	Ino80c	8.8054	Rab11a	5.68661	Cyth4	10.7993	Bcl2l13	5.49374	Fpgs	8.75368	Car9	6.7141	NA	7.09629	Asns	5.42485
Large	7.03914	Bcl9	5.67738	Ctnna1	12.473	Smo	8.62756	Ctsc	7.5479	Ptdss2	6.95399	Apom	4.94534	NA	8.37408	4921507P07Rik	4.99875	NA	4.67815
Gng2	5.56129	Mical1	7.14002	NA	2.8618	Aif1l	6.09543	Gstm2	4.92652	Sumf2	4.92335	Xpo4	5.65813	Il4	3.80545	Cd6	7.2488	Vat1l	9.39407
A030011A13Rik	5.13903	Itgb7	6.90884	Tnfaip8l2	4.17977	Accs	7.13483	Pdzk1ip1	4.87232	Ndst2	6.80006	Scly	8.43237	Tmem119	4.74046	Hyou1	6.0407	Nomo1	7.08084
Atp10d	6.53994	Camk2a	7.25896	Lrrc1	4.6604	Pla2g15	8.70611	Pygl	9.31969	Pkig	4.37424	Rffl	4.8806	Ccbl2	6.36661	Pglyrp1	4.71253	Plekha8	7.03664
Carns1	5.40137	Fcgrt	6.87958	Zyx	9.85767	Gzmm	4.21348	Dstn	7.52911	Stxbp1	6.79667	Rps6ka4	8.17489	Irf1	3.33854	Tnfsf13b	4.56264	Hist1h1c	3.19948
Ppp3cc	6.9686	NA	7.53594	Abcb10	4.52579	Camk2n2	6.14422	Sgk1	3.293	Rps19	3.23374	NA	5.39905	NA	9.40394	Matk	9.71253	9030418K01Rik	8.13973
Dennd3	9.25123	Pla2g15	13.1125	Mfge8	6.9388	Khk	6.72192	NA	6.74787	Ptges2	5.5222	NA	4.89303	Arpc1b	11.2335	Cyth4	10.6765	Slc9a6	10.8594
C030014I23Rik	8.00089	Tnfrsf1a	7.67328	Fam49a	7.12647	Serpinh1	6.05804	A730054J21Rik	7.46929	Wfikkn2	6.06438	2010011I20Rik	6.04961	Mgl2	3.72495	Slc25a12	8.70585	NA	4.3865
F2rl3	8.46074	NA	5.18743	Ptpdc1	5.10905	Osbpl1a	4.58016	Hist2h2ac	4.93906	Spata24	6.16233	Polr3g	5.98488	Dio2	4.03818	D630023F18Rik	9.76627	Clstn3	6.71394
Arhgap4	13.7712	Hrh2	6.62313	NA	5.63134	Hipk2	5.0137	Psap	9.68678	Add1	4.99661	Cinp	6.19748	Mcoln2	3.23683	Tlr1	9.69052	Arhgap6	4.32535
Ttc8	8.27098	H2-M3	8.06235	Zfp551	4.57892	Nudt7	5.45434	Cited4	5.58897	2010320M18Rik	4.07011	Clcn3	7.43593	Fgl2	4.16305	Vegfa	6.22588	Tmem2	5.34461
Ppp1r13b	8.28298	Atp1b1	5.42574	Zc3hav1	3.66809	NA	8.63171	Emilin2	7.74573	Slc38a9	4.15979	Tcf3	4.60673	Tcirg1	5.38955	Rin3	13.0965	NA	4.44216
Cables1	6.01049	Rasgrp2	8.20873	Adamts3	5.33968	NA	5.54582	Ptgs1	5.41701	Ikzf1	8.53067	Rcc2	4.66529	Rapgef2	7.74797	Arhgap27	5.99882	Grap2	7.00772
Ctsf	4.68395	Cdk19	11.7197	Abhd14b	7.35987	Rragb	6.1314	H3f3b	2.85754	Polm	4.83656	Cd97	4.7415	Tctex1d2	6.17416	Sh2d5	6.01645	Mfsd7a	6.53852
Ifi27l1	11.5481	Cmtm7	11.7285	Celf2	4.41544	Cntln	4.56764	Epsti1	6.6784	NA	4.82058	A830021K08Rik	4.53101	NA	10.328	Klhl5	7.17847	Il12a	5.48024
E130102H24Rik	5.6065	Hmgn3	7.31208	Zmat1	5.0409	Anxa5	7.43387	Axin2	5.57345	Klhl22	5.81487	Chek1	4.59313	Lbh	6.80882	Fgd4	7.33277	Inppl1	6.55405
Ttc8	7.22338	NA	4.87556	0610038B21Rik	6.14001	Serpinb1a	3.66166	Soat1	5.18744	Daam1	4.87382	Eef1e1	7.87265	Gpr97	8.51369	Sh2b2	5.61482	Slc3a2	3.54399
NA	5.60007	6430527G18Rik	7.13244	Bcor	8.47378	NA	4.31604	Clec7a	4.85474	Ercc8	4.21349	Abcb10	6.87181	Ivd	9.44882	Tmem53	11.0145	Alox5ap	8.84728
Gimap5	8.93533	Cyp27a1	8.35596	1810026B05Rik	6.71574	Inpp5a	4.68747	Gna14	6.49484	H2-Q8	4.87304	Pole3	7.03319	Tns3	9.74782	Lrrk2	7.68478	Man2a2	5.8259
Uaca	5.76701	Cdk19	14.5044	Krit1	4.80148	Ltbp1	3.12216	Gm2a	4.57834	Lrpprc	5.43405	Gadd45a	3.66416	Samd10	4.62331	Chac1	6.90078	Lima1	5.40184
Zfp275	7.24708	Mical2	6.61024	2610029K11Rik	5.99452	Ttc7b	7.89861	Arhgap6	4.59205	Traf4	4.11207	B3galnt2	4.85881	Kctd12b	5.72559	Pdia4	6.82397	Gpr97	8.62622
Zdhhc8	10.7487	Aif1	5.54256	Cmtm7	9.57145	Hist1h2bk	5.11791	Rab11fip4	6.9234	Mybbp1a	3.59545	Tomm40	3.54374	H2-DMa	10.0574	Vegfa	6.02855	Gtse1	9.27254
Traf3ip2	6.52622	Oosp1	4.79708	Btg1	6.27749	Ddx49	4.545	Ccdc109b	8.91188	Pomt1	4.07898	Ehd1	4.68613	Smpd2	6.22567	Sort1	11.116	Snx30	6.24986
Tmem98	5.62262	Arhgap15	7.64886	NA	5.74074	H2-K2	8.25271	Chi3l7	7.76009	D16H22S680E	6.15546	Tubb2b	5.23926	5330438D12Rik	6.7408	Adap1	7.3876	NA	8.78213
A130010J15Rik	7.07314	Mier3	7.91795	NA	5.45616	NA	4.81671	Ddx25	5.49592	Ptprs	3.50091	Icam4	4.19543	Mras	3.24411	Rrm2	6.93398	Myo5c	5.25118
Plxnd1	6.65403	Lpgat1	10.8833	Dab2ip	5.71125	Csad	4.45964	Pkm2	6.65539	Acy1	2.64058	Kif3a	6.66512	Padi2	8.31995	Lpgat1	4.21946	Acsl4	6.62373
Irf7	6.08986	Egln1	5.76398	Pisd-ps3	4.11619	Ppfia1	5.7221	Slc22a15	6.34294	NA	9.72261	2010320M18Rik	4.50103	2006-09-01	4.41727	Il16	8.73489	Gnb5	5.79366
Plcg2	12.9685	Ffar2	8.70724	Six5	4.83589	Zfp30	4.1429	Gfi1b	7.3409	Naa25	6.53149	Vkorc1l1	5.73923	Bok	7.29974	NA	5.56246	Wdr1	8.96854
Cd48	6.60658	Foxred2	7.95274	Acss1	9.04819	Rasal2	4.98238	Tnik	5.23129	Nenf	6.82901	4930572J05Rik	5.26841	Bcat1	5.74952	Galns	4.83386	Mapk6	8.1744
Casp1	9.07335	Arhgap27	6.83769	Afap1l1	6.17727	Slco2b1	3.03424	2310001H17Rik	6.73427	Nat1	3.97523	Tbrg4	4.93689	Plekhg3	4.39847	Tor1a	6.2476	Capn3	6.66431
Nfkb1	5.65992	Bcl9l	6.60013	Slc8a1	6.48836	4930519L02Rik	6.69703	Hist1h4d	5.97803	Spata24	5.26453	Lpin2	5.27141	Gmpr	7.21753	Kdelr2	6.28882	Chd7	3.0229
Nol3	9.60599	Itpr3	7.73027	Cd163	4.67031	Lxn	8.21809	Nedd9	6.07339	Rcl1	7.2238	Hopx	2.81391	4933403G14Rik	6.09199	Rac2	7.80452	NA	6.94348
Ncf4	3.19649	Acer2	6.09908	Ccdc111	7.95474	Cd200	5.28844	Nlrp12	7.89718	Rad23a	4.93843	Asb1	7.72177	Arntl	3.9295	Rasa2	6.37177	Gucy2g	11.9424
Anxa6	4.93206	Usp22	13.756	3110021A11Rik	4.097	Fgd1	5.17107	Vamp5	6.75421	Ddah1	8.62507	Irak2	4.60184	Parp3	5.09772	Ankrd28	8.79869	Ptpn12	4.59225
Rab11fip3	7.56817	Usf1	8.68168	Mef2c	4.18092	Clip2	4.37803	NA	7.44256	NA	4.38444	Cd55	5.31634	Ugt1a7c	4.36556	Mocos	5.77153	Pde5a	5.708
H2-DMa	12.0024	Hgf	8.91545	Zfp82	5.50188	Gm11346	4.53604	6720422M22Rik	4.20494	NA	4.69719	NA	4.77607	Kit	4.86758	Kctd20	6.72608	Tnfsf4	6.15781
Nrxn1	6.42706	Tns3	12.0585	NA	4.53911	Samd12	6.14337	Ppm1m	8.39098	Hdlbp	4.69135	Wapal	5.74437	Slc12a9	5.4585	Fcer1a	2.73899	Col4a5	12.9573
Armcx1	9.3184	Celf2	6.11446	Hist1h1b	3.46581	NA	4.4713	Evi2a	6.2744	Nme4	5.63241	Nfs1	5.8338	Shmt1	5.86683	Aim2	5.22423	Nckap5	10.8948
Mical1	7.41565	Nfam1	6.5358	Rab43	5.20674	Hist1h2bj	4.39294	Rbp1	5.12671	Rab22a	5.42516	Spata24	6.79486	Csf3r	6.41291	Trps1	5.42952	Vcan	10.1471
NA	9.51704	Shisa2	6.44302	Ube2l6	3.99989	Cbfb	10.0075	NA	4.86923	Suclg2	6.32346	NA	4.7746	Als2	5.76944	Pcbd1	6.43656	P2ry14	3.53608
NA	8.99746	As3mt	7.43228	Galnt6	4.98209	Gstt3	6.67835	Cdk5r1	4.52431	Smchd1	3.90923	Smpd4	4.17818	St6galnac4	7.48899	Il3ra	6.17025	Mob1b	6.26853
Cdk19	11.0711	Usp10	4.98888	Lgals9	8.66331	Cdc42ep2	4.17579	Uaca	5.13645	Ppp4r1l-ps	4.90327	Crat	6.28421	Irf5	3.60263	Ncoa4	4.4815	Lepre1	7.02663
Cd33	6.88069	Il18	4.57228	Pdxp	8.69931	Aldh5a1	5.23244	NA	4.43562	Ica1l	3.73305	Itga5	4.40868	Klhl5	6.40129	Txndc11	6.47887	Lamc1	5.2295
Gch1	7.33433	Pak1	7.74694	Fry	4.76911	Tspan6	3.52878	Kcnj5	5.88845	Mat2b	4.28918	C330018D20Rik	4.69487	9030418K01Rik	7.70525	E330009J07Rik	8.21954	Trim26	5.65539
Neurl1b	6.65977	Cdkn1a	4.97563	Mll3	6.04001	Atp8a1	3.50272	Tgm2	7.24728	Lrrc24	6.94332	Tcte3	4.60956	Nin	5.87489	Rasgrp2	5.47398	Slc35d2	4.47392
NA	4.86562	Map4k3	9.55543	Cnr2	4.91404	Mfap3l	3.89198	Ache	3.5639	NA	3.42343	Nat6	5.47932	Csrp2	6.30896	NA	3.02742	Gem	12.3269
Trim34a	7.2536	Rnf13	5.57662	Dusp16	5.01598	Slc2a1	6.07582	Tbxas1	5.45333	Ggct	4.42635	Hnrnpab	6.07622	Muc13	7.66228	Gm6484	6.74294	Lhfp	6.71984
Apobr	7.20614	Epha7	6.62554	Ddx26b	6.27684	Rhobtb1	4.85351	Tmem50b	5.666	Slc19a1	5.50182	Taf12	6.64685	Ncoa4	7.23976	Kctd20	8.35025	Zfp365	10.2881
5430406J06Rik	4.42703	Tmem132a	6.61076	NA	7.70286	Sgms1	5.09632	Fam160a2	6.67364	Npm3	5.9206	Cyb5r3	4.06479	Ccr2	5.54574	Selplg	7.90911	Ccnd1	3.68809
Tgfbr2	12.6985	Kctd17	8.48571	Casp6	5.83475	Phactr1	3.28072	Serpina11	6.26061	Fbxw2	5.31092	Usp10	3.87133	Tbc1d9b	5.87385	Tnfaip1	3.79471	Prune	7.24059
NA	9.2732	Myo5a	8.96658	Gna15	5.66405	Lhfpl2	6.21528	Pdlim2	8.25213	Fam126a	5.95427	Thra	4.8948	Sh3kbp1	6.71246	Pou2f2	3.79905	Zcchc24	7.55262
H2-M3	7.53755	Plxnd1	5.12803	Gimap1	3.91057	Gpr125	5.05506	Foxd4	9.91114	Fam129b	5.67099	Acsl5	3.89694	Nrm	8.22524	2810417H13Rik	6.34527	Rasa2	5.48802
Elmo1	6.63694	NA	5.66363	Axin2	4.46481	Igfbp4	3.86271	Alas1	3.53611	NA	4.23389	Hdgf	5.25451	Dusp2	2.70903	Rapgef3	4.59492	Ccnd3	5.94138
Tha1	8.08877	Tagap	7.65336	NA	2.64706	NA	4.37031	Tcirg1	5.5822	Vkorc1l1	5.21798	Nmd3	5.81024	Zdhhc8	8.63234	Stard8	7.18452	Synm	8.04422
Asah2	8.3487	Faah	6.74324	Elk3	9.66603	Endod1	6.53441	Rapsn	5.15844	Aoc2	4.34939	Mrpl52	6.02844	NA	3.97399	Dgkg	7.3207	Gstt1	4.39418
Myo5a	8.71171	Hbb-b1	2.86048	Sepp1	3.3384	Mdm1	5.57549	9930105H17Rik	5.8864	Ipmk	4.10142	Agxt2l2	5.98439	Sox13	4.58932	Arhgap26	7.0732	Lamc1	5.42665
Fam110c	4.68796	Spata13	7.6989	Ppp1r9a	7.65814	Cobll1	5.28772	Fam102a	4.4383	Spryd4	6.76943	Nek8	5.75281	Slc25a12	7.65188	Tapbpl	6.89541	Nod1	4.43378
Kcnk5	7.4747	Gimap7	6.04284	NA	4.19703	St3gal6	2.8277	NA	6.55723	Slc43a1	5.58336	2005-03-01	3.92449	Rhobtb1	5.7964	Itpripl2	6.01742	NA	6.19531
Msi2	8.35647	Gyltl1b	7.37971	Epsti1	5.33343	Hist1h2bh	4.73377	Amica1	5.27135	B3galnt2	4.15096	Tfdp2	4.0543	1600014C10Rik	5.39589	Il6ra	5.74298	Wdfy1	8.65027
Nme7	3.46165	Evi5	4.08292	Mrpl52	6.24913	4933412E12Rik	4.75332	Adssl1	3.44991	Gm6453	5.29543	Pccb	6.24001	Smad1	6.64735	Paox	6.08237	2510009E07Rik	4.17456
Gprasp1	6.37165	Cxcr2	5.95857	Rnf208	5.13463	Kalrn	5.34931	Klf7	9.1212	Comt	3.41847	Acsl1	5.13684	2400009B08Rik	3.79273	Tmem65	5.27126	Prr5l	8.26996
Cacnb2	5.96646	Atrnl1	6.29321	Btg1	7.6594	Mast4	5.01351	Cyba	8.25595	Gna15	4.8365	Pdcd11	3.94061	Lpcat2	8.95088	0610007L01Rik	5.14604	NA	3.08091
Arhgef18	11.0218	Lag3	6.21818	Lgals4	4.18626	NA	5.17545	Fn1	9.23758	Nmd3	5.16505	NA	3.21776	Tnfsf14	5.65348	Fam49b	4.40643	Ptpn12	5.99734
Tns3	7.764	P2rx7	7.67075	Spag6	5.88731	Rasl11b	3.46251	Ank1	2.84916	Npm3-ps1	5.27377	Enpp1	4.17983	Limk1	8.48226	NA	6.30324	Rit1	7.86632
Arhgap8	6.06873	Slc12a9	6.70061	Zswim4	5.81825	Cx3cl1	3.89731	Ebi3	4.11962	NA	4.8026	Polr3d	4.46309	Adap1	6.54793	Gpr97	7.1284	1700019E19Rik	4.39075
Cd74	3.71135	Rasgrp2	8.99877	Clk1	5.05817	Ppfia1	4.70998	Cd84	4.68789	Fbxw2	5.62083	Ipmk	5.58337	Chst15	6.68381	Alox5ap	9.02302	Rasal1	7.4993
Gatsl3	6.29651	Aldh5a1	7.81236	6330403M23Rik	7.50453	NA	4.93719	9830001H06Rik	5.57013	Wdr43	7.26904	Pacsin2	6.45797	Ctsf	3.71393	NA	10.5386	Trim71	11.6234
Ifi27l1	13.4187	Micall1	8.64042	Tsen15	10.8259	Trip10	4.05086	Ypel3	7.928	Ptprs	6.45895	Prdx2	9.47396	Sgpl1	3.30158	Naglu	6.6703	Ptplad2	7.82418
Slc16a11	8.35646	Palm	4.47028	Hk1	6.0617	Slc6a3	3.6838	Ptrf	4.09736	Tbccd1	5.18011	Ahcyl2	5.17871	Clec2d	9.655	Plac1l	9.00652	Epb4.1	6.24106
Timp2	8.63121	Smad1	8.30308	Chd6	5.68914	Dapp1	3.05703	4930519L02Rik	8.48499	NA	4.22938	Srsf10	4.37319	N4bp2l1	4.78804	Anxa2	5.15149	Gm5506	4.38377
Cd244	6.82043	Dennd3	9.17398	Gstk1	4.93344	Insl6	4.51567	9930031P18Rik	2.89911	Gm7094	3.8279	E130308A19Rik	5.1353	Kit	10.365	Ppm1h	5.5463	H1f0	3.75512
H2-DMa	9.99998	Cyp27a1	6.2573	Celf2	3.77775	Krt18	4.85895	Ppic	6.85426	Gstp1	8.58562	E130308A19Rik	4.97937	Tia1	4.20401	Slc35c2	7.06722	Hrsp12	9.17585
Cyp27a1	6.06225	Lpcat2	5.88026	Rcan3	7.19364	Dock11	7.96333	Arhgap29	3.63245	Hist1h3g	3.23195	Apbb1ip	5.49997	H2-DMb1	7.25505	Asah1	4.21133	Il1a	10.3577
Camkk1	5.40933	Impa2	10.7062	Atp10d	4.66527	Ociad2	5.5575	2008-09-01	6.54094	Alkbh8	4.81654	Fancd2	6.81429	Sh3pxd2b	6.42384	NA	6.96729	Arap1	3.76048
Msh5	6.74841	Rin3	14.3613	Slc12a2	8.1892	Hist1h4h	4.2772	Tmem38b	5.18638	6530401N04Rik	3.49745	Dyrk3	8.23848	Tnfaip8l2	7.15606	9930111J21Rik2	6.79819	1700019N12Rik	6.59919
Haao	5.12736	Fmnl1	7.7712	Trat1	5.56815	Asah2	5.57999	H2-Oa	6.48629	Thumpd2	5.74833	1700012L04Rik	3.89079	Nagk	5.9555	Sema6b	7.50592	Acat2	9.44298
Matk	10.2324	Slc22a4	4.24847	Rpl22	7.4877	Jak1	4.41184	Tmem40	4.70817	Slc25a33	5.29444	Ptch1	6.14781	Tagap	5.94267	Snx24	2.67648	Tanc1	3.05138
Parp14	10.4765	Ptk7	6.6385	A230051G13Rik	8.27736	NA	3.91015	Hdac5	6.00666	NA	6.39171	Cul4a	5.10776	Clec2i	5.35111	Fam102b	5.17211	Gipc1	4.93422
Tcea2	10.2569	Abhd15	7.16882	Ext1	8.09939	Hdac5	4.39033	Ralb	7.16326	NA	4.80053	Pelp1	5.47924	Bmpr2	8.0693	Ganc	7.66131	Capn3	5.1684
6330509M05Rik	7.68592	Tnfsf10	7.72919	Slc12a2	5.89143	Hist2h2ac	3.51147	C1galt1	6.49477	Tfrc	3.88355	Hras1	5.70806	6430527G18Rik	5.39105	Afap1	10.3084	Mmp23	5.11306
4930519L02Rik	9.46343	Rps6ka5	10.3501	Pisd-ps3	6.52992	AU020206	6.08057	Camk1	7.84728	Plin2	5.19693	Metap2	3.16239	NA	4.77312	Sort1	10.3146	Cdkn2a	5.43691
Fhl1	4.26272	Zfp710	6.02634	1810062O18Rik	5.4564	Smtn	3.81324	Unc119	5.08986	Ctf1	4.61992	Stx11	6.29256	Ypel3	7.2163	Atp6ap2	10.035	Rasgef1b	9.50228
Ggt5	6.41062	Ypel3	9.10319	Zeb1	6.32881	Parp12	4.91703	NA	4.70119	Arsg	5.69899	Apbb1ip	5.64165	Lpxn	3.64753	Cd27	6.33118	Nab1	4.77627
NA	5.45037	NA	4.7976	Srgap3	3.53855	Btc	4.2329	Hist1h4m	5.38984	Rbm44	4.57358	Fbxo7	5.16327	Cdh1	4.7691	Matk	8.329	NA	3.27229
Snx33	5.11872	Nfatc1	10.8397	Anxa4	2.90141	Hist1h2bf	4.19274	NA	4.55516	Lipa	4.52077	Rfng	4.79149	Fcgr2b	3.46884	NA	3.22326	Stx11	6.76585
Tmem191c	7.76336	Lst1	4.85818	NA	4.48433	Cep68	4.42099	Tmem50b	5.79977	NA	2.71788	Bbs12	4.55396	Dab2ip	6.05421	Arntl	4.06647	Pear1	4.78478
Calm2	4.21811	Hes6	5.98422	Jak2	6.77279	Pea15a	3.98973	1190007F08Rik	4.53501	Hspbap1	2.96789	NA	6.78028	H2-DMb2	6.08421	NA	7.94903	Fam65c	9.64902
Acpl2	6.27165	Rgs19	6.41796	Epc1	8.37158	2006-09-01	5.30736	Fry	5.48177	Pcsk4	4.78464	NA	4.50176	Ypel1	4.90192	Pgd	7.53148	Fam177a	5.9414
Lat2	8.33311	Sesn1	4.35583	Usp48	5.30198	Cldn12	4.11698	Emilin2	6.53119	Rad23a	3.3088	NA	9.29264	Plscr3	7.49893	NA	8.77595	NA	4.84369
Cpxm1	7.15896	Luzp1	5.8505	Zfp184	6.6582	Rab13	4.1434	Ifit3	4.74103	4930572J05Rik	6.83355	NA	3.94219	Pik3cg	9.46868	Serp1	8.87014	Fads1	7.70094
Lrrfip1	6.69906	Pi16	4.0102	Dock10	3.54002	Mtap9	4.91392	Mxd3	4.8345	Psmd9	4.54842	Rcor3	3.96875	Car9	4.62143	Tmem229b	4.3911	Dhcr24	4.96127
Tns3	6.61407	B130040O20Rik	6.54596	Pgcp	6.76433	Smad3	6.48338	Nckap1	3.88987	Daam1	3.94642	NA	4.10274	Smad1	7.27092	Gstm2	4.20194	Wdfy1	8.05343
F830005D05Rik	5.32682	Nfkbie	5.70905	Dnajc6	8.06154	Clec4d	4.74195	H1f0	3.83016	Por	6.30052	NA	7.78536	Cox6a2	3.4304	Elmo1	11.053	Mapk6	8.68169
Alox5ap	9.99795	Tmem55b	12.9598	Fam171a1	4.16158	NA	4.42677	Ctnnal1	6.308	Rgl1	4.31702	Senp7	5.07187	Atp1b2	3.00728	Zfp516	7.72262	Nav1	5.6221
Plekha2	10.5047	NA	7.27249	Zfp90	7.29764	Ostm1	7.31633	Gadd45g	3.54787	Acot13	6.64302	NA	6.24784	Pcbd1	5.66994	Dscr3	3.92851	Strn4	8.52742
Sun2	6.62511	Tmco4	9.1156	Hmg20a	4.70166	NA	6.76194	Eltd1	4.08999	Slc45a4	8.82193	Ugcg	7.95407	Arpc1b	11.6536	Smpd2	6.33027	Bdh1	5.13306
Kcnh2	9.48789	Tmem141	6.64364	Pbx1	3.18411	Kctd12	6.15548	Plau	7.17184	Snupn	6.94002	Aven	7.19978	Ero1lb	5.91048	NA	4.07302	2003-09-01	10.2432
Repin1	10.9385	2310043J07Rik	6.48287	Zfp2	5.24357	2610029K11Rik	5.18721	Nav1	5.79397	Plekha6	5.8048	Wdr7	5.43688	Stat3	6.5857	Nagk	6.36645	Homer2	3.66213
Nfat5	5.75255	Ifngr2	5.4492	Smap2	9.66171	Cirbp	4.1357	Gpr35	7.29529	Thg1l	3.82259	2810453I06Rik	4.03263	Auts2	5.9497	Dnajc3	6.93067	Gpc4	7.27505
Pard6g	8.57553	Alox5ap	9.15836	Zfhx2	7.33722	Rasl12	3.98805	Neu1	4.7376	Hdhd3	3.85928	Gm5815	3.42077	S100a11	6.22526	Fbxw4	3.83691	Rb1	9.1383
Cers5	11.1521	B3gnt8	5.34878	2900093K20Rik	4.9677	Pfkfb2	4.58461	Cd86	4.53265	2610034M16Rik	3.19126	Narf	5.15694	Bcl9	6.77616	Lrrk2	6.17482	Bin1	6.51872
Nav1	6.44072	Tcf4	11.8419	Trp53	5.63376	St5	4.27138	F630111L10Rik	5.8439	Dtwd1	6.003	NA	4.21057	1500031L02Rik	5.26876	Smtn	6.16719	Ica1	6.75097
Rrad	4.63473	Cd244	6.8694	Cul7	8.21514	Rab11fip5	6.40706	Hist1h4k	6.14357	NA	6.02846	Wipi1	5.24432	Znrf1	4.68576	Bcl2a1b	4.07741	Lpar6	5.59817
Ppm1h	8.78959	Sestd1	7.18036	H2-Q6	6.25374	Unc45b	3.32555	Grn	9.38339	2010305A19Rik	3.55946	Enpp1	5.60529	Myo5a	6.90051	Srpk2	6.32679	Nipal3	6.72901
Cngb1	5.03548	C85492	10.0762	Sertad3	4.76213	Magee1	4.1778	Klra2	10.5612	Chek1	3.91778	Setd8	3.7963	Wls	7.04034	Apoa2	7.70671	Gda	5.60287
4930515G01Rik	5.89451	Hmgn3	6.6478	Chd2	6.9527	Il11ra1	7.24407	Fgr	8.32906	Fuca1	3.35075	Btrc	3.59218	NA	6.35276	Sgk3	5.91262	Ptger2	7.00145
Parp16	7.72314	Prkag2	8.63993	NA	4.83673	Alox5ap	5.95186	Pygl	8.88366	Tpmt	5.82201	Ptcd3	6.16811	BC046404	7.34172	Ubl3	4.26986	Sertad2	6.15183
Ppcdc	8.48297	H60a	6.30498	NA	3.77233	Phldb1	3.71003	NA	8.20353	Chek1	4.15261	NA	3.06719	Arhgef18	8.73932	Hmgn2	3.84586	Pde10a	3.33353
Fzd6	7.51623	D10Bwg1379e	7.67613	Nlrc5	7.7607	Khk	6.88801	Mical1	5.24257	Tjp1	4.00755	Afg3l2	6.2853	Aim2	5.27132	Fkbp1b	6.62494	Pdcd6ip	5.53774
BC028528	5.96316	NA	6.37547	NA	7.28089	Lrrc49	4.03769	Gucy1a3	4.9491	Ifngr1	4.02508	Ccdc137	4.92425	Psmb9	9.84417	Impdh1	4.02965	Lpcat3	5.04092
Armc3	4.89241	Stard5	6.39112	Stxbp3a	4.47631	Antxr2	4.90638	Vcl	6.43862	Nupl2	5.96764	C1galt1	3.89187	Pgm2	6.89511	Stk30	8.04378	Asns	5.07241
C130057N11Rik	6.89034	Vav2	8.90224	Zfp420	5.0869	Tnnt1	3.91217	Samhd1	6.48303	Nfe2l2	4.77786	Vkorc1l1	5.6587	Smad5	10.2012	Amica1	5.06067	Mfap3l	10.1112
Nav1	6.56311	Gpr45	8.1334	Arl4a	6.09663	Map4k1	7.02933	Hist2h2be	5.21707	Plp1	3.6186	Ftsj1	4.57182	Gpr97	6.32019	Coro1a	6.97921	2210408F21Rik	6.9835
Ncrna00086	5.01888	Amica1	5.87243	C530008M17Rik	5.34697	Rpl21	6.01891	Lphn1	4.51741	Pank1	6.30761	Fancl	5.06515	Man2b1	9.29779	Arhgap15	6.1345	Arpp21	8.07186
Hdac11	6.80962	Peli2	8.76735	Ndst1	4.26465	Rbbp6	4.64129	2010016I18Rik	4.69535	Spata24	5.01264	Kif3a	7.01688	Gng12	6.48326	Erp44	3.98586	Slc7a3	10.0594
Prdm16	7.65534	Insl3	6.31707	Ank	6.28875	Rcn3	3.99396	Il12a	5.29142	Timeless	7.1574	Nol10	5.05001	Tnrc18	5.13727	Cep55	5.44894	Ppp1r18	3.88943
Bmpr2	9.61988	Fchsd2	9.61577	Ulk1	5.66593	1110035H17Rik	4.17355	Gpr65	3.64582	Nme4	4.88688	Apbb1ip	5.84954	Coro2a	7.16769	A130010J15Rik	5.89907	Ube2o	6.25261
Hhex	12.9612	Zfp467	5.22147	Hbp1	8.62557	Sytl4	4.23271	Ahnak	5.2344	Cul4a	8.97081	NA	4.252	Hoxa5	4.79258	Dscr3	7.21483	Lepre1	5.06653
Mansc1	7.769	Grn	10.9358	NA	3.7072	Dach1	4.66046	Plcb2	7.37108	Mipol1	5.96481	NA	5.73261	Swap70	7.32254	Erlin1	7.49488	Srpk3	11.6535
Igfbp7	6.9516	Rasgrp2	6.03068	Trp53rk	4.68294	Il11ra1	6.77563	Fmnl2	3.55119	Sphk1	5.56158	Oip5	5.87163	Kctd17	6.3307	NA	5.62927	Slc16a6	5.41512
Ano10	7.35247	NA	6.69229	Atp13a2	6.14225	Asap2	4.00863	Bglap-rs1	2.95884	Glrx5	8.4145	Rfc4	4.07398	Cd274	6.9658	Yipf2	5.81449	Pttg1ip	10.2567
Ltc4s	6.24987	Aim2	6.60041	Ccdc61	6.43022	1190002N15Rik	3.96522	Scnn1a	4.773	Armc6	5.60875	Clic4	4.18337	Faah	5.66367	Tor1a	6.3372	NA	4.58879
Kcnq5	5.08154	Snx10	10.3341	Gstk1	5.60832	Arid1b	5.68983	Pld1	5.43761	Hist1h1b	2.83883	Setd6	6.93654	Zfp619	5.85575	Ctsc	7.97099	Tob1	4.04532
Dusp6	6.01388	Rnpep	6.13566	Tmem176a	5.07849	Dlgap4	3.95874	Ednra	9.5105	Pfkm	8.41331	Psen2	6.79215	Gxylt1	5.45997	Lair1	6.33914	2006-03-01	9.7054
Whrn	11.0931	Mks1	6.82225	9530019H20Rik	4.24057	Grik5	4.51614	Ctsc	9.44458	Chd1l	6.07613	Pkp2	6.98345	Rgs7bp	5.05835	NA	5.60519	Nlrx1	7.42225
Foxred2	7.1747	Usp28	7.83507	3110062M04Rik	3.92417	Syp	4.88116	Tmem176b	7.33078	NA	4.51304	Pgap3	3.86694	Nod1	4.04888	Nagpa	5.76833	Arpc5	5.18885
Fmnl3	7.46786	Nol3	9.3147	Sepp1	6.16384	Trp53i13	4.98728	Pnkp	6.08402	Exoc1	2.95829	Cyhr1	6.37888	Orai1	7.31393	Nicn1	7.9064	Pdia6	4.72891
Eya1	5.55128	Bckdha	8.61514	Colec11	7.82286	Kif3c	5.01251	Ccpg1	9.05805	Pmm1	4.20106	Timeless	4.17968	Phxr4	4.69036	Ggta1	5.70583	Tbc1d8	4.76178
Mx2	7.49657	Klhl24	7.51421	Mmp15	4.79675	Ppfia1	5.68114	Plxnd1	4.07826	Glyctk	4.35047	Pole	4.35264	Ptms	4.27226	Phkb	6.02855	Cldn10	4.0938
Scube3	9.68341	Btbd11	7.16923	Lysmd1	7.85424	Phldb1	3.68244	Matk	8.57216	Rps18	3.82119	NA	5.59586	Thsd1	6.13837	Dnajc25	4.90333	Fads2	5.41375
Parvg	6.79531	2010111I01Rik	6.407	Ptpn18	8.59516	Hyi	3.53713	Vezf1	6.85328	P4ha2	5.84632	1110028F11Rik	4.41261	Fam134b	3.93065	Acy1	3.43774	Xpnpep1	3.97209
Cep55	6.10014	Itga9	6.22309	C430049B03Rik	3.22995	Rgs14	3.92159	Kif1b	5.18753	NA	4.8772	Ept1	6.22812	Lpar2	4.84923	Acy1	5.04901	Hrsp12	7.76707
C130023A14Rik	7.70315	Idh2	7.25868	Zfp260	6.96823	Nudt7	5.77892	Itpripl2	5.57781	NA	4.15823	Carm1	6.2233	Hcst	5.97236	Fam110a	5.02345	Mlec	4.49329
NA	3.76877	Elmo1	4.86737	Six5	4.7141	Rcbtb2	4.3497	F5	5.26884	Cdc34	2.68554	Nat2	9.17515	Ydjc	8.3135	Sgk3	4.11908	Mafg	7.18418
Dnmt3b	15.5901	NA	5.18851	Zbtb5	7.39634	Lrrcc1	4.66411	Cyp27a1	4.77517	Esyt2	4.49632	Ppp6r2	5.09692	Ccl27a	6.2953	Gpc3	5.23093	NA	8.81448
Evi5	3.76744	Cd300lb	8.11838	Tef	4.82597	Fstl1	4.88258	Zfhx3	6.24747	Akr7a5	5.12062	Agxt2l2	4.48247	Sh3tc1	3.34343	NA	6.80292	Pea15a	4.83308
Asb13	11.9911	Vit	8.25486	BC030476	3.31566	Plcb3	4.61039	NA	3.98276	Taf12	4.38991	Pcyt1b	4.17763	Arhgef5	3.43182	Appl2	4.61625	Prpf8	3.45595
Smtn	5.46257	Tsen34	11.3411	Plcb2	6.24852	Rtkn2	5.32984	Pde4b	3.06007	Car13	5.58674	Pabpc4	3.24826	Csnk1e	9.96881	NA	5.72864	Il18rap	6.03741
Gpr137b-ps	7.90867	Arhgap26	6.4331	Tgtp1	3.93427	Shmt1	7.91421	Fyb	4.93815	Mrto4	4.89497	Med20	5.0549	Snx10	8.02433	Slc26a6	6.06592	Lefty1	5.73895
Alox5ap	8.72253	Spnb2	8.86577	Mllt4	4.77646	Rpl21	5.4503	Tcn2	3.26591	Aoc2	3.99739	Myo1d	5.29702	Slc22a3	2.83725	Gm336	4.32739	Upp1	4.83941
Inppl1	7.20652	Hbb-b1	2.58598	Nqo1	5.17311	Sgcb	5.01881	Hist1h2bk	5.93659	Lipt2	4.51706	Tmem231	5.76215	Sepx1	4.45826	Tnfaip8	9.86197	AI593442	6.78332
Zbtb20	5.01878	H2-DMb2	7.83733	Eif4e3	4.6824	Gkap1	6.23583	Fam110b	6.35195	Mgll	4.87351	Cinp	4.32953	Sox4	4.04725	Pgap2	4.2724	Zdhhc9	7.14225
Snx21	6.09366	Nfkb1	5.4383	Gadd45g	2.93207	E130306D19Rik	6.87188	Samd9l	9.8263	NA	8.09294	2310008H09Rik	5.37506	Myl12b	6.04258	Alox5ap	7.69133	3110057O12Rik	5.65972
Triqk	5.61791	NA	11.131	3110002H16Rik	7.64718	NA	3.85459	1810011H11Rik	5.36032	Snora65	4.98501	Cdk20	4.78418	Akr1b10	7.08652	Tor3a	4.69279	Atp6v0a2	5.52058
Slc52a3	8.591	NA	5.66162	Ccl27a	4.74162	Slc15a2	3.35027	Hist1h3h	5.2164	1500001M20Rik	8.58055	NA	6.07372	Slc17a9	6.13422	NA	5.42889	Ldlr	4.10851
Btla	4.85014	Dhrs7	5.60428	B3gnt7	6.94988	Dusp16	4.01134	Lpgat1	8.29548	Dap3	4.54691	Msh3	3.26294	Dhrs7	3.87825	Acer3	6.0793	Gm129	4.62427
Zfp90	9.54868	NA	7.1963	Pbx1	3.27087	Trim27	3.00796	Hlx	4.64646	Pmm1	4.15488	Sepsecs	3.98706	Irak3	7.28654	Dnase2a	5.72481	Vav3	6.81264
Ccrl2	5.1764	Maged1	4.92537	Zfp113	3.23211	Stard10	6.09437	Dhrs7	4.11374	NA	4.60931	Chek1	4.56973	Epha7	4.83925	H2-DMb2	6.38252	Mtmr14	4.86277
Gcat	5.97233	Fbxo21	12.0779	6330407A03Rik	3.70448	Cbfb	10.0467	8430427H17Rik	3.9728	Pus1	4.69094	Glrx5	9.31649	Pgm2	12.3836	Mlkl	8.17587	9930031P18Rik	2.60776
Msl2	7.16769	Tspan3	9.78757	Tsen15	9.82563	Zfp827	3.74111	Ccl17	3.9484	Nfs1	2.80344	Cd97	6.28321	Ppm1h	6.89255	Rbms1	6.00452	Alox5ap	7.25289
Mmrn1	3.83559	Rabl5	7.20739	NA	5.62282	Arid3b	3.53377	Ppp1r3d	5.34805	Zcchc6	9.45863	Homer1	4.47456	Atp6ap2	3.54197	Camk2n2	7.21256	Zfp385a	3.80765
Plekhg3	4.91262	Nol3	9.66972	H2-Q8	5.25597	Stub1	6.04589	NA	8.75631	Kit	3.52926	Fam83e	3.05132	Impa2	7.96059	Tnfsf13b	3.96554	Pxmp4	6.0842
2010016I18Rik	5.29485	Apcdd1	7.84743	NA	5.47898	Sestd1	5.13542	Hist1h3a	4.88803	Nop2	6.89444	Gnas	3.81803	Csnk1e	6.62654	Rps6ka1	9.65393	Acss2	7.01413
Camk2b	4.39862	Nat8l	8.31934	Dnajc6	10.1217	Ppargc1b	5.1711	Hcst	6.22773	Por	5.56364	Ttll4	4.28621	A630001G21Rik	4.85217	Gm962	5.84296	Atoh8	9.59702
NA	10.4819	Stmn1	4.06461	Aatf	4.08868	Meis1	3.55909	Tulp4	6.33181	Nfs1	7.26381	Adcy6	3.91084	Fam49a	7.05548	Arhgap15	6.79396	D330045A20Rik	4.52225
Fut7	6.89887	Tcirg1	5.2389	Rdh5	3.93423	Ndrg3	3.93917	Ptpn14	5.53963	Mapk9	8.90272	Eif2b1	8.87418	Tfec	4.17655	Gm962	5.87486	Prrt4	10.1396
Epb4.1l2	5.38707	Prss57	2.70582	Rad9b	4.57597	Cbfa2t3	5.08279	Lpcat2	4.6216	3110043O21Rik	5.24433	Fancd2	6.03977	H1fx	4.93942	Megf9	4.87404	Cited2	4.46626
Mfsd6	9.28217	Rgs3	4.72363	Pfn2	6.51621	Elf1	6.29829	Ptgs1	4.31858	Sssca1	6.18271	Nfs1	3.1298	Ppp1r3b	5.54995	Sirpa	7.97113	Atp2c1	6.055
AI504432	7.57244	NA	6.30231	Tes	7.73744	2006-09-01	4.78434	Rab32	12.2907	Map2k7	3.96176	1700071K01Rik	3.85236	Msl3l2	6.86188	Gorasp2	6.21579	NA	5.45729
Trim30a	8.42606	4933403G14Rik	6.94328	H2-Ke6	9.6207	Faah	4.05167	Hist2h3c1	4.78926	Nhp2l1	4.30518	Cdc34	2.97483	2410131K14Rik	7.34327	E430013K19Rik	3.16465	Osm	4.24815
Vasn	6.96988	Cd180	5.24986	Nfe2	9.87363	Ralb	5.10163	Alox5	5.45171	Atl3	5.78626	Ccne2	4.61845	A130010J15Rik	5.2325	Txndc11	5.434	A630072M18Rik	7.82322
Mef2c	5.06925	Rpe	10.4579	Tsen15	8.37094	NA	3.80539	H2-Ab1	4.31299	NA	4.44567	Ugcg	8.38304	Gbp5	5.08747	Lbh	6.59705	P2ry1	5.08456
Bex2	7.38488	Plcg2	12.1906	NA	4.67986	H2-Q5	8.44508	Bhlhe40	3.21979	Tpi1	5.39958	Mars2	6.23238	Cdkn2c	4.63442	Phka2	5.74046	NA	6.19425
Gtdc2	5.38186	Il7r	6.14062	Ppapdc2	9.09002	Rab38	5.56618	Gimap1	5.56512	Slc45a4	5.85804	Tigd3	4.69233	Cd63	6.11912	Tapbp	4.93192	Id2	4.42561
Cmtm7	11.8747	Sirt3	11.4498	NA	4.53051	Itgb1bp1	5.0301	Arhgef1	5.43425	Ppat	5.58285	Nrarp	4.31663	Sgip1	5.46052	Acer3	4.63745	Lpar4	4.26534
Rtp4	6.53787	NA	7.69953	Bmp1	4.94515	AW011738	6.46677	Myom1	5.42404	Ccdc61	3.99932	Bmp1	5.1061	Impdh1	7.26882	Glrx	8.15484	Lrrn3	6.11364
Mex3a	10.2391	St6galnac4	8.61595	Sgms1	5.19628	Fhod1	5.05223	Hexb	7.38226	Pafah1b3	4.98738	D17Wsu92e	5.10764	Nagk	6.25857	Pla2g15	10.0202	Adamtsl5	4.51152
Dusp6	7.14112	1110059G02Rik	6.66393	Hist1h3a	4.23398	Kank3	5.12745	Capg	6.81162	Slc38a9	3.78994	Gclm	11.333	Vpreb1	5.04787	Rrbp1	7.7484	Sort1	5.63036
Mical1	5.83464	Dido1	6.0859	Add1	6.69205	Ophn1	3.59546	Ctsc	7.44162	Pnpla6	4.50925	B3galnt2	4.38933	Abhd14b	7.27611	Evi2a	5.63765	Fam102b	5.32867
Parp12	6.92356	Slc44a2	13.8946	Icam2	11.078	BC046404	5.74783	NA	5.14924	Vti1a	5.29772	Rabgef1	8.18235	Chst15	5.23734	Csrp2	6.26213	Pgm2	6.8583
Vdr	5.28097	Tmem71	4.25734	Hgf	5.90054	Gpr137b-ps	5.12477	Aldh1a1	3.66737	Trub1	7.87643	Taf12	7.00918	Gpi1	6.44658	Rilpl2	6.25155	Dnajb2	4.94011
Kcnh2	7.36155	NA	7.33892	Pex11a	4.20412	BC037704	4.97024	St3gal5	3.60673	NA	4.2425	Rnmtl1	4.70609	Meis1	4.97612	NA	5.9278	Mtmr14	5.84352
Cxxc5	5.28771	Eef2k	7.95386	Ltc4s	4.54211	NA	4.68679	Tesc	4.04297	Zfp259	4.89261	NA	4.89938	Gm7665	4.66947	Pfkfb4	5.08321	Pqlc3	4.66923
Trim26	6.19896	NA	8.65977	NA	3.51589	Rnase6	4.64556	Qpct	5.35481	Urod	8.78046	NA	4.12977	Gusb	6.23481	Nagk	6.77075	Gale	5.77704
Oasl1	3.57566	Ipcef1	6.2907	BC025920	4.79551	Rhoj	4.71134	Mansc1	6.39026	NA	4.65869	Timeless	7.77939	Hsd17b11	3.88899	Edem1	6.82697	Dapp1	3.55508
Rab11fip5	9.53247	Mgat1	8.41109	BC030499	3.68453	Pwwp2b	3.13118	Tspan33	4.351	Coq3	4.39091	Zcchc6	3.86415	Nlgn2	6.8974	Gsdmd	5.08892	Hipk2	4.47462
Nfic	7.36565	Mfng	8.60556	4930445K14Rik	4.77684	NA	4.23561	Muc13	6.44501	Gls	4.12793	Seh1l	5.78725	Robo4	2.76679	Scp2	6.71283	Akap12	8.57123
Ets1	7.06208	Ccbl2	6.99253	Chd3	5.23257	Ralgapa1	4.5165	Hist1h4b	4.35688	NA	5.28156	Ubxn2a	4.4234	Nr1d2	4.92216	Spns3	6.21481	2810407C02Rik	4.55023
Ccdc112	6.57919	Hexa	8.22828	Helz	6.29625	Kank3	3.26683	C1galt1c1	5.8418	Zfp553	3.86528	Asb6	3.9753	Edem2	5.4732	Plod1	3.9016	Zswim6	6.57568
Extl3	8.11248	Sgip1	6.87429	Cant1	4.3374	Per1	3.28786	Clec2d	9.36919	Srm	6.61498	Hira	5.06053	Paox	6.42853	Ccnl2	6.10666	4732418C07Rik	5.7796
Fbxo32	5.18103	Clec7a	4.96402	Steap3	5.84316	Fam64a	4.44325	Prkcq	5.13421	Ggnbp1	4.16543	Nup155	4.4241	Myadm	4.09262	Tmem2	5.62955	Cdkn2d	5.58549
Fbxo32	6.36825	Uchl1	7.12776	Acp2	6.02759	0610010K14Rik	5.69231	Selplg	6.9451	Calr3	4.03076	Xpnpep1	3.30276	AA388235	4.27318	Txndc12	7.02194	Spna2	4.28512
Klhl24	7.09497	Fam102b	5.591	B3galnt2	3.55667	Afap1l1	5.00911	Hist1h2be	6.15778	Trmt112	5.28007	Sec61a2	4.8188	9930111J21Rik2	5.7943	B3gnt1	5.25561	Rnasek	7.38666
Tia1	4.83248	Tcf7l2	6.06119	Pgap3	3.88738	Sertad1	3.21598	Celf2	4.0063	Mettl13	4.06068	NA	6.77784	NA	4.05957	Abcc4	9.02827	Tfrc	4.77805
Gatsl2	6.59986	Stat4	6.89688	Zfp69	5.53392	Als2cr4	5.78899	Hist1h4j	5.31878	Mettl1	5.71076	D330045A20Rik	4.84792	Ptpre	9.78218	Amdhd2	7.38036	Rgs10	5.28308
Tbxas1	4.80698	Vldlr	4.38335	Tfdp2	6.97157	Trove2	3.33843	Fam110b	5.63515	Cul4a	3.80575	Usp46	5.40688	Neurl2	4.50932	Clec11a	4.9118	Klf9	3.51645
H2-Oa	6.87181	Lrrfip1	6.47114	Sall2	4.1635	Acacb	5.1422	Dock8	4.16766	Fech	3.534	Zwilch	4.43275	Elmo1	4.78518	Gsdmd	7.33335	Hexim1	5.43419
Osgin1	4.60879	Ptp4a3	8.76285	Akr1c12	5.97483	Tle2	3.90745	Il17ra	7.06846	C030006K11Rik	5.29457	Hagh	4.58275	Ctxn1	4.22043	Gm5506	4.24855	Schip1	4.08455
NA	6.25372	NA	4.51282	H2-K1	3.92095	Hyi	4.38784	NA	3.08213	B3galnt2	4.00651	Gtf2f1	4.81961	BC028528	4.59883	Gria3	7.93981	Pcdhgb4	7.52139
Tes	6.94923	A630001G21Rik	6.04012	NA	3.78975	Tsc22d3	5.95412	Zeb2	4.80132	Zfp69	4.7777	Tbrg4	7.70194	2006-09-01	5.70831	Gng12	6.71686	Myom1	5.27026
Sft2d2	11.771	Ephb2	6.84848	Zfp623	6.48784	NA	4.65989	Ceacam1	3.90753	Ahcyl2	4.36964	Gga2	4.53786	Itga9	4.71547	Gxylt1	5.70778	NA	6.28942
Trps1	5.5631	B4galnt1	4.69221	Naprt1	7.5609	1700071A11Rik	5.18462	Nod1	4.05027	Scml2	3.46051	Ythdc2	3.62111	Homez	6.42762	Tctex1d2	5.82781	Dnase1l1	4.55937
Luzp1	6.01057	C85492	9.83652	Plscr1	6.26987	Adrbk2	4.38631	Hist1h2be	5.14661	Daam1	3.53285	Kif23	4.70521	Tlr4	5.83717	Slc46a1	5.25639	Abca4	7.4527
Kctd12b	6.21981	Clec2d	11.2309	Cops5	3.6025	Ccdc46	4.43368	Reck	5.5563	Nle1	5.77308	NA	7.44092	Gyltl1b	5.30397	Twf2	10.9085	Akt3	7.03299
Uba7	11.5955	NA	4.77106	Ocrl	3.58869	Rasal2	5.37239	Tbc1d2	4.58868	Wdr75	3.88882	Urod	9.69672	8430410A17Rik	6.16422	Tgfbi	4.26957	Gm5069	5.3066
Tmem51	4.34835	Pik3cg	10.6662	Mll5	5.86777	Mmp24	6.44677	Slc22a3	2.85833	Khk	5.62952	NA	3.55907	Gsdmd	6.70094	Gipc1	4.26329	Svop	7.99063
Kctd17	7.5128	Ccnl2	7.04721	Rps24	2.79422	Mllt3	2.8421	Mdm1	3.40229	Nmnat3	3.82539	NA	7.81167	Ubtd1	6.54614	Fam49b	6.91426	NA	5.66067
Ltbp3	5.49394	Mlkl	9.19515	NA	2.67112	NA	4.30441	Sapcd1	5.38736	NA	4.06978	Hspd1	3.02854	Sh3kbp1	8.36665	NA	6.08717	NA	5.70307
NA	6.05896	Arhgap9	6.95863	Gpc2	3.97229	0610038B21Rik	4.90184	Nin	3.58712	Slc25a44	6.30329	2410127L17Rik	4.11772	Plaur	3.81573	Oxr1	6.88843	NA	4.33697
Prickle3	6.63139	Ncrna00086	4.89286	Lgals9	8.08536	Stxbp5	4.88724	Rnf144a	8.35794	Hddc2	4.99338	NA	5.49046	Rps6ka1	5.97335	Hpcal1	5.06199	Elmo2	4.49315
Sv2a	5.92982	Cnpy3	7.45874	Zfp260	7.90687	D330045A20Rik	4.39133	Hist1h2bf	4.87765	Mars2	6.48397	Afg3l2	4.8053	Tmed3	4.53667	BC023829	5.48995	Mdk	4.15227
Gsta4	5.11012	Ern1	7.42463	Hspa4l	3.28641	St14	4.54071	Flot2	7.05021	Cd3eap	5.7464	NA	5.07594	Hsd17b11	4.17468	Ankrd28	7.74924	Sort1	9.26276
Sgsh	6.33344	Ednrb	7.52179	Fut10	5.40459	Prmt2	4.41343	Ica1	6.33423	Wdr46	6.75871	Fxn	10.456	Irf1	2.86782	Fam160a2	5.98471	Homer1	5.61909
C130045I22Rik	4.7071	Lca5	6.18907	Suv420h1	8.16597	NA	3.93647	Ifitm3	9.17513	Rrp12	6.65225	2610020H08Rik	4.73888	Arap2	9.02258	Hspa5	3.24908	Cdhr4	7.30522
NA	5.51483	Dock9	4.09434	Rbpms	5.00483	Vgll4	3.36179	Cited2	4.83887	Eral1	3.73088	3200002M19Rik	4.3573	Acot11	5.35415	Ypel5	6.04968	Ecm1	8.42731
Map7	5.93954	Calcrl	7.30204	Calcoco1	3.73646	Wls	5.56815	Arid3b	4.32576	Rccd1	4.26664	Atp8a1	3.37219	Tapbpl	5.74147	Epha7	4.73173	Rai14	6.96535
Mex3a	8.49393	Chn2	6.26996	Sik3	5.25485	Tnip2	4.12593	9030418K01Rik	7.14345	Lipa	3.76963	Ap2a1	4.8323	Sft2d2	5.65509	Wdr65	8.99174	Prune	6.91076
Sft2d2	6.99464	Aif1l	7.95656	NA	5.25131	Rdm1	5.39054	Rassf4	2.83678	Lyar	6.21389	B3galnt2	3.39259	Trim16	4.93347	Paox	4.91686	Itgb1bp1	6.18089
Il18	7.00811	5830427D02Rik	6.90362	D930030O05Rik	3.50424	Mdm1	3.6764	Dgkh	5.86968	Pwp2	3.89289	Atpif1	4.23411	Echs1	9.50323	Acox3	6.22868	Txnrd1	3.82544
Pkd2	4.19608	Gmfg	10.4372	Msi2	4.05325	Lpl	3.26706	Cytip	8.57855	Pml	6.23498	1190002N15Rik	6.1157	Ndrg1	5.01673	NA	5.00953	Bax	7.9936
Il6ra	4.2094	H13	6.26279	NA	9.3196	Gmfg	7.38797	Map4k2	4.40132	NA	7.88698	Bbs7	4.57915	Pycard	5.15228	Hpcal1	4.87777	1700113I22Rik	5.93557
Tmem194b	8.55057	Celf2	6.06665	Mxd4	10.4448	Fermt3	5.72578	E130306D19Rik	8.30706	Scrib	4.5096	NA	2.86019	Dab2ip	6.27136	Synj2	7.63261	Kctd12	3.9757
Anxa4	5.80191	Fcgr2b	4.69598	Rasal3	9.15855	Fbxo32	6.51129	Id1	3.63043	Farp2	3.90848	Zcchc3	4.63439	Mras	5.46372	Lrp8	4.22143	Tg	7.4634
Zc3h12b	7.13238	Fabp5	5.57815	Fam109a	4.67852	Plekhf1	4.01429	1810011H11Rik	3.89665	Klhl22	4.70841	1110008J03Rik	4.91342	Usp2	5.46525	Pfkp	5.28718	Rhobtb1	6.67529
Upp1	5.52411	B3gnt1	6.00378	Fyb	4.80302	Madd	4.4447	Rab37	4.11378	Hoxa4	4.44635	Siah1b	3.26607	Tsen34	8.52065	Ncoa4	4.54528	9330133O14Rik	6.06193
Tctex1d2	6.54694	Ppp1r3b	6.81901	Cchcr1	3.92517	Napsa	3.55913	Fam189b	5.00849	Pcsk4	4.1694	Cdk20	6.06477	Ntng2	4.02323	Tex2	10.2019	Card10	5.07508
Slain1	4.87127	NA	5.74882	H2-Q8	7.21783	Minos1	3.73795	Cited2	5.95752	NA	3.86387	Hsph1	3.87357	Mtap7d1	6.89607	Abcd1	5.01421	Gm4983	5.06923
Rassf4	3.39573	Psmb9	11.607	NA	4.68382	Itga6	3.17574	Tns4	4.86029	1190007I07Rik	5.66972	NA	3.68393	Il31ra	3.24737	H13	5.39823	Samhd1	4.38302
Adamts10	5.14873	Tshz3	5.93974	Gigyf1	5.55583	Ms4a6d	3.34843	Vill	5.79502	Add1	5.41331	Taf12	4.73585	Ubl3	3.65894	Sec24d	5.37402	Capzb	5.16413
Elmo1	5.48423	Csf3r	7.0972	Izumo4	3.78351	Ric3	3.87952	NA	5.17085	Cd3eap	7.77156	Atp8b1	5.53845	Slc35c2	5.90507	H13	4.94365	Bach1	2.80547
NA	6.19381	Usp22	9.47839	Asb13	8.5344	D330045A20Rik	3.43047	Arhgef6	6.70166	NA	3.63621	NA	4.64751	Mutyh	4.32409	Spna2	5.32206	Rabgap1l	4.82812
Efna4	6.55701	Arhgef11	7.23639	Pla2g6	3.56304	Traf1	5.21283	Csgalnact1	3.46807	Adat1	4.23073	Tfdp2	6.37366	Evi2a	3.15468	Ctsc	6.33483	Stt3b	5.02062
Arpp19	5.25774	Rnpep	6.12283	Tslp	4.21304	Col5a1	3.29904	Naip5	5.18126	Extl3	5.15366	Tmem14c	8.82586	B3gnt1	4.73532	Sgk1	2.77348	Litaf	10.9228
Cers4	5.5957	Dock10	5.16259	Cdkn2d	4.87836	Msl2	4.53084	Bcl2a1b	3.57562	Mettl13	5.17517	Rps27a	4.73346	Jakmip1	3.66085	Slco3a1	4.26465	Ldhc	5.27894
Fam107b	6.61439	Pde7a	5.71215	Snapc3	4.81843	Map3k12	3.44049	Hist1h4c	3.93664	Syde2	3.91349	NA	7.30574	Stat4	5.34254	Ctcfl	6.249	Magee2	8.4609
Rassf4	3.21113	Ltbr	6.53435	Cpne2	6.12534	Rragb	4.40048	NA	3.22948	NA	3.97851	NA	4.67201	NA	3.56728	Ceacam1	4.07458	NA	4.38042
Abhd8	7.60541	Camk2n2	7.93401	Fbxo32	3.76996	Atp13a2	5.1339	Phxr4	4.57158	Eif2b3	6.99477	Cyhr1	5.87129	Zfp296	4.68706	Cd6	7.42844	Rb1	7.72305
Gbp5	6.10506	Dusp6	5.77328	NA	4.14541	S100a13	4.28806	Dnmt3l	4.75039	Tal1	5.83661	Rad23a	4.2055	Myo7a	5.27626	Tmem43	5.69327	Lat2	9.3447
Smad1	7.35343	Crygn	5.77123	D0H4S114	4.82439	Ffar2	4.88751	Zfp36l1	3.90536	Mrpl47	6.62856	Fam203a	5.36457	Whsc1	7.92288	NA	4.31453	Ryk	5.43134
NA	7.27111	Casp8	11.9536	Ldb1	10.2654	Skap2	7.41798	Cd93	6.59443	Usp24	5.70281	Ap1b1	8.70484	Alcam	2.91056	Tmco4	7.1599	Gclm	12.696
Stau2	10.7665	Gmfg	11.2862	NA	4.10825	Leprel1	5.18313	Cdc42ep2	4.54479	1110008J03Rik	4.4646	Tinagl1	5.08048	Gpr128	5.3743	NA	7.4447	Gas2l3	4.09533
Bace1	3.25931	Bcr	7.92551	Pigm	4.10476	AU023871	3.54213	Dgat1	5.59454	Acadl	5.15813	Metap2	3.68658	Aldh5a1	6.02551	Aldh5a1	6.48534	NA	7.05693
Smad5	11.7344	Rfx8	4.17362	NA	3.67672	Phf21b	5.08671	Tnik	5.17657	NA	4.84154	Xylb	5.16683	Glud1	10.8223	Lpar6	5.35654	Slmap	5.91241
H2-T10	10.1345	Zfp608	4.71499	Hist1h4d	4.39446	NA	5.51987	Prss50	2.86043	Pigw	2.73395	Mllt3	3.05499	Tiam1	10.4165	Slco3a1	4.93314	Fam126a	7.01908
Thnsl2	7.27213	Slc44a2	7.26594	Foxp1	4.00871	Dok4	3.53479	Mki67	2.86941	Cdk10	3.81065	Prcp	4.3645	Cd63	6.61278	Dync2li1	4.31787	Selm	6.65706
Gm14085	3.25695	Clec2i	6.0449	Fzr1	9.66523	Dos	4.49034	Gmip	6.01743	NA	4.02372	Senp7	5.1419	Nicn1	6.80302	Ppm1m	4.39133	5031425E22Rik	7.34388
9330164J24Rik	6.20236	1700026L06Rik	5.91226	Sfxn4	3.97396	Dgkd	4.7682	Cdkn3	7.18016	NA	5.29969	Pitrm1	9.16343	B9d2	7.78694	1600014C10Rik	5.15383	Rarg	8.11978
Arhgef1	6.17243	Rnase4	4.84517	Pml	7.05563	5730528L13Rik	4.01945	BC030499	3.94475	Pgls	3.43912	Vezt	3.86778	Homez	4.56802	Elovl5	7.3157	Prune	4.90876
NA	6.49454	NA	7.35538	Lysmd1	6.07048	Dst	3.46166	NA	5.98838	Mical3	5.28929	Cd97	4.49815	Muc13	5.93482	Smtn	4.47701	Taok3	5.24429
Pik3cg	10.6761	2310040G24Rik	8.87618	Ccbl1	6.20054	Klhl6	6.97251	Anxa5	7.82625	NA	3.90093	Wdr92	4.39398	Pla2g15	8.85725	Shmt1	5.47774	Tmem9b	7.08985
Extl3	5.12683	Cd6	7.03161	Tfe3	5.22603	NA	5.19595	Cd97	4.8456	Use1	3.25071	Ccdc6	3.8996	H13	4.88426	Pak1	5.76479	BC034090	5.22161
Il17re	9.46106	Sh3pxd2b	7.2267	Marcksl1	3.18054	Hist1h2be	3.93396	Trim45	2.85806	Hook2	3.69463	Taf6l	3.64055	Tpd52	8.44579	Znhit1	4.52916	Hn1	5.66676
Ankrd13d	5.34818	NA	6.11849	Add1	6.14866	Hist1h2be	4.65787	NA	3.91801	Sh3glb1	6.29052	Ntn4	6.4258	Swap70	7.28652	Pgm2	6.83938	8430427H17Rik	4.1495
Bcl3	6.0663	Tet2	9.82048	Eya1	4.76175	Tex9	4.45364	Pdcd4	4.66627	Gtf2h3	5.68875	NA	5.22651	Cnn2	4.10863	Tmem205	8.56566	Spna2	5.04319
Trp53inp1	7.26582	Dpysl2	10.5265	Taok3	6.75133	Tceb1	3.57409	Rtkn2	2.78418	Timm9	6.06808	Ank1	9.26931	Srgn	6.26273	Fmnl2	3.31798	Fam20b	5.02804
Fam171a1	5.35559	Apobec3	7.48809	Luc7l2	3.71796	Acvr2b	5.7109	Cd63	7.41701	Gcdh	7.51334	Ppat	5.99532	Amigo1	4.75496	Rab44	5.61886	Igtp	8.06124
Ccl27a	6.03427	NA	7.22286	Itga4	4.27747	Prmt2	4.09356	Pnkp	6.15566	Mettl4	5.29156	Atp5k	4.73541	Git2	6.13419	Cd6	7.3774	Pkp3	4.70187
Ddx49	5.80908	Arhgef18	10.0422	B3galnt2	3.94039	Tcea2	4.94479	NA	3.66984	Dusp28	5.50442	Lias	3.43225	Rac2	6.15053	Il6st	3.59801	Mlf1	4.52407
Tmem154	5.20889	NA	6.24024	NA	3.96456	Capn5	5.38961	A130010C12Rik	3.23362	NA	6.85129	Zbtb7a	6.24906	Abcd2	4.5678	Aldh4a1	6.73195	Gpd2	6.84314
2010015P12Rik	3.65909	Slc35b4	12.4012	Smarca2	7.64013	Ocrl	5.28277	Gpsm3	4.47264	Rpain	4.73671	Mybbp1a	5.52196	Tnfaip8	8.44291	Edem2	8.35611	Ptk2b	5.83945
Snx29	5.17055	Map4k2	5.20296	Zfp157	4.83621	4933407P14Rik	3.52804	Chac1	5.52156	Drosha	6.20767	Noc3l	5.63942	Emilin1	6.29952	Klf4	3.11324	Nedd4l	8.3504
NA	6.25333	Antxr2	6.83577	Gpr137b-ps	5.56153	Tnk2	3.98748	Hist1h4h	4.71991	Srsf10	3.85148	Iqcd	6.24966	Nagk	5.94441	Gm4983	5.16802	Gyk	6.54664
Fbxo21	11.0579	Rgs7bp	5.88903	2610019E17Rik	6.50943	Elmo1	7.502	Cldnd2	4.06363	Hist4h4	3.09769	Rps19	3.19157	Pdia5	5.79659	Ms4a6d	5.59039	Gata1	4.88016
NA	4.50289	NA	5.26144	Tmcc2	4.76309	Hist1h2bm	4.00776	Hist1h3f	4.61239	Abcb8	4.64167	Rffl	5.76007	NA	3.98058	Afap1	7.95219	Homer1	4.92129
Cmtm7	9.7817	Nme4	11.4973	Plscr1	8.57108	Tspan33	3.23322	Mfsd7a	5.54585	Rwdd3	4.47361	Piga	6.58563	2810405K02Rik	3.77318	Tpcn1	7.45215	Ralgps2	3.968
P2ry13	6.40641	Gabpb1	4.55035	Lphn1	3.61291	Cotl1	5.33988	Gata1	4.79533	Thumpd3	2.96168	Luc7l	4.0513	Smpdl3a	3.62269	Gmip	6.23151	Mylk3	6.26602
Ugt1a7c	4.64268	Arhgef4	6.66677	Sltm	4.20497	Ulk2	4.2921	Vat1	5.22582	1190002N15Rik	3.58973	Rnf141	6.11667	Ydjc	4.18835	Ncoa4	6.78455	Clcn3	4.87566
Fut8	4.91342	Nin	4.18702	Zfp62	3.67057	Nt5c3	5.46968	2400009B08Rik	3.40262	Sgpp1	6.45371	Ermap	6.12146	Myb	2.8887	Mapkapk2	6.61435	Gipc1	5.98676
H2-Q7	8.06616	NA	8.17579	Tmsb10	10.1579	Nuak1	3.29042	Hist1h4b	4.38345	Faf1	4.92069	Nup37	5.47878	Nfic	5.62913	Spnb2	6.98525	Dag1	4.35303
Ldoc1l	8.71059	Pycard	5.62353	Hist1h3f	4.18267	Mdm1	3.35918	Arhgap6	3.71906	1810030N24Rik	5.7903	Tmc4	5.27459	Dido1	4.5396	Pgap2	5.25184	Clic4	7.37562
Pcbd1	6.3388	Pten	6.00149	NA	3.94267	Gata1	3.81016	Cd79b	6.59394	Scrn2	4.59488	Mrpl49	4.43627	Rasgrp2	5.46335	NA	5.47047	Ppfia1	5.22769
Slc18a2	3.24497	NA	6.55545	Nudt7	3.25208	Ampd2	4.06365	Pira2	7.80332	Rtn4ip1	4.1497	NA	4.90148	Rnf135	5.97298	Irak3	7.36367	Atxn1	5.41131
Ccnd1	5.31108	Nagk	8.22385	Dpp4	5.01276	Il15	3.53013	Zfp36l1	5.10874	Nmnat3	2.97136	NA	5.22539	2310043J07Rik	4.61184	NA	5.40381	Hs3st1	3.37527
Sox13	4.96741	Eif4e3	5.94759	Zfp383	5.0574	Bcl2	3.97049	Matk	6.97853	NA	6.79087	Tk1	4.00326	Nme4	5.63487	Rab34	6.18709	Ube2h	6.5836
NA	3.57156	Brip1	10.4771	Akap17b	6.53235	Klhl6	6.09625	5730528L13Rik	4.9432	Idh3a	2.92839	Asph	4.64311	Eif1ad	5.94589	Aif1	5.86186	Htatip2	7.67281
Tet1	5.89973	9030418K01Rik	8.3331	Ino80c	7.05498	Vegfc	4.15481	Gng2	4.27861	Rapgef6	3.77103	NA	3.62497	Nxn	5.37685	Ptpn22	5.34585	Ahnak	2.8015
Nkg7	6.1002	Cdk5r1	4.43857	Kif1b	4.2063	Alox5ap	5.93912	Cd63	6.63633	NA	3.71117	Isca1	4.54043	Git2	6.08777	Cdc45	7.40653	Lasp1	5.1357
Tspan3	8.91381	Acot11	6.46923	Asph	3.91875	Ccl17	2.84188	Gstm5	7.69869	Dusp16	3.9637	Usp15	4.39265	Sh2b2	4.30233	Mapk13	5.3155	C330006P03Rik	4.79169
NA	4.27948	Trappc5	5.10005	Anxa7	3.76574	Slc35e3	5.44005	H2-Q8	7.70926	Gm5815	2.84253	2410127L17Rik	3.91893	Ethe1	5.37671	3830612M24	4.40624	4930486L24Rik	5.5521
Gpr97	8.84841	NA	9.78542	Rreb1	10.5726	Ctdsp2	4.39164	BC013712	3.06509	Surf2	6.43322	NA	4.0019	Sestd1	5.09986	Car9	4.45662	Prkg1	4.73054
Cd68	3.32569	Ppfibp2	4.59364	Tpp1	6.71005	Car2	3.88639	Cd84	7.2786	Hist1h4k	3.43962	Surf2	7.11884	Plxnb2	4.445	Nlrp12	6.62892	Idh1	3.93246
Znrf1	5.2402	Kctd12	4.63637	H2afv	8.90622	Cux1	3.97173	Arhgef2	4.00972	Bcl2l13	5.29181	Gramd4	2.75516	5430411C19Rik	4.06732	Cep55	4.61029	Mtss1	4.87311
Phf21b	7.57547	NA	7.60599	Dapk2	6.90618	Slc2a9	3.37843	NA	5.47487	Gpatch4	5.58165	Rom1	4.12625	NA	6.27275	Mlx	4.90895	Nav1	5.38791
Tjp2	7.34826	Unc119b	11.2757	Gpsm1	5.24158	Zkscan17	8.01398	Fnbp1l	5.62125	Hist1h4b	3.18919	NA	8.74165	Fam84b	5.34742	Slc35c2	7.52733	Syne1	6.08261
Tmem86a	5.34805	Acox3	6.89743	Kctd14	3.86068	Rab38	5.93563	NA	5.17177	Akr7a5	4.46066	BC046331	5.19212	Slc35e3	6.60472	Spp1	3.21898	Cd151	7.54221
Rab38	9.07639	A030011A13Rik	4.4145	NA	4.19126	Klhdc1	4.65394	Slamf8	4.92588	Ndrg2	2.95796	Rnf123	7.32319	Arhgap8	4.60802	NA	4.30435	Ralgapa2	6.267
Kit	11.3186	Rbpms	6.16586	Fbxo9	6.283	Ddhd1	3.72648	Maml2	5.08354	Mrpl30	6.58358	Ankle1	4.60526	Slc17a9	4.57183	Lair1	7.64188	Gata1	4.12933
NA	6.50121	Smad5	11.5169	Mtap7	7.67075	5730433N10Rik	3.71753	Gmip	5.24723	Plxnc1	3.59745	Slc7a4	4.53571	Zfp260	8.11563	Glrx	8.16382	Ilk	10.3247
Ddb2	5.91467	Srpk2	6.52041	Gm527	4.21083	Kcna3	3.74351	6330407A03Rik	3.79235	NA	4.61817	Asb6	5.73	Rasgrp2	6.17204	Pygl	8.04853	Mlec	5.49894
Evl	4.64011	2810474C18Rik	7.52306	Cdc42ep3	9.43502	Rpl21	4.85589	Gnb4	4.52481	Slc38a9	4.44598	Naa25	5.72861	Neurl1b	4.65323	Samd10	4.14954	Chst7	8.31088
Haghl	9.4169	Ppm1k	8.78235	Gng2	3.53504	Fam83d	4.30123	NA	2.94969	Fanca	3.65634	NA	4.2938	Prkag2	6.10139	Slc17a9	6.13573	Itgb1	4.7801
Ddx58	5.66763	Unc119b	10.7244	H2-DMa	6.63261	Lpgat1	5.88104	Arap3	6.43321	Sfxn2	3.26794	Setd6	8.24486	Pcgf5	3.12147	Arpc1b	9.89327	Cetn4	4.16603
Tcea2	7.37623	NA	7.66862	Ikzf1	4.27959	Ube2l6	3.06771	NA	5.18707	Noa1	5.26523	Arnt	4.62221	Swap70	6.05103	Sla	3.86209	Macrod2	4.8153
Slc25a27	8.13486	Ubtd2	8.3987	Pvr	5.24296	Atg16l2	4.68945	Rbms1	5.14149	D2Wsu81e	5.13996	NA	4.40556	Ctsz	4.87117	Tk1	4.74668	Snx14	4.47946
NA	4.58843	Fcho1	8.02684	Bcas3	7.39826	Tgfb1	5.08836	Hist1h4f	5.85248	2810004N23Rik	5.27724	9430020K01Rik	4.00446	NA	3.95815	Nagk	6.32219	Htatip2	6.50827
Tmem141	4.44521	Fnbp1	5.51617	Trim47	3.20927	Optn	3.68291	Selplg	3.57208	Homer1	3.78558	Homer1	4.65984	Top1mt	5.46168	Hn1l	5.26379	Ahnak	4.60331
Arxes2	6.97377	Gpc3	5.46715	NA	3.71791	Ispd	4.06457	Gpr18	4.44764	Wdr46	5.62443	Coq7	5.28047	NA	6.3592	Gramd3	7.14648	Asns	4.85329
Dusp4	5.20632	NA	4.98065	NA	6.20908	8030474H12Rik	2.833	Add3	7.97895	Tlcd1	4.40261	Myo5b	8.88073	A630001G21Rik	5.52881	St14	5.71276	1700113I22Rik	7.28028
Vdr	5.85218	Fbxo32	6.01545	Zc3h10	6.09	Pnpla1	3.66993	Nav1	4.71267	Diablo	6.32389	Tfdp2	5.09236	Camk2n2	6.0339	Gmip	5.52066	Pomt2	5.7186
NA	4.49506	NA	4.7999	Tmem181a	6.26948	Dpysl2	6.64209	Myl12b	6.98785	6030458C11Rik	2.74426	Arrdc2	4.63062	Arl4c	3.63976	Mutyh	6.80795	Nab1	5.5482
Gmfg	10.7602	Vdr	5.91719	NA	4.59569	2610528B01Rik	4.34719	2900026A02Rik	5.39295	Trub1	6.83411	Ppih	4.88216	Flot2	6.40844	Ccnyl1	4.68205	Slc16a6	4.083
H1fx	5.7063	Nckipsd	7.18037	6330562C20Rik	6.64294	Yaf2	4.92579	Hist2h4	3.42771	Plekhj1	3.43262	Haus4	2.87795	Elmo1	5.66314	Mppe1	5.76433	Pim1	3.10825
Itfg3	4.49929	C130045I22Rik	4.49268	NA	2.99286	Rai14	5.20446	Pcyt1b	3.13569	Afg3l2	5.20665	NA	3.9579	Sema6b	4.92777	Dgat1	5.66257	Taf9b	5.5243
Cmtm7	6.8189	Fcna	3.05271	Grik5	4.52195	Ppapdc3	4.28046	Cnr2	4.67462	F2r	4.75555	Rcl1	3.50359	Manba	8.70804	Slc17a9	4.91499	Gale	5.28163
Lysmd2	3.98244	Ang	5.09293	Il2rg	3.09282	Tpm1	5.86281	Hist1h2bh	4.9677	NA	4.56538	Ppp2r4	3.27904	Vit	5.8862	Impa2	7.94172	Ankrd35	4.87255
Smarca2	9.9368	Slc9a7	9.04269	Igf2bp2	4.31645	Mdfic	2.84725	Apoc2	5.11246	Ikzf1	3.73823	Sssca1	6.42631	Fam129a	4.6255	Hspa2	8.94249	Ldhc	3.2116
Ikzf2	5.10548	Matk	9.08144	Fam171a1	3.87245	Uba7	7.16164	Tmsb4x	5.68859	Fam154b	5.50221	Rbm20	3.87848	NA	3.9466	Vrk1	4.5208	Tfrc	4.14001
Rai14	7.91385	Bmpr2	8.74968	Narf	4.80602	Prickle1	3.45596	Armc3	4.45973	Atl3	4.46788	NA	5.03677	Zfp608	3.60264	Plekha1	7.08195	Pbx1	3.29276
NA	5.89537	2310035K24Rik	8.73738	Clstn3	5.00481	Thap3	2.92722	Ptms	3.91653	E2f8	3.64492	1110008P14Rik	5.03786	Qser1	7.66233	Slc44a4	4.9022	Ak4	4.47527
NA	6.86019	Fam110a	5.20697	NA	4.17856	Pafah2	5.7948	Degs1	9.62124	Mrpl15	3.91841	Pwp2	4.14266	Acot11	4.15701	Fam108c	3.8591	NA	7.97981
Tbxa2r	3.63247	Cyp27a1	5.0839	Sirt2	7.48673	3110062M04Rik	3.13661	NA	4.87349	Cirh1a	5.79653	NA	4.21928	Cd1d1	5.73659	NA	6.58031	Trim9	5.69494
Stmn1	3.65444	Rasal3	11.7243	2010204K13Rik	5.14066	Impa2	6.02028	Syk	2.9242	Dusp16	3.84997	Gnpda1	3.32433	Usp28	5.52684	Gusb	6.25463	Tgfbr1	3.68431
H2-Q8	9.19361	Arsb	3.12959	Pcf11	3.27418	Ttl	4.73566	Spna2	4.73318	Pank1	3.75511	Gps1	3.98377	Manba	6.56034	Chd9	4.82479	Syt13	8.3374
NA	6.24676	NA	6.3804	Il10rb	4.30355	2210404O07Rik	4.05393	Arhgap24	5.28509	A930026I22Rik	4.64376	4930430F08Rik	7.86	Apobec3	4.43535	Fkbp2	6.02529	4931406C07Rik	5.4906
Map3k1	5.5622	Zfp629	5.35413	Cbfb	10.3456	Camk1	4.3482	Rac2	5.98248	Nhp2	4.07549	NA	5.95682	Klf1	4.39415	Ccbl2	5.50484	Pcdh7	5.86152
Slc27a1	5.17686	Rpl3l	5.86677	4933431K14Rik	5.10673	Cux1	3.13072	Atg16l2	5.72792	Tmem177	7.26289	Isca1	8.77956	Myl12b	9.13963	Amdhd2	5.29388	Slc44a1	7.66942
Slc29a1	4.49213	NA	5.14356	Gpatch2	6.55548	Celf2	7.59774	NA	4.97797	Mrps18b	5.16752	Hdgf	3.48521	Micall1	5.84319	1700025G04Rik	4.56246	Cited2	4.56534
NA	5.67113	Dusp22	5.4555	Mapk9	9.50897	NA	3.7135	Ubl3	3.48913	Lhfpl2	5.19584	C78339	5.4719	Tmsb4x	5.55131	Emilin1	6.54463	Ppfia1	5.94423
Uchl1	6.49252	Atg16l2	7.07325	Sash3	6.63523	Ociad2	3.38379	B3gnt8	3.89356	Ccdc15	4.19277	Mrps22	7.42957	Gstm6	3.92066	Slco3a1	4.57794	Spag9	3.52485
Ptpre	11.3189	Tmem132a	5.64613	Rpl21-ps4	7.83345	As3mt	4.00043	Dnahc12	5.70493	Mfsd7b	9.22214	Wwp1	4.72759	Lpar6	4.72313	Nt5dc2	7.75736	Chn2	4.86928
Arhgef11	6.77748	Nme4	7.57421	Lgals9	4.04221	Prr24	4.32799	Btbd11	5.09657	Tsen15	7.96706	Ankle1	4.48728	NA	5.20812	1600014C10Rik	5.29377	Tlr7	4.34799
Smad1	7.86308	Ptms	4.79268	Bcl9	3.38712	Pdlim2	3.69345	Haao	3.69069	Slc25a32	4.61226	C230096K16Rik	3.77871	Ldoc1l	6.76431	BC020535	4.4712	Abcb9	4.59249
Snx10	9.02039	Tnfrsf22	5.3875	NA	7.98487	4932415G12Rik	4.60681	Lbh	5.30182	Ipmk	5.3974	2700023E23Rik	3.13091	Ltbr	4.9017	Hpcal1	5.04146	Cyb5r3	3.61005
Nlrc5	9.31652	Ccdc135	5.07226	NA	3.91644	Gnat2	4.30627	NA	4.15186	Tgfb2	4.25066	Sgk3	4.30729	Strbp	9.02668	Pik3cd	5.41624	Dram2	5.43485
Hip1r	5.33639	NA	5.11841	Fam134b	3.28834	9130008F23Rik	3.7895	Arhgap30	5.58141	Mrps27	4.35635	Acd	3.87028	Ide	3.26453	Gstm2	3.88638	Fermt3	6.89193
1700001C19Rik	5.31484	Dnase2a	5.89641	Cldnd2	3.55505	Slc16a9	4.01045	Pitpnm1	3.46388	Acsl5	7.10068	Cad	7.11259	Sdf2l1	3.14935	Mcf2l	5.03014	Map3k12	4.16504
NA	11.5677	Cant1	5.39665	Hsd17b12	5.23845	Adamts12	4.01988	Lcp2	2.96669	Chd1l	3.03754	Tfe3	4.89132	Marcksl1	5.09139	L3mbtl3	6.61508	Cd226	6.37609
Zfp184	7.86497	Ctsf	3.94294	Ssbp3	8.30842	Foxa3	3.06881	Kif23	5.89556	Ttll4	3.59703	Scml2	3.64387	Usp22	7.0735	Tmem39a	8.89369	Arrb1	5.78023
Sla2	6.62783	Akap10	5.59795	Tnfrsf25	5.36963	Rab31	5.35018	Gnb5	3.59591	Heg1	3.82326	NA	4.10409	Ifngr2	3.08332	Baz1a	6.21413	Gm9099	7.03972
NA	6.92193	1700022N22Rik	6.84018	Cdkn1b	3.92146	Fam184a	4.3543	BC051142	4.61279	0610007P08Rik	3.66971	E130308A19Rik	5.57102	Ung	7.65976	Cited2	4.18507	Grhpr	9.08424
Rsph9	5.9979	NA	7.31048	Pex11a	4.64292	Prickle1	3.23023	Dennd2d	3.99829	Hdac9	5.45741	Nsun5	4.59496	Tha1	5.56691	G6pdx	4.25422	Tns1	4.87319
Ccnd1	4.99228	NA	6.98854	Selenbp2	6.24269	Stat4	4.0902	Calm2	2.99093	2610528E23Rik	5.50891	Aldh18a1	6.32778	Iqgap2	4.8068	Ermp1	4.81346	Cnn2	3.81633
NA	5.2029	NA	8.0263	Trio	5.26876	H2-T10	6.2865	Olfr414	6.02207	Ggct	4.89585	Comt	6.20388	Ugt1a6a	4.96548	Tmed2	3.18056	Cd151	7.28591
Nrm	8.56005	Tagap1	8.85957	Hist1h3h	4.12612	Samd9l	6.76165	Anxa11	5.01476	Urb1	3.30645	BC024659	6.24344	Aif1l	5.84395	Pycard	5.14287	Tmem63a	7.70984
Abi2	8.53329	Casp8	10.029	Gatad1	6.0268	Tctn2	3.75505	Grina	8.60269	2700097O09Rik	6.18874	Tab3	6.39374	Pik3cg	7.76215	Napepld	5.74112	1110067D22Rik	10.267
Sepp1	7.40291	Nicn1	8.05041	1700029J07Rik	3.53149	Slain2	4.00511	Cdc25b	4.82548	NA	5.45935	Serinc5	5.28279	Ppfibp2	3.52721	Dctn1	3.57724	Fhod1	5.85153
Rnf213	11.2686	Ccbl2	6.60421	Tns3	5.01708	Zfp248	3.75547	Trim30b	5.48044	Tnfrsf12a	3.38897	Cdk20	5.23079	Elmo1	4.02615	NA	6.27657	P4ha1	4.03549
Iqcb1	8.53274	Ero1lb	6.40306	Pard6g	5.65126	Msl3l2	5.06258	Tcf15	3.77121	Slc45a4	5.33245	3110043O21Rik	5.43566	Wdr86	5.0003	Gyg	7.91209	Fyb	4.33908
Il4	3.74422	Fbln1	6.2584	Nfatc3	4.92272	Akt3	5.09265	Cadps2	4.12794	Ddx24	4.44726	Nsun5	6.47586	Ang	3.97024	Cited2	5.74802	Rtn4	4.49657
N4bp2l1	5.03746	Hhex	11.5968	Nuak1	6.85439	Thnsl1	4.35287	Cnr2	5.59317	4930402H24Rik	2.86748	Sh3glb1	6.74573	Plekhf1	4.56312	Gmppb	5.02505	Slc7a11	9.47843
Unc79	7.56974	Lrrc33	13.1065	Col16a1	2.86696	Fut10	4.31621	Gmfg	8.50147	NA	7.39829	Nanos1	4.13169	Bhlha15	5.60766	Tirap	8.37815	Pqlc3	4.57584
Clnk	6.78216	2810405K02Rik	4.52979	NA	8.64272	Papss1	5.74802	Hist1h3d	5.17142	Ept1	5.14723	Prrg3	4.84012	Gria3	6.65986	Stard5	4.80254	Elovl6	6.53467
Tpm4	4.9576	Cask	5.91236	Cdadc1	3.7733	BC034090	3.86708	Plekhg3	3.58624	NA	6.75284	Pkn2	5.93474	Fchsd2	6.61357	C1rl	5.05278	6430527G18Rik	4.79531
Rhobtb3	7.20662	Rapgef5	6.06095	Cdk5	5.41505	A830021M18Rik	3.62823	Mylk	4.27794	2210021J22Rik	4.95228	NA	4.60067	Abhd14b	8.2103	Mcfd2	7.34524	5830409B07Rik	5.2888
Sfxn4	5.02269	Pde4a	2.76856	Car5b	5.76693	Prkar2b	5.86794	NA	5.47673	Timm9	6.52612	Bdp1	6.16451	Abhd15	4.80749	Rassf3	5.07288	Rbms2	4.5464
Ly9	3.45259	Abcd2	5.20734	Atp2a1	4.0362	Copz2	4.14336	NA	4.66868	NA	5.27695	Aco1	3.93865	Plac1l	6.95847	NA	8.77392	Mfsd6	7.05594
Calcrl	6.6432	Ppm1m	7.86925	Ski	4.98876	Cxx1a	6.73585	Slc46a3	5.66786	1700029F09Rik	8.23991	Pla2g4b	4.54436	Hhex	9.18297	Pam	4.78623	2700046G09Rik	5.42497
Arhgap15	6.92197	Nfatc1	9.15319	Trpc2	6.88897	Inppl1	4.20824	H2-Q8	5.14209	Psmg2	5.08261	Mrpl37	5.92167	Tmed10	12.4148	NA	4.81255	Npffr1	8.22277
Kif23	10.453	Tpm4	6.03119	Frat2	5.61173	Ckap2	5.41422	Ppap2b	3.57416	Enpp1	3.33576	Clspn	3.59457	Fbxo21	8.41432	Tmem216	4.80399	Bmp8a	9.01057
Ifitm3	10.1018	Adap1	6.87852	Lpar2	4.02808	Rfc2	7.70222	Hist1h2bm	4.6899	Sfxn2	6.24219	NA	5.09197	Acot7	8.32809	Fam102b	4.95386	Fam125b	4.80041
Rab11fip5	8.31474	Cst3	9.78352	Gbp6	4.84009	Zbtb20	2.92237	Tmem53	3.05677	Noa1	7.20519	Bcl11a	7.19371	Tnfrsf12a	4.04749	Nckipsd	5.95406	Pgm2	11.6272
Kat6b	9.39199	NA	7.83861	Vsig10l	3.97765	Wdr25	3.49014	Tcirg1	5.41148	1110065P20Rik	4.29235	Taco1	3.56469	Ddah2	3.8515	Ppm1m	6.37659	Ptpn11	7.85211
Osbpl1a	4.61731	Tmem43	6.17883	Btf3	4.96989	Nfat5	4.17227	Dnmt3l	3.89643	B3galnt2	3.31988	Nsun5	4.46585	Dfna5	5.53166	Il15	4.3973	Trip10	4.31653
Fam171a1	4.83913	Iqsec2	6.54586	Micall2	3.94872	Ifitm1	6.28775	Fam129a	4.5366	Pprc1	4.88074	A630034I12Rik	4.55405	Tmem205	7.45584	Mks1	5.01662	2810455B08Rik	4.58215
Als2	7.32629	NA	4.81119	6230427J02Rik	5.37673	Als2cr4	4.37119	Gbp2	5.73467	Rpf2	3.9884	Clspn	3.05424	Rps6ka1	7.83056	Tex2	4.00051	Arhgap6	3.61691
Cyth4	9.64067	Zfp296	6.96911	Tra2a	2.85671	H2-T23	6.90672	Fxyd5	5.94724	Irak2	3.6002	Adat1	4.46278	Lrp5	4.55029	Plxnd1	7.63018	Upp1	4.93755
Slc15a2	3.47887	Zfp516	7.61618	NA	4.42144	4930556M19Rik	5.24531	NA	4.04956	Thumpd2	6.31058	Rapgef6	4.05427	Hyou1	4.365	Eltd1	3.47383	Mrc1	4.2671
Ppm1k	8.33512	Chrnb1	2.96526	Cux1	7.24204	Slc6a8	3.34415	Hist1h2ab	2.85988	E2f6	8.24125	Urb1	3.62433	Cdk6	6.55789	Gng2	3.8982	Atp7a	4.1331
Cul9	5.94914	Padi2	8.36033	H2-T10	5.45833	NA	3.14172	1110059G02Rik	4.74548	Hdac10	5.74372	Mapk9	4.48463	Arhgef6	3.60697	Impa2	7.65227	Csnk1d	7.1504
2410018M08Rik	5.78456	Gcnt2	4.38065	NA	2.77242	2610301G19Rik	7.143	NA	4.03135	Csl	4.40633	Iars2	7.26156	Hsf2	4.67471	Spg21	6.40441	Prkg1	4.04317
Tapbpl	6.51591	P2rx4	6.04141	Zeb2	3.51338	Sun2	3.74338	Hspa12b	3.8955	Tada2a	3.68804	Sp4	4.09633	Txndc12	5.82491	Eml5	4.33725	Ctnnal1	5.2472
Prkch	6.55164	NA	3.62984	Tspan32	6.56808	Pex26	5.32966	Anxa6	3.30226	St6galnac3	3.37906	Ints8	2.89857	Pdxk	7.40414	NA	3.84274	Ptpla	3.15105
Elac1	7.93568	Cd33	5.77944	NA	4.82968	Tes	4.13791	Trfr2	4.62381	Grwd1	5.92908	Phf10	9.92208	Myadml2	5.18791	Acot10	9.01061	P2ry14	3.26687
Ndst1	5.71112	Hs3st3b1	6.4707	H2-Q7	4.2744	Furin	5.70098	Hist1h2bj	4.31641	Rnf125	4.23981	Ddi2	4.39673	Sgpl1	3.36009	Rbms1	5.1745	Tmem2	4.9019
NA	7.61654	NA	5.85642	Cdk6	6.16897	Slc37a1	3.27704	9130004J05Rik	3.90291	Immp2l	4.88221	Ftsj3	4.69931	Acer2	3.8974	Ethe1	5.48966	Pcyt2	9.3384
Rbbp6	6.02549	B930041F14Rik	7.4658	2310035K24Rik	6.36186	Mllt4	3.72097	Gmfg	7.54816	Abhd14a	4.28068	Smarcc1	3.0954	Atg10	4.39586	Atg12	7.65809	Sord	5.62112
Tlr2	6.67201	Ivns1abp	7.11309	Gdi1	6.23641	Emid1	3.9342	Plxdc1	3.35932	Mrpl50	7.86497	Ogfod2	4.6813	Vangl2	5.77302	Impa1	3.05417	Ipo11	5.19421
Entpd5	6.91755	Arpc1b	10.9735	Insl6	4.29589	Ptpn18	6.6495	Clec2i	4.46429	Jhdm1d	3.65911	Acsl6	6.92257	Elmo1	4.47759	NA	5.3635	Myd88	6.39205
1600016N20Rik	6.513	Cst7	3.62897	Hdac10	6.47912	Gabarapl1	4.40488	2610035D17Rik	4.46662	NA	3.61848	Slc25a32	5.01544	Syce2	3.57826	Sgol2	8.8162	NA	5.5372
Gngt2	4.66466	Fam102b	5.7454	NA	4.68049	4931406P16Rik	4.86901	Plekha2	7.21584	Psen2	5.53788	Ptrh1	3.75597	2010004M13Rik	6.49948	Trabd	4.57762	Slc24a1	4.82448
Lbh	6.67856	Aatk	3.1638	Irgm1	6.11527	Ralgps2	5.14079	NA	5.95663	Abcb8	5.54092	Caskin2	4.05504	Adam17	4.87159	H47	8.18616	Ralgps2	4.58274
Tubb6	3.44733	Rab34	4.83717	Rab22a	4.81648	NA	3.95369	Rpl3l	4.52728	Tpmt	3.51208	Prickle4	5.1334	Lpcat2	7.24631	Psmb8	6.45518	Dock5	4.39382
Slc25a45	8.43122	Paox	3.56834	Fmo5	3.28357	Mcrs1	4.09945	Arpc1b	6.20327	Setd8	5.01258	Map3k7	3.18218	Ikbke	4.07703	Tlr6	4.97307	NA	4.46645
Pear1	4.81924	NA	3.72014	Lrrfip1	5.00755	Aipl1	4.44079	A830073O21Rik	3.59156	Tymp	4.50151	NA	4.12303	NA	4.33895	Mapk3	4.15494	Itga6	3.73365
Smpdl3a	4.23897	Mgl2	3.62273	Rbm5	6.41315	Serpina3f	3.22584	Grb10	4.94181	Gemin4	3.0775	Soat2	3.48619	Wls	6.19183	Gamt	5.1448	Pde6b	8.28751
Creb1	6.54234	Aif1	6.39788	Rbp1	3.5606	H2-T23	7.88228	Arhgap6	2.82118	2500003M10Rik	4.00318	Uap1	5.93083	NA	4.3241	Pde6d	4.35866	Rep15	8.35456
4931406C07Rik	6.3186	Hoxa9	4.58003	Gtf2h3	6.1693	Leprel1	4.39135	Rufy4	3.54635	Klhl15	3.41601	Atg4b	3.18838	Mutyh	5.99599	Hspa2	5.39631	Hrsp12	7.80127
Ifitm1	9.4773	Ppm1f	7.15493	Adck5	5.06435	Pik3cg	6.46075	Glipr2	4.49405	NA	3.72485	2310008H09Rik	5.66211	Hip1r	4.14209	4930534B04Rik	5.20246	Bcl3	4.73608
Cdk19	11.3357	Zfhx3	5.13815	Tns1	4.29298	Dab2ip	4.63479	Sort1	8.00752	Cryl1	6.06422	2810021J22Rik	5.46731	NA	3.13638	Nin	3.60594	Pim2	5.14667
Fnbp1	5.21225	Hoxa9	4.01112	A230050P20Rik	7.0615	NA	5.0362	Zc3h12d	5.64819	Phf10	5.00761	Cox11	4.49635	Tns3	5.20293	Mfsd10	9.21582	Lca5	4.64541
Whsc1	4.5368	Hivep3	7.23727	Samsn1	8.18061	NA	3.52062	Prkcdbp	3.86738	5930434B04Rik	4.88626	Heatr3	6.08078	A930033H14Rik	5.09892	Eif2ak3	5.25567	Smpd1	5.21265
Whsc1	9.02203	2006-09-01	4.35859	NA	4.79858	Pcbp4	5.13918	Kctd17	4.948	Hist1h3h	3.77446	Pccb	7.07177	Erlin1	5.83571	Irf1	4.67907	Coq10b	4.80013
Nfatc1	8.88291	LOC641240	4.35336	Hist4h4	3.36793	Ltbp3	3.22961	Apoc1	3.9622	Trak2	5.34103	Mcart1	3.40069	Marcks	5.53908	NA	4.46847	Rdh11	12.3451
Arl4c	4.37652	Rundc3b	6.34693	Hist1h4b	3.49898	Zfp715	4.20021	Map4k2	5.47497	Rnmtl1	3.91704	P4ha2	3.96201	Cyp27a1	3.84469	Cib2	4.03402	2003-09-01	7.00856
Matk	7.9288	Chd3	6.28552	Cox6b2	4.44097	E330016A19Rik	6.42309	Celf2	4.29898	Kif3a	5.67214	D2Wsu81e	3.03733	Dennd3	5.93561	Pcyox1	6.84654	Aff4	5.11613
Pex11c	3.93556	Vegfc	5.96217	Tbcel	9.86245	Glrx2	3.24875	Ptprc	3.55779	Pdcd11	3.10116	Abcb10	3.63483	Llgl1	4.04484	NA	4.35428	Akap5	7.54298
NA	5.16746	Kif23	10.2875	Prdx2	3.87419	D330028D13Rik	4.2627	Stx3	3.85634	Rwdd3	3.81082	Sgpl1	3.06421	Abca2	4.42435	Schip1	5.21751	Calr	3.70925
Rassf5	9.50391	Lonrf3	4.85294	Kdm3a	5.16106	Smad1	3.75696	Epor	5.58221	Nt5c2	4.28022	Rabgap1l	3.99774	Gm7122	2.91415	Tspo	5.31405	Dgkg	4.11395
Tgtp1	4.60523	9030625A04Rik	5.42161	Phactr4	8.49201	Cyp2d22	4.05733	Fam184a	4.9467	Grwd1	4.94394	Pabpc4	8.85848	Atg12	6.98992	Aim1l	3.47963	Ptpn1	5.35531
Tcf4	9.80325	Atf7	10.4239	Fam65b	6.64674	Cd180	4.54853	Rab27a	5.08772	Emilin2	4.62206	Dis3	2.85454	3010003L21Rik	4.9276	2810405K02Rik	3.72871	Wbscr27	4.60687
Arhgef6	4.40687	1500009L16Rik	6.45104	Diap1	5.39258	Rcan3	5.27715	Sort1	7.72269	NA	4.70993	Stradb	6.46382	Pnpla2	8.38305	Mapk3	5.60086	Cldn12	4.34714
Psmb9	10.3342	3010031K01Rik	6.34038	Pml	8.85466	Zmat1	3.58427	Capn2	5.33765	Exosc6	4.27323	Sfmbt1	4.27222	Paqr7	6.04866	Dap	7.89145	Vps37b	7.29264
Ubl3	4.11065	Tia1	6.96203	Tia1	2.96089	NA	6.01279	Ctf1	4.79888	Aatf	5.67237	NA	4.91149	Panx1	6.57384	Sec22c	6.09884	Sort1	8.22455
Map4k2	6.85082	Ahnak	5.20422	Bmp1	5.64067	Rasa3	4.16936	Glipr2	4.74409	Eef1e1	6.04228	Spata24	4.99113	Hexa	5.67777	Bid	5.10447	Casp4	5.7006
Actn2	7.47462	Mtap7d1	7.77875	Fzr1	4.9195	Epdr1	4.53745	Hmgn2	2.92702	Prdx6	4.17114	Mettl13	4.9431	Ubxn11	4.92209	S1pr2	4.90118	Pim2	3.9771
Gltp	9.51109	Ppp3cc	5.60552	Arid1a	4.75943	Wdpcp	4.40195	Fcgr1	8.09529	Rbks	3.85863	Mrto4	4.92634	Slc29a1	3.40317	H47	7.72706	Cdk14	4.17849
Dtx3l	10.6141	Slc9a9	5.05862	Rnf170	3.65251	NA	3.30626	Cap1	4.32751	Sssca1	5.64708	2810453I06Rik	3.93501	Zyx	8.4104	Arhgap8	4.5964	Cd63	6.31814
NA	6.56341	Klhl24	4.89653	Parn	3.87791	Rnf144a	5.84555	NA	4.53555	Mrpl49	2.93444	Fbxo36	3.621	Aldh4a1	5.66379	Il15	3.90106	Kif2a	4.6411
Hspg2	5.04313	Ly6e	6.20366	Thap3	3.92829	Ociad2	4.35263	Prom1	3.92822	Chst15	3.87557	Ppp6r2	4.63549	Twf2	8.80564	Creld2	5.10594	Cst7	2.98664
Fnbp1l	6.39358	NA	6.42686	Zxda	3.12128	Gdf3	3.21879	Cd63	5.28332	Wdr59	4.73251	Ncapg2	3.50211	Flot2	4.73818	Tcf3	5.59907	Rbpj	7.78661
NA	5.92351	Ivns1abp	9.35863	D16H22S680E	6.83988	Ift81	3.33405	Sepp1	2.92554	4930471M23Rik	3.59749	Scml2	5.5679	Slc31a2	3.97445	Atp6v1a	5.00135	2810407C02Rik	5.13256
Sestd1	5.9166	Arhgap25	9.08298	Nudt12	4.15817	Dusp16	3.66991	Twf2	8.76129	NA	3.97926	NA	4.74451	Apobec3	5.39574	Pgm2	11.4084	Mdm2	8.70445
Spag1	4.4652	Swap70	7.76091	Tns3	7.18279	Stau2	6.37386	NA	3.97585	Larp1b	4.37096	Rpp38	4.17395	Dock9	2.86044	Sh3kbp1	5.71411	Pdp1	4.526
Txnip	8.35898	Acot7	5.26005	C330006D17Rik	2.90426	Fam115a	3.72597	Phf20l1	3.64023	Gpt	4.2239	NA	4.04366	Lass5	7.46372	Glud1	5.70922	Map2k1	2.75157
NA	9.33409	NA	3.64576	Hist2h2be	3.90592	1500004F05Rik	3.21131	Man2b1	8.06785	Dlat	4.8839	Ikzf1	7.9964	Camk1	3.78563	Slc2a6	2.72707	Pmvk	5.73396
Gstt3	7.94909	Anxa6	5.26664	Zfp748	4.98881	NA	4.16552	Tbc1d8	3.83939	NA	3.72929	Ptrh1	4.1959	NA	3.4237	Entpd5	6.34253	Cd59b	4.57078
Ptk7	5.35458	Slc29a1	3.88762	Msi2	3.70273	Lzts2	4.967	Tnfaip8l2	3.52851	Add1	5.32674	Hspb6	6.31509	4632428N05Rik	4.27416	Myl12b	6.85509	Gipc1	4.00584
Pafah1b3	6.76616	NA	4.85537	NA	6.15937	Zcwpw1	3.37828	Cdk2ap2	6.00193	Slc25a1	6.14785	1110020G09Rik	5.35052	Stat3	4.81047	NA	3.91092	Rab11a	5.4854
Eif4e3	7.0188	Hcst	6.37952	9130221H12Rik	6.6327	Smtn	3.81516	Dock11	7.70191	Hsph1	3.2637	Rif1	3.63525	Bcl2l2	3.26179	Mtf1	4.22715	Snx25	5.40017
Itpr3	5.98964	Whsc1	7.20825	NA	4.61082	BC022687	3.69345	Arhgdib	7.56351	2010107G12Rik	3.43156	Gosr2	4.1003	Arhgap30	4.02357	Rab1b	3.58456	Ggt7	7.49382
Tpd52	9.517	Arpc1b	12.0415	Hist1h4k	3.71986	Arap2	6.48891	Sla	3.26478	Add1	3.21384	Mrpl47	6.86672	Atrn	3.3392	Ppm1m	6.39879	Tead2	4.56635
Pdcd1lg2	9.20638	Ugt1a6a	5.93847	Hist1h4m	3.89528	Dgkz	5.49462	Oasl2	3.56073	2900079J23Rik	5.0311	Mylk3	4.30621	NA	4.41395	Cacna1f	6.26198	Lrba	6.73212
NA	5.59591	A630001G21Rik	6.48182	NA	4.34884	Surf6	3.04496	Blvrb	4.61047	Tsen15	6.64318	Cbr1	7.6155	Nagk	5.94904	Rabl5	5.1665	Srgap3	5.36934
NA	10.0999	Mapkapk3	8.34536	Cdk6	4.62976	4930432K21Rik	3.2305	Mmp14	3.79347	Vti1a	5.07809	Scarb2	5.28978	Ccbl2	4.97787	2310040G24Rik	6.79706	Igf1r	6.40003
Rnf208	5.65034	Ptprc	4.90127	Ikzf1	7.61258	NA	3.05351	Nusap1	7.07795	Cdk20	5.10456	AI854703	4.96011	Cbfb	10.3442	NA	5.85208	NA	5.91113
Slc7a8	4.65123	NA	6.77346	Cmpk2	4.25771	NA	3.29268	Spata13	4.76279	1700054N08Rik	5.49416	Tial1	4.57155	Acot7	7.749	Hexb	6.47576	Chad	6.23702
Itpk1	7.11103	Cbx2	5.62263	Clic1	6.78661	Gatsl2	3.76293	Arhgef18	7.10868	Sac3d1	4.51926	Cryl1	4.03462	Tnfrsf1b	4.49577	Dhdds	5.49307	Pebp4	5.84606
Tcirg1	6.43326	Nphp4	5.45397	Cbx2	4.27652	Ppnr	4.49325	Cd180	3.82701	Ankrd13b	4.01972	Gas2	3.4152	Myc	4.97614	Actn1	6.60503	Reln	7.72136
Cirbp	5.15823	Sft2d2	6.26213	Fgd1	4.64815	Tcam1	4.03366	Tnfrsf13b	4.50528	Lhpp	4.25977	Dmxl1	5.57477	Nrg4	3.16632	NA	6.09631	Gm962	4.84168
Ggnbp1	5.65458	Rab27a	6.34984	Tns3	4.21128	Krba1	3.20153	NA	4.12474	Trmt61a	8.08794	Mrpl47	3.36036	Dock10	7.2905	Rnf13	3.71434	Trappc2	5.40065
Slco4a1	6.79517	Swap70	8.22217	Srcap	7.15296	Itgb6	4.44155	Hist1h3e	4.59922	Pcsk4	3.25462	NA	4.60431	Lrrc33	9.86175	Pdcd4	4.38474	Tmbim4	10.8124
Pak1	6.01951	Atp6v1g2	4.86615	Hmg20a	6.34297	NA	3.51509	St3gal5	3.16339	Trat1	4.18794	Cul4a	8.85402	1110059G02Rik	4.50247	Eif4e3	4.60483	Hdac5	5.07291
Tmem53	3.62694	Slc27a2	8.19635	Rftn1	4.13128	Dtnbp1	7.02134	Tmem38b	4.99166	Tmem109	5.07982	Extl3	5.30166	Abhd14a	4.90877	Sec61b	4.55997	Cd63	5.54329
Zfp579	6.65352	Ppm1m	7.1802	NA	4.22446	2810025M15Rik	5.88436	Lgmn	4.62017	L1td1	3.04963	1300001I01Rik	6.29923	Sh3bgrl3	7.74748	Pdia5	3.84218	NA	5.36293
Zfp30	4.83133	Lpar2	5.14308	NA	3.59612	Kctd1	4.02277	Mboat1	4.58446	Smap2	2.96597	NA	5.14781	Svip	2.81623	Ccdc93	5.10085	Galnt2	6.42728
NA	8.54375	Ctsz	5.67594	Dlg3	3.61454	Prnp	3.65696	Txnip	5.58782	Mtr	5.89019	Il28ra	5.0348	Ovgp1	4.38879	Dhdds	5.56505	Ppp1r12a	5.69617
Gm684	5.11856	Shmt1	5.73046	Kdm6b	4.85677	Dab2ip	5.13422	Cd27	4.62586	Rfxap	5.73141	Rabggtb	9.53936	Tnfrsf13b	3.96806	Mettl6	7.84204	Pi4k2b	6.18714
Mecom	6.33435	2610319H10Rik	4.9323	Casp3	3.22302	Stard10	4.29012	Cd33	6.45517	Nudt8	5.12202	Aggf1	4.29105	Pdia5	3.92789	Ctns	8.67177	Acap3	5.38382
Mdfic	4.05343	Msh2	4.4033	Ppm1k	6.16233	Helz	4.77251	Btg1	5.27844	Ctse	4.53659	Mtmr9	6.04968	Gm12250	3.18805	Tspo	4.42051	AB124611	4.80091
Sepp1	3.64989	Kif17	9.10302	Hist2h2ac	3.28097	Cmas	4.55768	Flot2	4.6043	Usp10	2.98415	Zwilch	3.75871	Egln1	3.489	Mlkl	4.1938	Tnfaip8	7.97179
Osbpl1a	6.71268	C1qb	3.93842	Mxd3	3.51084	Pde6h	5.82671	Prr7	3.56533	Mrps28	6.52271	Tpmt	3.78799	Tmprss7	4.44912	Mxi1	3.22945	Phtf2	5.04428
Fhl1	3.84343	0610040J01Rik	4.32794	Zfp943	7.46094	NA	3.57253	Tmem176a	4.50708	NA	3.75462	Gnpda1	4.11567	Arhgap17	7.28317	Bmx	3.70323	Pcdhgc5	5.8517
H2-K1	7.79487	H2-Oa	6.49728	Sag	5.35508	Cobll1	3.74755	Gadd45a	3.12312	Asxl2	4.08362	Pdcd5	4.70454	Ern1	5.39134	Cd177	3.08757	Slain2	4.86235
Hivep3	7.00032	Vangl2	6.95898	Arrdc3	3.85792	Elk3	6.82954	Furin	6.52229	Lrpprc	3.64632	Wsb2	8.19812	Rgs19	4.0914	Ccr2	4.63637	Irak3	6.48147
Atp2a3	7.08876	Psap	8.25516	A630052C17Rik	4.53959	Gspt2	4.19384	Klf7	5.55848	Rffl	3.68399	NA	3.39678	Gm684	4.03653	Car12	3.88976	Csnk1d	4.48666
Tsc22d1	4.45794	Trp53bp2	4.68705	C030014I23Rik	4.83282	4930577N17Rik	5.02541	Nudt7	4.84311	Aco1	3.46822	Brca2	4.29372	Hdac5	4.75428	Cd27	3.90321	Shank3	3.94116
H2-Q6	8.53677	Sccpdh	7.64964	Casp6	5.76046	Grcc10	5.60778	Lmo4	6.50689	NA	3.39596	NA	3.51443	NA	7.02451	Car9	5.30911	Dgka	4.55635
Dtnb	4.40498	Matk	7.74996	Kdm5a	3.08437	Ece1	3.95178	Pls1	3.01218	Tom1l1	3.14622	Xrcc6	4.6324	Camk1	5.77337	Sla	4.45831	Slc6a8	4.09069
C530050E15Rik	7.50157	Atg10	5.2816	Fam78a	5.85705	Cyth4	5.98421	Cd74	7.42449	Hk1	4.51865	Hras1	6.60236	Antxr2	4.84874	Usf1	5.64796	Hpcal1	4.11603
Rgs2	3.76449	Btbd3	4.78767	Anxa9	5.71992	Plekho2	4.15171	Pif1	5.32259	Ndufaf1	6.57697	Lgals9	3.77807	Fgf3	3.85432	Ppp3ca	5.24023	Arrb1	5.24926
Gsdmd	7.27288	Dock2	5.44952	Gstm7	3.85921	Trpc6	4.44279	Slc25a24	4.02528	Esyt2	4.80661	Pus1	4.66029	Marcksl1	3.02697	Cotl1	5.60269	Csnk1d	5.87975
Trim6	4.90197	Atg10	4.99355	NA	4.25176	Pex1	3.43943	Cd180	3.43509	Ebna1bp2	7.92569	Sf3a2	4.3421	Icos	4.12087	Lsm6	7.2719	Skil	3.09937
Elmo1	3.99836	Tmsb10	12.3203	Deptor	4.48568	Eml2	3.4774	Rassf2	3.12643	Tbck	4.80606	1500001M20Rik	6.06752	Fzd6	4.97095	Cyth4	4.41824	NA	4.78756
NA	4.76822	Tnfsf14	5.59913	Tgif1	4.12943	Creld1	3.4552	NA	3.54373	Il17ra	4.98237	Mars2	6.5445	Pdia4	4.73564	Tfpi	4.4113	Slc44a2	9.81194
Cd74	2.87562	H2-Ab1	5.6843	6430527G18Rik	4.14054	Mfap2	4.22159	Car2	4.19482	Cul4a	3.98756	L2hgdh	7.13491	NA	2.81911	H2-DMb1	6.13758	Cttn	3.20484
Npc1	7.65335	Zfp383	6.14422	Ogt	4.54561	Mrp63	4.68723	Lin28a	6.37502	Rrp1b	3.90862	NA	5.60127	Gm1673	3.47366	Galnt11	6.80916	Casp12	7.50505
Cyhr1	7.22063	Git2	6.84897	Crem	3.42212	Myo6	3.07791	Rtkn2	5.23719	Mrpl49	3.78925	Utp14a	3.32772	St6galnac4	5.18072	P4hb	7.77314	Slc44a2	4.04537
Pear1	4.54127	5830432E09Rik	6.49404	Nlgn2	5.67091	Abcc5	4.4482	S100a1	6.41206	Mcat	3.70081	Cdk5rap1	3.4826	Elac1	6.00428	Hdhd2	4.72835	Atp6v1a	3.69594
Gpr97	6.46882	2610528B01Rik	6.12517	Itpr3	4.51786	Tjp2	4.32114	Ptprs	6.36501	Noc3l	4.78334	2210021J22Rik	5.25256	Tardbp	3.81609	Ccdc50	5.04109	Pcsk9	5.60451
Gbe1	4.02703	C130023A14Rik	6.50896	Ccdc114	4.27127	Zbtb8a	4.52688	Add3	5.86114	3110007F17Rik	4.47825	Agxt2l2	4.83649	Zfp275	4.49823	Mlx	4.08548	Akr1b8	8.03455
Als2	8.41651	Cdca7	9.54342	NA	2.91024	4932415G12Rik	4.51006	Angpt1	3.47942	Prokr1	4.35861	Nup155	4.02063	Crlf2	4.5584	Paox	2.88256	Afg3l2	4.86653
Kif3c	6.27417	Epb4.1l2	8.30925	NA	7.23218	Hdac11	3.66989	Slc11a1	3.81833	Abcb6	5.42872	Taf12	8.08662	Ssr1	3.89686	Creld2	4.91385	Padi2	6.80469
Tctn2	5.37573	Ppm1h	7.29827	NA	4.44259	2410018M08Rik	3.57275	NA	3.91043	Pnpla6	4.74597	Nat10	5.25493	Itpripl2	4.28917	Rapgef5	4.80191	Tnfsf9	6.41223
Tie1	3.75837	Ift81	4.98645	Ndst2	6.38722	Fam65b	4.22305	Cd209f	6.05976	Mrps18b	3.48325	Aggf1	3.04266	Plekha1	5.93978	5031439G07Rik	5.94054	9930013L23Rik	8.55323
Marcksl1	3.79142	Csad	5.1267	Helz	4.90582	Slc7a4	3.68218	Stard8	4.09439	Lgals9	6.34618	Zfp39	5.56249	Anxa5	6.65658	Lyz2	2.70931	Dcxr	4.55965
Rapgef5	5.65807	Slc25a45	8.08983	Cdan1	7.94971	Lrrfip2	4.08511	NA	3.58657	NA	6.60352	Hipk1	5.36338	Tfpi	4.07874	Plekhf1	4.54048	Nsf	7.59297
Pea15a	4.83915	Tpst1	7.65197	Ctse	5.0537	Hgf	4.37915	Lpar4	3.05586	NA	3.47663	Vac14	4.35168	Sec22c	5.46625	Dnajc13	7.66445	Mef2c	3.73127
A230050P20Rik	8.91584	Fzd6	5.62613	Alkbh4	4.73468	Ifit2	3.27442	Fgd4	4.89503	Nolc1	3.98307	Cd59b	3.96514	Edem2	6.79262	Cdk2ap2	6.28017	Actn4	4.39899
Hist1h2ae	2.67318	Hdac5	5.95128	NA	8.2429	NA	3.46191	Fmnl3	4.82717	D16H22S680E	5.95589	Ift140	5.97469	Whsc1	7.15538	5430411C19Rik	3.90077	Pcyt2	5.70659
Kif23	6.77003	Zfp90	8.07568	Pafah2	3.03493	Nelf	3.51343	Cdkn2c	5.57338	Hars	4.05099	Rbm3	2.5929	Armcx2	6.01009	NA	6.32761	Tuba8	3.77711
Adam15	5.9903	Slc9a2	5.81311	Pcyt1b	2.70655	Dennd2d	2.96574	Art4	4.63975	9430002A10Rik	4.25392	Kif1c	3.99203	Ctsw	3.82293	Rsph1	4.47889	Dnajb4	3.83904
Zeb1	6.89329	Wdr90	5.47255	Nipa1	5.79375	Phc1	4.86745	Arl4c	3.20916	5930434B04Rik	4.76574	Napepld	4.68096	Map4k3	5.76195	NA	3.99975	Pcyt2	6.91385
Gpr18	4.97757	Git2	6.84614	Esyt2	4.51548	4930455F23Rik	4.70353	Tacstd2	4.86902	Ppa2	2.7993	Wnk4	4.5788	Sft2d2	3.93707	Lima1	4.22373	Cox7a1	3.98829
Pdgfa	4.84881	Cd180	4.765	Snap47	4.61111	NA	4.56713	Megf9	3.61253	Aqp11	5.67261	Arl4a	4.39429	NA	4.47023	Parl	5.72828	Abcb9	4.97768
Dhdh	5.31888	Dleu7	4.43406	Dpf3	5.06835	Stk3	3.54948	Hist1h4f	5.03377	Tmem41a	8.10528	Thop1	4.06857	Tgfbi	3.31754	Camk2b	3.14941	Tmem2	4.00401
Abi2	8.30683	Qser1	8.75096	Kdm3a	4.69285	Vasn	3.81051	Prr24	4.71133	Vkorc1l1	6.76008	Taf5	3.06298	Nfic	6.51593	F5	3.90412	Ddx49	4.32311
Fam217b	7.42186	Vta1	4.73331	Mns1	6.25331	Spnb2	4.65007	H2-Ob	3.76214	Timeless	4.2018	Wdhd1	6.54326	Rapgefl1	4.13157	1700008F19Rik	6.48016	Dpysl2	7.74287
Bcl2	6.11873	Top2a	4.60512	Amn1	3.36581	Rab11fip5	5.23972	Cd55	4.52585	Tsen15	7.9993	Nfs1	7.18084	Tbc1d22b	3.6165	Traf3ip2	4.28946	Coro1a	4.30711
Arhgap9	5.89471	Il11ra1	8.87216	Ccm2	5.97019	NA	6.01379	Nrarp	3.92077	Ptcd3	4.8526	Ehhadh	4.47775	Tnfsf10	4.77734	AI413582	5.9329	Csnk1d	6.84983
Rbm4b	7.58401	Oasl2	4.40347	Fam46c	3.29207	Cenpb	5.73733	Lhfpl2	5.57158	Ndufaf4	6.50808	Bik	5.22309	Map4k4	4.62769	Ang	3.90894	Micall1	5.62087
Fscn1	6.69043	Nkx2-3	3.3107	Tnfsf4	4.38267	Slco4a1	4.27434	Fyn	3.24682	Ppp4r1l-ps	3.39085	Zbtb1	4.21397	Clec7a	3.27566	Tmem216	6.68557	Dync1h1	6.4688
Ntng2	4.35493	Wsb1	8.28421	Myb	3.09309	NA	3.27694	Dlg3	3.5527	Rcl1	7.79939	Josd1	7.26373	Hhat	3.77813	NA	4.93331	Scamp2	9.8524
B930041F14Rik	7.01287	Prkcd	7.43315	Blm	6.05656	Tomm34	4.93052	Fbxo10	5.01899	Mecr	5.24315	NA	3.97311	Idh2	4.61352	Glce	5.71785	Mvk	4.44208
Akna	3.98443	Bloc1s2	6.83229	NA	5.77052	Smad3	4.87983	Phldb1	3.51798	Iars2	6.39754	Tmem63b	4.01326	Mettl7a1	3.87297	Slc35b1	7.32722	Zyx	8.53841
BC005764	3.69169	Erlin1	6.98614	Oraov1	5.5992	1110003E01Rik	6.39822	Akna	3.06377	Wdr53	4.82176	Rtn4ip1	4.27333	Sfxn3	4.02647	Rinl	4.20196	Hcst	5.15077
Il17rb	3.90528	NA	7.26735	Snx14	4.69774	Rbms2	3.70322	Usp18	4.54087	Mcph1	6.44862	NA	4.1927	Rec8	2.89988	Trabd	6.15394	Dram2	6.96431
Lpar2	4.9941	Gmip	5.75908	Stxbp5	4.9224	Ptms	3.7971	Tmsb10	6.60201	Tusc2	4.35391	Sfmbt1	5.01839	Tbc1d9b	3.71291	Cep350	4.91696	Lasp1	3.23551
Map3k1	5.1917	Vldlr	4.09831	4931406P16Rik	5.40021	Susd3	3.37127	1700026L06Rik	3.9632	Ptprcap	4.53667	Uhrf1bp1	6.02847	Tmem53	2.77112	Serac1	6.79484	Tuba1a	4.82803
Ptpre	4.68265	Psap	8.19326	Abcc10	3.35448	Myl12b	6.69737	Arpc1b	8.95399	BC025920	3.74769	NA	3.39296	Pcbp4	5.87205	Acot7	4.26571	Nus1	5.15409
Aldh5a1	6.55372	Zc3h12d	6.74971	Zfp3	4.73271	Grik5	3.5335	Nlrx1	4.6151	Btbd19	4.08204	Pkp2	6.47216	Alox5	4.33583	Fxyd5	5.23241	Itpkb	5.89503
Tnfsf14	5.49225	Synj2	7.55681	St6galnac3	3.64635	Pim3	4.71113	Slc25a24	4.50628	Metap1d	3.74336	Fam136a	3.61633	Crlf3	5.51231	Ctsc	7.59259	Osbpl3	5.0529
NA	6.53451	Manba	9.83999	H2-Q7	3.95215	Mtmr11	2.92474	NA	3.9129	Zfp593	5.22143	Galnt10	6.2909	Arhgap25	6.81784	Gmppa	4.39095	Enpp1	5.3438
Sft2d2	4.95477	NA	7.83796	Drosha	6.46295	Tmem107	3.14548	Bex4	3.61282	Maz	4.24482	Spata24	4.86015	Oasl2	3.43146	NA	3.99683	Tmem27	7.47437
NA	4.64054	Dtx3l	10.1769	Ankrd12	7.41549	Skil	3.83057	Btg1	6.29538	Bbs7	3.76629	Sox12	5.45673	Rnls	5.30505	Mmp28	3.98059	Pqlc3	4.04089
Fbxw4	3.51607	Zfp260	7.75026	Sun1	6.55727	5730414N17Rik	3.99289	C1qa	6.46207	Ring1	4.7739	Plcl2	7.12335	2810417H13Rik	4.4075	LOC100044322	8.82665	Tmem150a	7.72818
Gprc5b	5.25116	Itpk1	6.87989	Tbx6	4.38729	Phactr2	3.41209	Cited2	3.4474	Tor2a	3.57601	6030458C11Rik	2.84924	Zfp58	4.53935	Gpr141	5.80198	Tuba4a	5.52184
Ggta1	5.33224	Tmem51	3.70855	Map3k6	5.14871	Plekha2	5.43979	Il6ra	3.49978	Sp4	3.57649	Lonp1	5.92894	Elk3	3.5528	Pde6d	10.993	Fhl3	7.09359
Unc93b1	2.65716	Ankrd10	8.07991	Tubgcp4	3.41863	H2-DMb2	3.84293	Bgn	3.14709	Gstp1	3.46552	Zfp637	6.70857	AI504432	4.95975	Rbks	4.60668	NA	7.6037
Slc12a7	6.19436	NA	5.02422	Klhl6	6.35622	Pecam1	3.74167	Rin3	8.54432	Phf10	8.66399	Khsrp	4.29076	Ifnar2	4.63739	Tmem43	6.64278	Insl6	4.46061
NA	6.23283	Zmiz1	4.0141	Igf1r	4.78626	Rbmx	4.26929	Carhsp1	5.74135	Pmf1	5.37917	D330045A20Rik	3.11117	Trp53inp1	4.97723	Eif1ad	5.55788	Tnfrsf10b	7.92843
Pigx	9.1631	Kif23	6.65799	Pex5	6.23402	Rbm38	5.37213	Nipal3	3.52772	Tcte3	3.47862	Ctse	4.8875	Elmo1	4.30624	Il15ra	4.67137	Wdr37	5.06491
Usp22	10.2735	Ptpre	10.3049	Chkb	4.61516	Tbc1d10c	5.76276	Hist1h4f	3.21199	H2-Oa	4.32529	BC024659	3.63485	Ppm1k	6.09313	Mrpl1	3.3636	Ccnc	3.37606
Cep68	5.26661	1110059E24Rik	8.75962	Zfyve1	4.92303	Hcst	3.91336	Tsc22d3	5.87832	NA	4.35829	Gstp1	3.79956	Prdm16	4.88806	Xbp1	6.19821	Asap2	4.11048
Armcx2	7.49507	Cd47	3.75981	Fbxo4	5.66607	Stk3	3.1078	Sfpi1	3.49333	Dus2l	4.71757	Myef2	4.79816	1700012B09Rik	3.95505	NA	5.37122	Mfsd6	4.00214
Rab38	7.02726	Mfng	6.90553	Atg4c	4.09427	Dcaf5	4.9753	Cmtm7	6.60265	Sox12	4.94203	Adck5	4.74721	Ppm1k	3.77442	Psd4	4.20945	Btd	5.87416
Adam11	7.33398	D130040H23Rik	4.52794	Izumo4	4.10179	Asf1b	4.85197	Hist1h4a	5.22428	Polr1a	3.59811	Chtf18	6.2194	Usf1	3.02704	Mrpl44	5.93107	Svil	4.74746
Rab27a	6.08576	Elac1	7.41152	Matk	5.77933	H2-Q7	4.55893	Ppm1m	3.36952	Hist1h4m	3.36427	Zfp36l1	3.08864	Tmed10	8.97743	Rasa4	4.34229	Stard8	4.34091
Acot11	4.68201	Srl	6.0624	Rpain	4.9045	Macrod1	4.38889	Smpdl3b	4.56822	NA	4.13023	Tada2a	3.88662	NA	5.8809	Ppt1	4.72708	Ikbip	3.75123
H2-K1	4.45321	Trex1	6.32338	Slc9a3r1	5.45433	Hist1h3h	3.22656	Ctdspl	3.65716	NA	2.77888	Abcf1	4.52776	Camk1	4.6775	Man2a1	5.97698	Fkbp1b	5.07357
Slc15a2	4.16762	Unc119b	8.827	Zfp82	3.63798	2310047K21Rik	4.34676	3830612M24	3.43647	Mgmt	3.64103	Acp1	3.94254	Tspan3	6.14079	1700123O20Rik	7.32343	Zmpste24	6.3016
Inppl1	6.12105	Fam113a	7.99867	Kbtbd2	7.4274	Bcl2l1	3.69116	1700006J14Rik	3.22825	Lrpprc	4.07215	Schip1	3.13956	2610019E17Rik	5.92995	Romo1	3.99995	Runx1	3.80124
Txnip	6.85118	Cep55	5.00214	0610030E20Rik	5.71592	NA	3.61232	6230427J02Rik	4.77658	Klhl15	4.13873	Nle1	3.71194	Rufy1	6.98341	Vav3	4.2714	Hace1	4.19235
Camk2g	7.15704	Man2a2	9.17852	Jak2	4.15598	Cpxm1	3.6672	Fam49a	5.5786	Dus4l	6.2237	1110034A24Rik	5.04722	Atp10d	3.85869	Prkcd	6.19171	Ccnd3	6.98774
Mutyh	7.01812	Myc	6.01819	Lgals4	4.59151	Trim6	3.05045	NA	2.88654	Rffl	4.8023	Prdx3	5.06392	Rab32	9.36517	Snx18	7.73821	Pdzd9	6.68991
NA	5.50199	Cd1d1	6.43567	Gabpb1	3.04531	Hist1h3a	3.04236	Il5ra	4.94201	Gtf2f1	3.89574	Tom1l1	3.38584	Stard8	4.01104	Pcyox1l	5.87638	Rasgrp2	5.021
NA	5.31288	NA	3.51363	Lcp2	4.22604	B9d1	3.22392	Fmnl1	4.56165	Khk	5.71465	Aplf	6.47943	Stat3	4.67843	Chid1	4.4551	Pgam1	3.07939
Neat1	3.17501	Crocc	5.2195	NA	4.01784	Tspan4	4.64094	Bin3	2.80657	E2f6	3.95499	Arsg	5.36978	Pcp4l1	3.48281	Aldh3b1	4.42428	Stx1a	6.28408
Ptms	5.80661	Rgl2	9.1062	Fam13b	7.53712	Hist2h2be	3.92338	Dapp1	4.53771	Mettl1	3.81473	Adat1	3.77261	Atp1b1	3.07695	NA	4.95385	Ccng1	8.44572
Socs5	5.79919	Trim26	5.17018	Ss18l1	4.26243	Fam26f	4.37161	Plekhm3	5.62633	Ddit3	3.47828	Eng	6.12789	Trfr2	4.137	Ubxn8	5.97637	2610507B11Rik	3.85176
BC030476	3.6475	Pard6g	6.85448	Aldh6a1	3.77806	Pcbd1	3.57085	Armc7	3.76836	Bid	4.8897	NA	4.25484	Nudc-ps1	5.26471	Homez	5.69647	Trib3	8.45305
Rec8	3.62383	Rapgef2	7.02193	NA	4.18207	Tspyl1	3.64701	NA	5.97559	Pecr	3.26515	Mybl2	2.71736	Tns3	4.10302	4930534B04Rik	4.23526	Dhrs7	3.92442
Anxa2	4.54943	Fcgr2b	3.44556	Sord	4.75652	Tcea2	5.21393	Cplx2	3.21944	Tada2a	4.30124	Arhgef12	6.26266	Csf1	4.70558	Btbd11	4.79929	Uhmk1	5.76996
NA	8.0137	Arap2	5.5995	Zmym6	6.1252	Tmem218	3.88161	Pafah2	6.03297	Fert2	3.60788	Celf1	3.52407	Epb4.1l1	4.76325	Trabd	5.19167	Bicd1	6.23506
NA	3.66312	Nrg4	4.69892	1810048J11Rik	3.01728	Ism1	4.0691	Il20ra	2.83574	Ube2i	3.62354	Ube2l6	3.15709	Spg21	5.3653	Cysltr1	4.95783	St3gal6	9.62545
Ptpn22	5.39684	B9d2	8.32905	Tes	6.81102	NA	3.99931	Psd3	3.26485	Tcam1	4.08531	Fhit	4.49305	Fam109a	4.15838	St6galnac4	5.35845	NA	5.49914
Arid5b	3.07287	Mapkapk3	8.0842	Fhit	4.55472	A830080H07Rik	3.38859	Lmo4	4.02597	Spint2	3.47749	NA	7.45355	Deptor	4.38904	Pde4dip	5.87402	Trp53inp2	6.01334
Muc13	6.33613	Gpr137b-ps	6.43732	Zc3h6	3.16097	Ptp4a3	4.62353	Stard8	4.78422	Armc9	4.83436	Stxbp1	5.13064	Polg2	5.05994	Ptgs1	3.53818	Esd	4.99265
Ak4	4.76126	Slc16a13	5.62191	Gm5408	4.54494	Cnr2	4.02551	Tmod1	3.75651	Psmg2	5.70298	Pacsin2	4.01323	4933412E12Rik	4.26046	Slc35c1	6.25681	Gtse1	5.86022
Plekhg2	6.10888	Rnls	6.635	NA	4.07807	Papss1	4.62303	Sla	3.21994	Nrbf2	4.27258	1110020G09Rik	3.44751	Cbfb	8.79143	Gsdmd	7.83251	Vav3	4.20229
Fcho1	7.05025	Gsdmd	9.24105	Zfp758	3.03308	Acy3	3.22136	Smtn	3.39522	Fktn	4.00116	Wbscr16	3.87368	Rnmt	4.65483	Galm	5.81688	Cdc14b	5.15716
Kctd12	7.27558	1700025K23Rik	4.87362	Gng2	3.50561	Nipal3	2.89904	C1galt1	3.32359	Tmem161a	4.26771	Cpsf4	5.46801	NA	4.22422	H2afy	4.24346	Lcp2	3.49473
Ddah2	4.39348	Tbc1d5	8.61387	Msh2	3.23082	Cdadc1	3.60851	Mylk	3.12289	Ftsj3	4.04499	Smc4	4.36919	Lxn	7.15497	NA	4.24295	4933428G20Rik	6.19249
Sptbn1	6.99933	Sh3bgrl3	9.28032	Prickle3	4.30523	Arf2	5.05891	Aph1b	4.5751	Snhg5	4.99339	NA	3.8468	1700008F19Rik	5.8107	Pstpip2	5.20552	Acadsb	5.85959
NA	8.46796	Rab3il1	6.70357	Esyt1	6.58135	Ctnnd1	3.63334	Mgll	4.7246	Rhot2	3.80967	Heatr3	6.64111	Slc25a12	5.3687	Hal	4.38113	Arhgap1	3.72187
Psmb8	6.93952	Arhgap4	10.3463	Fbxo4	5.60682	Wtip	3.8105	Tnfaip8l2	5.23938	Trak2	5.57951	Noa1	5.38993	Hoxa9	3.29186	Phka2	4.89973	Pip4k2b	3.5367
Bcl11a	8.51633	NA	3.70162	Cchcr1	3.356	Gmfg	5.54186	D4Ertd681e	2.80576	Aaas	3.7604	Stx17	5.11469	Kcnj4	5.04758	1700019N12Rik	5.14244	NA	9.86973
Pde6h	8.54646	Ptger2	6.61078	NA	5.75067	Pex11a	3.88149	Glrx	6.28626	Smap2	7.36627	NA	3.71751	Ptprcap	5.01201	Kctd12	3.39441	Hcfc2	5.70931
Apcdd1	6.48358	Stxbp4	2.9993	Serpinb6b	2.84231	Ceacam2	3.13796	Gm5552	3.40212	Dmxl1	4.88388	Siah1b	4.73438	Xkr8	4.99181	Map3k1	4.26226	Tmem9b	7.0334
Fgf13	4.75464	Foxred2	7.36362	2210037E17Rik	3.55682	Rbm38	3.69554	Capn2	3.33743	Fuk	2.88558	Rnf139	3.64513	Ubtd2	5.71175	Syngr2	4.10175	Mtmr14	4.11709
Zfhx2	7.17182	Cybasc3	8.42429	NA	3.53562	Acpl2	3.15624	NA	4.40853	Brf1	6.14439	Wapal	2.58362	Slain1	3.21522	Palm	4.16753	Inpp5f	6.58171
1810011H11Rik	3.92888	Zfp275	5.45335	Cbfb	8.65621	Pcbp3	3.48916	Abr	4.40622	Hsd3b7	4.893	Eif2b3	6.97682	H2afj	5.47539	Il1rap	5.62212	Mapkapk3	6.75761
Niacr1	3.2525	Stag3	6.3822	Rhof	3.11267	Lefty1	3.54227	Ptpn18	7.10521	Rnf125	3.726	Thg1l	3.60791	Rasa4	4.12592	Acad8	5.57739	Atp6v0a2	4.73015
Hoxb4	4.93813	Plek	2.57665	NA	3.63673	Tom1l1	3.29002	Myl12b	7.72508	Wdr18	3.92268	Tmem14c	10.1949	NA	4.45916	Sec22c	5.79033	Rnf11	7.06838
Emid1	4.32429	Gmip	6.19939	Rdm1	5.33828	Zfp664	5.34353	Cd93	3.78962	Mrpl15	3.16826	Bola3	6.16581	Renbp	5.64136	Clta	3.40506	Esd	4.09133
NA	3.83648	Mef2c	4.15192	Hbp1	6.68328	Lass4	3.03467	Tmsb10	3.41335	NA	3.35121	E130308A19Rik	4.17453	Zfp629	3.6908	Tirap	5.93752	Dok1	6.17888
Cldn12	4.79893	Rufy1	8.80847	Parp14	6.31291	Psip1	6.46382	Cryba4	4.74346	Ap1b1	7.09433	Prpf3	4.28644	Ifngr1	3.8966	Mcee	8.31339	9830001H06Rik	3.48325
1810011H11Rik	5.0682	Slc28a2	3.41731	Pex1	3.91396	Fbxo32	3.36506	Fah	3.91684	Fam136a	3.22213	Lrrc14	3.46545	Rfx8	2.72391	Cyth1	4.49168	Mtmr14	7.97888
H2-Q8	5.74559	Hhat	4.64399	Psip1	7.78996	Lrrfip1	3.36507	NA	4.66582	Dut	5.00665	Klf16	3.87616	Zfp704	3.27024	Acy1	3.45072	Eno1	7.82262
Impact	5.91232	NA	3.69458	H2-K2	11.056	4930455F23Rik	5.64362	Atp8a1	2.97047	Ercc8	4.62704	Hbs1l	5.10363	Tagap1	6.15136	1110059G02Rik	4.51197	Scamp1	6.73819
Tmem201	5.55699	Uap1l1	8.0438	Hcfc2	4.07618	Fam189b	3.2264	Tbc1d2	3.7139	Smyd2	6.81022	Ccna2	3.3546	Bcl2	4.0707	Micu1	5.48096	Lrrfip2	5.07018
Cyp2d22	5.7514	NA	5.24911	Wrn	7.20936	Elac1	4.63484	Dock2	3.91691	Metap1d	2.78028	Helq	3.99724	Chst14	4.26114	Rnf185	7.22979	Slc38a10	5.0647
Krba1	4.64155	Zcchc18	2.95299	Tmod3	6.46632	Bmp2k	2.83292	Fkbp11	3.54358	Elac2	4.91061	Grwd1	5.19132	Tmem159	5.48203	Itgal	4.07153	Gm129	4.69826
4833414E09Rik	3.29171	Epb4.1l2	4.38914	Pnpla1	3.79386	Macrod2	3.63031	Ptprs	3.1419	NA	5.02028	Metap1d	3.0629	Foxp1	3.80595	Rnaset2b	10.2237	Mansc1	5.18815
Cd1d1	6.30804	Zfp260	8.8362	Atg2a	4.52603	Taf9b	4.35187	Heg1	4.13803	Herc1	3.29726	Oip5	5.24201	Timp2	5.17837	Mapk13	4.98232	NA	3.59278
Znf512b	9.41417	Pitpna	8.72749	Arhgap25	6.50674	Grap2	3.27196	NA	4.10352	Hspe1	3.25848	NA	3.22148	Angptl4	5.19469	Gyg	5.96002	4932438A13Rik	3.88531
Frmd4a	7.80936	Casp2	5.07463	Rictor	7.20409	Erbb2ip	2.85897	Smtn	4.15366	1110034A24Rik	3.51579	Lonrf1	4.10517	NA	7.72072	Ahcy	4.34965	Slmap	4.03393
Arhgap8	4.98994	Mef2c	6.56795	NA	4.81277	Tdrkh	3.96051	NA	4.06123	Arhgef25	4.23723	Mrpl15	4.00287	Sirt3	7.09931	Mtrf1	3.54618	Cyth4	4.1331
Tia1	9.61027	4933421E11Rik	5.39942	Fem1c	3.52286	Galnt2	4.86888	Ly6g5b	7.09932	Tesk1	4.62136	Hey1	4.24468	Cdt1	6.33561	Irf1	4.72436	Galnt2	6.37447
Tspyl3	8.7648	Parp14	8.12273	Apool	4.72091	Fam164a	2.91286	NA	3.5283	Usp36	4.57409	Cdyl	5.2319	Ctu1	6.65456	C130050O18Rik	4.62249	Arap3	4.81802
Oas1d	7.29216	Slc35c2	7.4816	Dock8	3.15563	Itgb4	3.10431	Mki67	5.29334	Pgap3	2.97708	NA	3.03386	Hist1h2bc	4.74417	Ppp3ca	6.61423	Zmpste24	5.57079
Zfp383	5.80494	Gm7609	4.72406	Maml3	3.61965	1300010F03Rik	3.39127	Slc9a3r1	5.20301	Akap1	3.0844	Khsrp	5.17588	Dab2ip	5.78622	Trdmt1	4.86261	Trpc6	5.44041
Eml4	7.73125	Tcn2	3.05621	Gatsl3	3.74571	1190002F15Rik	4.2315	Aim1	6.43727	Mllt10	3.34888	Sox12	4.46432	Gtf2i	3.54729	Entpd7	4.17184	Ppap2b	6.14964
Msantd3	5.15641	Kbtbd13	5.53589	Rbpms	3.50896	Usp36	4.20956	Treml4	7.26591	Tomm40	2.66662	Psmf1	7.48517	Slc35b4	8.12258	Bpnt1	3.52629	Gchfr	2.92489
Dock2	5.1264	Alas1	3.01495	Sh2b1	6.0973	Ccnl2	3.65377	Camk1	3.34547	Wapal	4.21365	Dut	5.50156	Kcnk6	3.61944	Arpc1b	9.3396	Lrrfip2	4.69314
Cep112	5.54015	NA	8.29355	Ttc14	3.88437	Gnaq	5.52681	Rdm1	5.15356	NA	4.42731	Leprot	6.57866	Tiam2	4.38587	Rab34	3.65553	Actn4	3.24544
2810468N07Rik	4.90512	Eya1	5.39686	Trim33	7.27457	Xpr1	4.77519	NA	4.07245	C1qbp	5.38734	Entpd6	3.53632	NA	2.75945	Gpi1	8.70499	Fam188a	4.50636
Zcchc24	6.74858	Ivns1abp	11.3733	Add1	4.50395	Serbp1	4.0735	NA	2.82233	Me2	4.3276	C230052I12Rik	2.88082	Gatsl2	4.20326	Myl12b	5.03096	Spnb2	3.62196
Cul7	8.64669	Mier2	7.739	Sertad1	3.10007	Klhl25	3.80137	Il17rb	2.81255	Mettl4	3.64362	Dhx29	4.8459	Arhgap27	3.82114	Ckm	4.47074	Mxd1	4.0287
2700046G09Rik	5.75747	Rad51c	5.05887	Prkca	3.86733	S1pr2	4.75252	Tirap	6.55308	Klf3	2.91661	Agpat1	4.12731	NA	5.66222	Klra19	2.95655	Atg9a	4.42827
Sfxn4	4.84504	Ttc39c	4.26612	Parp4	4.34562	Tceal8	5.79352	Ppm1h	5.1928	Lig1	2.92807	Nop2	3.28558	Abhd14a	5.74256	Cyba	5.90726	Micu1	5.39173
NA	4.27766	Cacnb2	4.54963	Gbx2	3.3126	Ces2g	2.87472	Cmtm7	7.2285	Srm	2.87697	Ipmk	5.50583	Pigx	6.87485	Tiam2	4.70255	Tmem159	5.85562
Haghl	6.76249	Nagk	5.59422	Hist1h3e	4.2226	Bex2	3.82504	Syne1	4.42532	Irg1	4.87597	Mir17hg	2.8666	Hes6	8.23312	Slc25a12	5.63867	Mylk3	4.49327
Pogk	6.41083	Asb13	9.5192	Cplx2	3.19118	Psma8	3.57077	2210404O07Rik	4.07383	Mybbp1a	4.49948	Asph	3.68742	NA	3.78785	Atp6v0d1	5.43268	Gsk3b	4.46302
Plscr4	4.65107	Nsmaf	8.08402	Chd2	5.38374	Cep110	3.08001	Flna	7.0284	Scn3b	3.14185	Rffl	5.32224	Srpk2	4.34101	Reep1	4.9125	Fam188a	4.51167
Tspan6	3.8826	Pigx	8.78356	Vamp4	5.73942	Cabyr	3.54298	Man2b1	6.75203	Trmt1	3.2742	Map2k2	3.99549	Insl3	3.75934	Atp6v1c1	5.45414	Usp18	3.3875
Pisd-ps3	6.72847	Pcp4l1	4.32732	Mbp	6.04699	Foxj2	3.69737	Iqgap1	3.35443	Dnajc6	5.85406	Bms1	3.92723	Zfp296	4.81927	Vamp4	6.18716	Xpnpep1	7.34247
Tsc22d3	7.3737	Lass5	8.618	Prkcq	3.84215	Slc2a3	5.08289	Gpr137b-ps	4.7041	Heatr3	5.93464	NA	3.18975	Ocrl	3.07282	Sort1	4.38741	NA	4.08424
Tspan14	8.62067	Unc119b	4.94294	Zkscan17	8.1231	Gltp	5.58667	Gprasp1	3.62197	Piga	5.36964	NA	3.85434	St6galnac4	4.43917	Akna	3.16964	Usp38	3.44934
Ttc3	12.1351	Panx1	7.46833	Tia1	7.39468	Zfhx2	4.91406	Gng11	2.9793	Uqcc	3.64051	Ccdc137	5.1472	Stard5	3.79404	1700112E06Rik	4.20484	Zzef1	3.83827
Myl4	5.2239	D14Ertd668e	4.3142	Fbxo9	4.70437	Fyb	2.92501	S100a13	4.06894	NA	4.02291	Asph	3.43649	Msh2	3.27937	Bet1	5.08478	Fbxo9	5.07386
Oas3	7.5243	NA	5.48514	Sox4	3.09981	Rasl11a	3.54287	Arhgap25	6.21598	Gstp1	5.4202	Pwp2	6.67597	Robo2	3.83956	Pdia6	3.71177	Derl2	4.94248
Shmt1	9.36679	Atg9b	5.3473	Kcnk5	4.39195	Crlf2	3.45492	Gdf3	3.38105	Zdhhc13	3.17079	Rbm19	4.74438	Man1a	3.74265	Oxr1	5.94706	Larp4b	3.95827
Zfp260	7.38433	Unc119b	4.5786	Scml2	3.39546	Ift81	3.43716	Fam109b	4.07501	Anxa7	2.98463	Ddx39	3.90601	Gng12	2.99653	2310001H17Rik	4.64192	Ctdspl	3.84452
Capn5	6.87827	2610035D17Rik	4.97495	Zfand2b	5.61392	Gm5887	3.18975	Emilin1	4.94265	Dnajc17	4.12174	0610007P08Rik	3.74266	Kctd20	4.69045	Abhd5	5.39898	Mapkapk3	6.41791
H2-Eb1	3.78217	Acad8	4.70998	Tgif1	3.40894	Sdr42e1	3.54196	Bmx	5.78566	1110038B12Rik	3.67284	Rif1	3.02821	5031439G07Rik	5.08039	H13	4.24397	Tug1	4.9385
Wbscr27	4.2587	Npc2	6.21803	NA	4.41815	Napsa	2.95789	Prnp	3.9114	Mrps5	3.57231	Dap3	7.23409	Atp6ap2	3.26625	Dpcd	4.61931	Pde1c	7.17105
Wnk1	3.80124	Arhgef6	3.98984	Dach1	3.54022	NA	5.92824	Hist1h3c	3.17855	NA	3.58437	Rtel1	5.1799	Arhgap9	4.34093	Stx18	4.72647	Mdm2	8.15256
NA	4.59964	NA	4.58913	Clk1	4.30254	Il7	4.46045	Rnase4	2.99689	9830001H06Rik	3.31074	Pcyt1b	2.55503	Padi2	5.93325	Tbc1d2b	5.83776	Rtn3	8.0365
Car11	6.04125	Camk1d	6.02681	H2afv	7.45926	Vapb	4.46154	Kif23	6.94181	Cdk20	4.3678	Pvrl2	3.97887	Plcg2	7.45271	Ldlrap1	3.55599	Slc9a6	6.02611
Cyp27a1	5.87324	Tcea2	7.78861	Rin3	8.23635	Amigo1	3.13991	Pkm2	2.86091	Pogz	2.95595	Elac2	5.07872	Fam65a	4.87948	A630001G21Rik	4.02529	Mob3c	4.15035
Serpina3f	4.42808	Ralgps1	6.00316	Itpkc	5.17268	Upp1	2.89529	NA	3.12833	Dapk1	3.22776	Atp8a1	2.72528	Mxd4	8.95565	Eif4e3	5.38946	Dram2	3.99205
Ttc28	3.95772	Sft2d2	9.48706	Fam65b	6.06678	Kif2a	4.50912	Casz1	5.93757	1500002O20Rik	3.69219	Cinp	4.07282	Glud1	4.77172	Slc30a7	6.16203	1700019D03Rik	7.09184
Il27ra	5.70564	NA	6.59598	Katnal1	4.07272	Bahcc1	4.17454	H2-Q6	4.87363	1700016J18Rik	4.4047	2210021J22Rik	3.60068	Tia1	4.90369	Lepre1	3.9233	Wipi1	3.10625
Krba1	5.67115	Slc12a9	6.40006	NA	5.07895	Fam164a	4.96809	NA	3.10807	3110082I17Rik	3.38217	Arrb1	4.64342	Ces2g	3.46014	Atg10	4.0825	4632428N05Rik	4.12289
NA	3.36864	Gng10	9.26623	NA	4.23654	2010004M13Rik	4.60537	Tcf19	6.33517	Ipmk	4.11574	NA	3.19918	Rabl5	4.33563	NA	5.02423	Hdac5	4.30402
Abhd14b	9.01639	Abhd14b	7.19763	Pot1b	3.65774	NA	3.38134	NA	3.39867	Ldb1	7.95046	Samd1	3.74524	Ano10	4.47697	Agpat2	4.44066	Mllt11	5.02754
Stat3	5.75237	E130303B06Rik	5.24102	Notch4	3.72441	Nudt14	3.44601	Gprasp1	5.69012	NA	3.30136	Wdr18	5.5487	Cst3	6.67439	Surf4	6.57476	Afp	5.18216
Dpysl2	4.48202	Ift122	4.96752	Pard3b	3.91862	Tmem64	4.77744	8430427H17Rik	3.09653	Nop10	3.73739	Scoc	6.88398	Nek9	5.3831	Ermp1	8.42599	Rap2b	3.7576
Lpar6	5.10026	Malt1	5.48516	Dnajb2	3.68358	Mapk1ip1	2.8325	NA	3.43008	Noa1	7.7162	Gmps	3.18104	NA	5.30872	Stambpl1	4.44394	Efcab4a	4.62471
Slc17a9	4.84728	Manba	6.99858	Rufy4	3.09664	Slc22a5	5.52863	Pea15a	3.3757	Lonrf1	3.66057	Hyal2	6.59276	Stard8	4.70887	Pld1	4.08136	Frmd6	5.97266
Tacstd2	5.89639	Ckb	4.61888	NA	3.59618	Itih5	3.14268	5031439G07Rik	4.83433	Mcph1	2.89764	Agap1	5.15396	Ankrd12	7.11965	N6amt2	4.23562	Tmem120a	5.15837
Btbd3	4.41449	Asah1	8.69118	Aff1	6.26435	Nlrx1	3.60077	Zcchc24	4.96056	Mif4gd	3.94321	Psmd7	5.48109	Gabpb1	2.94239	Arhgdib	7.31636	Tspan17	5.14565
NA	5.97392	Sp100	5.69792	H2-Q5	4.12378	9930012K11Rik	2.88746	Tdrd7	5.62042	Tsen2	5.88421	Vegfb	7.50244	Nme4	5.08206	Mfsd3	4.15042	Tmem184b	7.35633
Haghl	4.8468	2006-09-01	5.95605	NA	6.46522	Gmds	3.74809	Top2a	3.22579	BC046404	2.94735	Tomm22	3.31864	Usp22	7.57177	Foxp1	3.98067	Itpripl2	5.06431
Gch1	7.47852	Dgcr14	5.40156	BC046404	5.40948	Nab1	4.95563	Ifitm1	3.23773	Eral1	5.36878	Mfsd2b	3.28834	Pafah1b3	4.79452	Sec61b	4.70391	Cdc14b	3.91378
Ptpn21	7.11471	Abcb8	5.52274	Nfat5	4.37947	Hexdc	4.40529	Hdac7	6.28763	Prrc2c	2.98266	Arfgef2	4.96885	Slc29a3	6.01456	Entpd4	5.00034	Clcn3	4.67773
Dbp	8.01675	1500031L02Rik	4.92046	Fut10	4.05748	NA	3.21709	NA	3.33698	Ccdc86	5.07228	Nt5c2	3.54781	Acvr1	3.7451	Pde6d	5.78869	Sec23a	3.71614
Zfp286	4.4774	Slc35c2	5.94022	Ercc5	6.77223	Cdk14	2.85167	NA	3.21316	Rif1	2.71792	Ntn3	3.26826	Kbtbd13	4.20217	Stab1	5.81678	Bbx	4.40969
Dock10	3.62589	Zbtb11	7.74212	Amn1	3.78631	H2-Ke6	6.52659	Wipf1	6.54078	NA	4.16052	Fam126a	5.35894	Slc16a13	4.19398	NA	4.35682	Rnf150	6.74465
Sun2	7.06301	Dfna5	6.0296	Rreb1	7.10266	Gnb4	2.9794	Gpr97	4.47581	Smyd2	5.26481	Aspm	2.70338	Atp6ap2	2.87168	Lin28a	5.07434	Pbx1	2.73238
F11r	4.25517	Adrbk2	5.325	Irf3	4.42889	Crocc	3.17251	C230075M21Rik	3.81504	Rrp1b	3.60779	Dlst	6.7884	Elovl5	5.41014	9030625A04Rik	4.03684	Ate1	4.78735
Fam184a	5.60324	Frmd6	7.05148	Ip6k1	5.06557	Lmna	3.0215	Fam65b	4.00443	Wdr89	3.01402	Mettl13	3.90093	Egln3	4.06375	Man2b1	7.7152	Ppp1r9a	4.40964
NA	3.85686	Echs1	3.52844	Adk	7.3561	Car9	3.02488	Kif1b	3.77571	Cyc1	5.29661	Taf5	2.8202	Sdsl	4.09212	Cited2	3.89575	Uso1	5.24493
Slc38a2	5.17854	Klhdc9	5.25943	Kctd12b	3.90287	Megf8	3.31794	AA388235	3.16529	Efnb1	3.66227	Gemin5	3.90604	Tardbp	2.80835	Rtn3	7.89415	Kpna2	2.95566
Phf14	8.9913	Clec4e	4.25181	Fyn	3.07517	Zfp386	2.9332	Nin	3.93376	Cyb5r3	2.94837	2200002K05Rik	4.43628	Zkscan17	3.85678	Tmsb4x	4.95574	Akt3	3.83702
Ift122	4.96037	Dennd1c	6.79812	Adamts10	3.27968	Srsf5	3.56012	Kalrn	3.5106	Gfm1	4.2153	Ndst2	5.96067	Nsmaf	6.29346	Cnpy3	4.91302	Med12l	3.95836
Usp18	3.95556	Slc16a13	5.17417	Irf2bp1	6.09568	Psma8	4.07573	Luc7l2	3.06165	Sfxn2	2.95	NA	3.42045	Acot7	3.67109	Dnajb9	6.17594	Mtmr1	4.04675
Gpc3	3.753	Wasf2	4.27296	Naprt1	3.78226	Coro1a	3.85734	Il27ra	4.21202	0610007P08Rik	2.75187	Alg10b	4.81105	S1pr2	5.6208	Rtkn2	5.16726	Kif1b	3.89565
NA	3.92929	Clec4e	4.41846	Kif3c	4.533	NA	6.35639	Ddx26b	4.65015	Sall1	4.03623	Hmgcl	4.48291	Pisd-ps3	5.11972	Pnpo	7.09462	Pmaip1	7.12231
Phlda2	5.20921	Bdh2	2.61443	Hist1h2bk	2.87692	Izumo4	3.19696	NA	3.55074	Cks2	3.03569	Myo1d	7.64389	Nfic	2.8533	Tmem65	4.04614	Derl2	4.68097
Eif4e3	5.85472	Map3k3	5.57704	Glrx2	3.47198	Tmtc4	3.70263	Bcl11a	6.35431	Lrrc50	6.13397	Muted	6.0615	NA	2.83104	Gga2	4.19455	BC017647	5.31773
Plxnd1	3.64977	9130019O22Rik	6.64915	Tbxas1	2.996	Etv6	2.90181	Slc17a9	4.43481	Usp47	5.69837	Dnajc25	3.33025	Dleu7	3.19917	Slc5a11	4.99038	Il34	6.95682
Samsn1	9.54205	Tnrc18	4.80952	6530406A20Rik	3.98709	Dennd1c	4.34726	Rasgrp2	4.82947	Mrpl15	3.3991	Galns	3.6951	Eya1	4.07359	Tbc1d22b	3.54535	Osbpl3	5.41202
Tmem42	7.20656	Rai1	3.95537	Ssh3	4.33685	Etfb	6.36448	Chst15	3.83335	Scml2	4.71365	Naa20	4.59765	NA	5.65172	NA	4.52295	NA	4.16636
Rhbdl3	8.13583	Trit1	7.33531	4632415K11Rik	2.80646	Ptpn12	3.34542	Fut4	3.09774	NA	2.82012	Gm608	6.34273	Cd99	5.48117	Rnf19b	4.44925	Taf9b	5.49082
Zfp260	8.50216	Ntng2	4.00247	Dzip3	3.98232	Hoxa7	3.56968	Mfap2	4.33148	Heatr1	5.93324	Klhl23	4.54847	Arhgdib	6.7284	Ypel5	3.53216	Ccdc88b	3.08929
Arhgap30	4.57061	Faah	5.33588	4930481A15Rik	4.17517	Hist1h2be	2.99185	Sh3bgrl3	6.58027	Pttg1	3.42093	Tlk1	7.82934	Slc9a3r2	3.39999	Tm7sf3	3.39702	Gorasp2	5.65113
Cd276	8.97752	Rac2	6.23328	Hbp1	6.35436	Slc25a24	3.46653	Paqr7	5.04134	Mmachc	3.14212	Aaas	4.03571	Ifi203	3.5871	Map3k1	3.93404	Lima1	4.0544
Zfp760	4.58484	Lyl1	5.69073	Tax1bp3	5.42528	Isoc2b	3.14596	NA	4.71995	Aars2	3.38243	Hspa4	2.92872	Zfp238	5.4489	Pygl	6.05625	Prkar2b	6.51113
Tmem132a	4.80236	Tmem50b	4.58388	1500012F01Rik	7.84015	NA	3.02049	Dach1	3.31363	Tbl3	3.37807	NA	4.14919	Ciapin1	4.12379	NA	5.00832	NA	4.46447
NA	2.96972	Tmem50b	4.92024	NA	3.46131	A230050P20Rik	3.31863	Parm1	3.13761	Aatf	3.01827	Nat1	3.51557	Cdk6	4.23054	Rhog	4.5997	NA	7.78571
Tnfsf10	5.86001	Ctsz	4.6326	1520402A15Rik	4.02561	Nap1l1	3.24553	Cnn2	2.89567	Mcph1	4.75069	Crls1	3.47987	Ppp3cc	3.86295	Tmed10	11.1592	Abhd5	5.27181
Fam229b	4.62079	Amigo1	4.7872	0610030E20Rik	3.89253	Tpk1	3.33949	Glrx	5.40938	Ruvbl1	4.45321	Fbxo3	2.99376	Nudt7	4.38189	B230214G05	3.89539	Spcs3	4.46591
Arhgap15	5.27465	Cbfb	11.6286	Tbl1xr1	3.90313	Katnb1	3.86633	NA	3.45525	Mavs	4.88445	Ispd	4.05371	Slc44a2	4.54582	Dnajb9	3.40823	Sort1	4.26362
Cbx2	5.03529	NA	3.35815	Zfp189	3.71545	H2-DMa	4.72345	Copz2	4.08535	Cux1	3.55026	Ppan	4.16766	Nav1	3.77054	Ddost	7.05249	Mlec	5.61982
P2ry14	6.62117	8430410A17Rik	6.03925	Csrnp2	4.91491	Tjp3	3.72905	Itgb1bp1	4.40202	NA	3.80653	Ptges2	4.81624	Cyp27a1	3.49362	Nqo2	5.37109	Sars	3.97417
St6galnac3	4.38999	Xpo7	4.31414	Slx1b	3.42164	Il16	4.44204	Hemgn	3.76761	Suclg2	3.18977	Armc9	5.15609	Dennd1c	5.26388	NA	5.38463	Cd276	7.49143
Rnase4	3.89713	Zfp704	7.27315	Fzr1	7.5274	Itpripl2	3.78593	Mogat2	5.40923	Zfp771	3.95269	NA	3.62789	Dusp6	3.57578	Cyp27a1	3.7268	Hipk2	4.33997
Tmem25	5.73439	Poll	6.06777	Dusp6	3.6153	Tnfsf10	3.55685	Txnip	5.52922	Dap3	7.13063	Ccrn4l	5.18807	Spag6	4.52936	NA	3.33191	Cr1l	5.50331
D930048N14Rik	4.27085	C85492	4.1694	Pnck	3.82835	Mprip	4.60173	Hyi	3.89833	Elac2	4.53818	NA	4.38941	Cited2	4.45892	Slc27a3	3.03595	Med9	3.19677
Pdzk1ip1	3.78915	Ankrd13d	4.31988	Ikzf1	7.51942	Tmem194b	4.26854	Ndst1	5.18513	Prorsd1	4.86657	2610002D18Rik	6.6463	Ccng2	4.29589	Spcs3	4.40444	Insig2	6.08239
NA	4.95323	Cd53	7.01594	Map3k6	5.14171	Gch1	3.39461	C030032G21Rik	3.48791	Mrgprg	3.87467	Agxt2l2	5.05135	Tmsb10	6.14872	Pde6d	7.06614	Ninl	3.21823
NA	8.51167	Gm10033	6.13094	Pkp3	3.60581	Sun2	4.42169	Ak8	4.39014	Ppid	6.75104	Tal1	5.64511	Tmem108	2.90168	Ryr1	5.3881	Erbb2ip	3.58473
Sparc	5.28034	Edem2	5.29716	Trp53i13	4.4699	Ankrd24	3.07152	Irak3	5.17645	NA	2.73065	NA	3.27547	NA	4.29016	Tnfrsf21	3.84006	NA	2.90325
Cyp27a1	4.25387	Itpr1	12.0889	Ksr1	3.14744	Naprt1	3.08838	Kcnk5	4.05547	NA	3.28355	Pum2	3.13292	Tgfbr1	6.56204	Lrrc59	6.70008	Tceb3	6.18003
Itih5	4.82057	Glud1	10.7859	NA	3.38298	Phc1	5.20812	Mical1	3.96077	Polr3e	5.18546	Zfp266	5.05785	Ankrd12	3.49692	Ly6e	4.55022	S1pr2	5.98119
Slc50a1	8.33081	Trpc2	4.5603	Hist4h4	3.27773	Nusap1	3.29407	Raf1	3.97166	Dok1	3.31895	Pcyt1a	3.25846	Map3k6	4.81755	Hdhd2	3.82284	Tmem164	6.19821
Ppp1r9a	5.18033	Gas7	2.85815	Galnt1	6.95898	Coro2a	4.26521	Plxnb2	3.39156	Abcb8	3.99241	Mier3	4.23954	Atp6ap2	6.5282	NA	4.87369	Fbxw17	6.23242
Nod1	3.81713	Cd99	6.924	Gnaz	3.00214	Sepp1	4.01873	Tagap	3.97221	Arl4a	4.3888	Fam53b	4.83074	Odf3b	4.27528	Ccdc109a	3.93752	Stxbp5	4.92744
Klhdc9	5.19756	Nsmaf	7.93104	Ccdc28b	5.11552	Chchd8	2.94787	Nudt7	4.87471	2510010K19Rik	3.09722	Lrpprc	4.30378	Atp2a3	4.96475	Sh3bgrl3	7.26817	Asb1	5.86932
2900026A02Rik	5.52029	Fbxo42	5.48779	Cd9	3.63154	Fchsd2	4.5071	Bcl2a1d	3.36807	Psmd7	5.11792	Eme2	3.60068	Fgd4	4.47594	Aim2	4.04866	NA	4.85466
Hsd3b2	4.6827	Mlxip	8.59362	H2-DMa	6.76576	H2-T23	4.3434	Cd274	4.80345	P2ry1	3.33676	Entpd6	5.12257	Tmem38b	4.41428	Eno1	7.34499	Stk38l	4.05532
Sv2a	4.56029	Ccng2	5.46348	NA	5.37227	Iqgap3	3.02182	Gse1	4.50762	Unc13b	3.41694	Taf1c	3.67822	Aff1	6.09415	Pgap2	5.21679	Usp9x	3.24577
Cxcr4	6.19727	Phf13	5.70165	NA	4.33225	Commd10	3.07713	Nin	3.93741	Dap3	7.97186	NA	4.56321	Itpripl2	4.5811	Ppp1r3b	4.43945	Kcnk5	4.55469
Dbndd2	5.86061	Agpat2	5.13126	Ddx3y	3.61342	Mprip	5.61151	Mapk3	3.10078	Rbm19	4.20216	Nhp2l1	4.04957	Hdhd2	3.9124	Cyp4v3	4.53243	BC061212	4.67653
Thnsl2	5.72236	2810408A11Rik	4.97944	Siah1a	6.52683	Ttc30a1	3.19172	B3gnt8	2.86633	Tpp1	5.21502	Mettl13	5.31824	Sdr39u1	5.8081	Atp6v1c1	5.24201	Ehd4	7.91696
Acvr1	4.69132	Cep55	4.32904	Pou5f2	3.30879	Btbd9	3.27814	NA	3.24664	Fam82a2	4.34714	Oxnad1	3.51904	H13	3.83223	Aff1	5.78367	Gpt2	3.88644
Naprt1	4.80925	Plod3	4.07814	Prkcdbp	3.34265	H2-K2	8.61432	Pvrl2	3.66472	Kif26b	4.8423	Clspn	8.06888	Fxyd1	4.49866	NA	9.15645	Adam15	4.54669
Gmfg	8.10875	Acot7	8.84929	Bmpr2	5.70514	Slc27a6	3.05572	H2-Q7	4.82528	Kif24	4.59789	NA	3.54435	NA	4.27589	Rrm2	4.75933	Cd180	5.10328
Whsc1	8.2094	Wls	6.275	Rab22a	4.80192	NA	3.14934	Syne1	4.38195	Cdh2	3.5996	G2e3	4.90786	St6galnac4	4.35039	Mybl2	4.83147	Hif1a	8.09219
5430427O19Rik	5.52626	NA	3.82133	Diap1	4.71638	Apbb1	3.21958	Lamp2	3.24369	Stat5a	6.58554	Atp13a3	2.7533	Zfyve19	4.98229	Large	4.09567	Atf5	5.02324
Il11ra1	8.06529	Dusp6	5.48771	Diap3	3.84449	Hoxa4	3.44769	Rin2	5.4477	Orc1	3.20617	Stxbp3a	3.54888	2900093K20Rik	3.87028	Arid5a	3.97602	Tmem50b	3.80043
Epha7	4.58869	P2rx4	4.01808	Cwf19l2	3.99528	Pacs1	3.65965	Pot1b	3.33076	Cetn4	2.90302	Tusc2	4.54055	Rnf125	3.93857	Preb	5.02725	Rab13	4.18412
Atp7a	6.62935	NA	5.63438	Msn	4.50678	NA	5.13864	Apom	3.58669	Kit	6.5682	Rbks	3.93499	Nfic	3.2726	Chchd2	3.43309	Fxyd5	4.61312
NA	2.96082	Nme4	5.69794	Cd84	5.71383	Nrap	3.98531	NA	3.80324	NA	4.17828	Rad51ap1	3.65273	Pycard	3.52403	NA	3.67196	Ppef2	5.38129
Nfat5	5.29775	Glt25d1	8.1202	Zfp689	5.21017	Arap1	3.28744	Tpst2	4.65777	4933436C20Rik	4.09735	Taf9b	4.28705	Cnpy3	4.47174	Ms4a2	3.67534	Amigo3	4.38132
Rras2	3.24233	Smarcc1	6.68916	Krit1	3.10963	Frmd6	4.37332	Prodh	5.51302	Prmt7	3.09342	Herc1	3.56111	Slc27a1	3.36304	Ryr1	5.07174	Mlec	6.15773
Dnmbp	4.38475	NA	4.66102	NA	3.92271	Ptpn11	5.04009	Cklf	4.75758	NA	3.57087	Thumpd3	2.88544	Nin	4.12827	Myo5a	5.23234	Ppp6r3	2.63883
Selplg	3.60642	NA	5.67773	BC032203	6.97606	Cdkl5	3.4099	Kif18b	3.27301	Cpsf1	2.69642	NA	3.78356	Wsb1	5.85537	Whsc1	5.25428	Mctp1	4.00764
Smpd2	5.27518	Ndrg1	4.96413	Ing4	5.03604	Insl3	2.91522	Elf1	5.32619	Prickle1	2.95288	Adat3	4.14092	1110054O05Rik	3.26924	Snx13	5.7675	Xpnpep2	6.98105
Rpl22	7.32742	Zfhx3	5.17928	NA	6.72031	Rnd2	4.12807	Rab31	5.01622	Scrib	4.70818	NA	3.7761	NA	4.10307	Il15ra	4.55291	Dag1	3.75163
Zyx	9.25107	AA388235	4.09694	Dach1	3.43423	Ntan1	4.26349	Ifngr2	3.31408	Csda	3.17804	Gm8615	4.15367	Sv2a	3.51691	Bpnt1	3.38529	Mafg	6.32477
Fggy	6.53031	Bcl2l11	6.8913	NA	3.26366	Dgcr14	3.3375	Igfbp4	3.0954	Sgsm2	4.06066	Cltc	6.28149	Nostrin	3.05274	2310004I24Rik	7.55604	Mt1	3.06236
Mtx2	4.80946	St6galnac4	5.39657	Smg6	4.15941	Dnajc12	3.37827	Ifit2	3.33112	Mina	2.79771	Abcd3	4.80649	Ermp1	7.57037	Nlrx1	4.52124	NA	7.13508
Trp53bp1	7.41465	Rnmt	5.20744	Zfp866	4.11973	Pbk	7.1791	Eif4e3	4.50748	Klf16	3.3814	Mrpl55	5.70919	2410018M08Rik	3.85861	Tnip1	5.60199	Camkk1	3.30062
Upp1	4.98212	Litaf	10.3082	NA	3.13154	Slc35f2	4.45705	2010204K13Rik	4.16389	Pgls	2.81326	Naa30	2.76719	Fut8	3.08603	Fstl3	6.98181	Cd84	3.19073
Rgs19	4.58228	Map3k8	2.98651	Blm	8.57777	Ntan1	6.0448	Trem1	3.56342	Ube2e1	3.31901	4930455C21Rik	3.91541	Snx4	5.73849	Fam126b	6.10227	NA	6.58807
2610319H10Rik	4.33971	Elmo2	4.1865	Gtf2ird2	6.2855	Grap2	3.68089	Pla2g3	4.67303	Rreb1	6.26114	Prorsd1	5.32521	Trak1	4.20951	Lin28a	6.07813	Fcgr2b	2.60806
Usp22	7.36931	Acot7	8.54717	Clk2	5.8995	Ormdl3	4.98468	Gsdmd	6.23283	Setd8	5.03755	NA	4.27857	Csad	3.49283	Tmem154	3.46302	Sytl2	4.98285
Pde1b	4.46843	Slc35f2	6.97791	Zbtb9	3.97617	Zfp865	2.88378	Pou5f2	3.02348	Cdk10	3.7463	Wwp1	4.64806	Chpt1	3.18227	Acot7	7.13366	5330426P16Rik	6.20557
Slc2a1	6.35286	Prps2	6.2877	NA	4.91013	Tsga14	3.02058	Cenpl	7.22196	NA	4.6281	Nkrf	3.70111	Serp1	5.70562	NA	3.7093	Ryk	4.41595
Csnk1e	9.32017	Ppm1f	3.70518	NA	3.89397	Chd6	3.50816	Zeb2	2.87457	N6amt1	2.85104	BC057079	6.86831	Lamp2	3.57956	Sntb2	4.17049	Omp	4.76277
Zc3h12d	6.10891	Vldlr	4.24262	Unc119	4.22732	Ptpn11	4.21774	1110028F11Rik	3.35074	Gemin5	3.46487	Smap2	3.03423	Zfp90	5.61053	Tmem30a	5.95783	Wipf1	7.06156
Dpysl2	8.30476	Mcmbp	6.86569	Senp7	4.7126	Kif18b	2.81959	B830007D08Rik	2.87821	Srsf10	3.15179	NA	3.82763	NA	4.11081	Polr3a	3.63491	Dusp16	4.11367
Tst	5.50526	Tapbpl	5.44786	Pten	3.78127	NA	3.26633	Acox3	4.03952	Ddb2	2.93809	Csda	3.5026	Hgf	4.06559	Sort1	4.26296	Tpst2	4.41219
Pard3b	4.80938	Pik3r6	4.43033	Snrnp70	4.06285	Rasa3	5.0386	Camk1	3.98047	2410006H16Rik	3.36654	Wdr43	6.46673	NA	3.47677	Dbi	5.70476	Cmtm4	3.72403
4631423B10Rik	3.39714	Dock8	3.79084	Hmgxb3	3.76841	Stx4a	5.50312	Pgd	4.51057	Angel1	3.51701	Akap1	3.28641	Mmp24	5.91371	Marveld1	5.36485	Ikbkg	4.93291
NA	4.84299	Git2	4.33693	BC037704	4.55253	NA	3.20908	6530415H11Rik	4.14086	Lhpp	3.51905	Ftsj1	5.15885	Cdca7	6.58742	Slc7a8	3.37852	Chfr	3.20675
9930111J21Rik2	5.52873	Rab11fip5	6.96989	Gdpd1	3.98027	Per2	3.80467	Shank3	3.01862	Brca2	3.61867	Ikzf1	6.882	Tlr6	3.89027	Accs	5.91483	Fbxo36	3.53379
Sash3	7.32601	Ung	7.89333	Zfp664	6.69513	Hist1h2bc	3.61203	Fam65b	5.43991	Slc16a10	3.83003	Fam73b	5.55245	Glt8d2	4.01879	Camk2a	3.98361	Chd5	7.47814
Ttc3	9.40258	Gsdmd	6.39544	Slc9a2	4.10249	Oas1g	3.32547	Prickle3	3.72433	Mettl21d	2.80747	Bsn	3.64142	Ptms	4.13294	Narfl	3.9018	Polk	5.0659
Man2a2	8.35176	Tmem43	7.07694	Vgll4	3.14779	Rras	2.95337	Abcg1	3.07348	Setdb2	4.21727	NA	4.49741	Luzp1	3.60437	Lpcat2	3.40707	Lrrfip2	4.08127
Slc9b2	4.20421	Ikzf1	4.61089	Abcc5	4.82133	Fahd1	4.09977	Ano10	3.95744	1500011H22Rik	5.42658	Tulp4	4.44714	Irf2bp2	5.72444	Rnf19b	5.85751	Pwwp2b	3.18452
Dido1	4.52324	Lrch1	5.82011	2210018M11Rik	6.2164	Zfp715	2.95812	E330009J07Rik	4.72396	Ppp1r3e	3.52213	Plscr1	5.11815	NA	4.73775	NA	5.07463	Ralgps1	4.80474
Mgea5	4.04683	Gdpd3	3.03302	Ddb2	3.78469	1520402A15Rik	3.14789	Hyi	2.85281	Ipo4	5.61491	Polr1a	3.74598	Meis1	2.97926	Rasl11b	3.03521	1600012H06Rik	4.72605
Hoxa2	5.65639	Atp5sl	9.13371	Wipf2	4.56491	Copz2	3.42485	Lrrfip1	3.52848	Rabgef1	6.17603	Tbl3	3.66639	Acot7	8.89982	Retsat	6.0105	Jak3	5.12183
Ndrg1	4.89655	Rps6ka1	5.69445	NA	6.62249	Gm9099	4.40645	Phf20l1	2.90747	NA	3.84843	Pcsk4	3.96018	Cant1	3.4551	Slc30a7	6.61555	St3gal5	2.95021
NA	7.75962	Sh3pxd2a	5.98768	Sepw1	5.44917	Psip1	5.72065	Apobec1	4.41218	Zgpat	4.62412	Oat	4.74069	Kif3c	4.33065	Man2b1	6.963	Asap2	4.22236
2006-09-01	3.6882	Epb4.1l2	5.21666	Mrm1	7.39	Rgs10	3.07456	Tmem9	4.91715	Pomt1	3.07436	Noa1	7.16073	Zfp516	4.93521	NA	4.30726	Rnf11	4.92763
Fam110b	5.51292	Fbxo42	8.58432	Bbc3	4.0561	Cux1	2.8874	Vps13b	3.22036	Agrn	4.16731	Irf7	3.3522	Adam17	6.38508	Zbtb8os	2.73417	Aldoa	6.62078
Gsdmd	8.42924	Wasf2	5.11227	Pex11c	2.67181	Nfatc1	4.83017	Trps1	3.08501	NA	4.77321	Lyar	5.8732	NA	2.92386	Slc22a15	4.05729	Zzef1	4.75102
Ppic	5.17955	Tgfbi	3.09266	Pafah2	4.48084	Tead2	2.98176	Gda	3.50252	Nop2	4.89864	Fbxo31	5.53789	Cotl1	5.02367	Atp2b1	5.44937	Parm1	3.4568
Dgka	4.63237	NA	5.32974	Rab5b	2.72225	Srsf3	5.14388	Ctdsp2	3.86857	Spn	4.98237	Eif4enif1	5.61247	Elmo1	3.42577	Cotl1	5.33991	Atxn1	4.4827
Mb21d1	8.35799	Rbm4b	6.71456	Nacc2	5.80639	Mdm1	3.02421	NA	2.79558	NA	3.59892	Nup133	8.60782	Edem2	2.92146	Actr6	3.25966	NA	5.73615
Map10	5.09861	Cyp4v3	5.28433	Zfp422-rs1	4.16953	Per2	4.6403	Rgl2	4.42189	Myo1e	3.1826	Ubqln1	3.58178	5031439G07Rik	4.81726	Arhgap17	6.64337	Tbc1d2	3.51739
Tap2	9.27597	Frg1	4.76147	9130230N09Rik	4.4395	Grn	4.96473	Atp2b2	3.39006	S100a14	3.17644	Ddx19a	4.1506	Tspan4	3.1886	Mfsd3	4.01756	Clcn3	6.05035
Tcirg1	4.40229	Tsc22d1	6.24544	Mepce	4.75282	Cryz	2.96967	Cib2	5.584	Cdc6	5.09564	Dot1l	3.75139	Ttc30b	4.13306	Atg10	3.61146	Panx1	5.87943
NA	3.15045	Cbfb	10.2278	Top3b	3.12279	Vegfa	3.00289	Ppip5k1	3.32615	Ap1g2	4.55363	Fance	5.07716	Nfkbie	3.13315	Cope	6.32199	Tlcd2	4.25528
C530050E15Rik	6.36153	NA	3.60709	Cnr2	4.54113	Gpr64	3.03037	Plcg2	6.45027	Metap2	2.86694	Ppm1g	5.15252	Psme1	5.75646	Arhgap9	4.32383	Lepre1	4.23858
Vamp4	6.01268	Edem2	3.75465	Hist2h4	2.70211	Ryk	3.21437	Tspan14	5.78885	1810055G02Rik	4.05729	Wrn	6.82067	Rilpl2	4.18629	Lman1	5.05117	Itpkb	4.56668
NA	7.05304	NA	5.21331	Glyctk	3.97949	Gphn	3.05183	Capn2	3.12939	Dffa	2.87308	Dmpk	4.50921	Cd47	5.38883	Gusb	4.39351	Dcaf6	5.49156
Lpp	6.7828	Dab2ip	5.31015	Taok3	3.90618	Fhod1	3.31589	Gas2l3	4.07138	Pus1	4.80642	NA	3.91241	F830005D05Rik	2.99115	NA	2.89904	Ifitm1	3.30371
Peli2	6.21097	Elac1	6.38081	Pdlim1	6.7325	Irf2bp1	4.70146	Itpripl2	4.10591	Nme3	5.0308	Kifc2	5.01502	Trim45	3.91579	Sccpdh	5.49583	Klhl6	6.95411
NA	4.49583	Irf2bp2	7.24126	NA	6.08306	Zxdc	3.97903	Arhgap9	3.74591	Slc39a3	3.042	Rapgef6	3.01475	Atp6v1g2	3.26311	Nrp	4.69541	Clic4	6.60545
Ttc3	8.53977	Ntpcr	8.41592	Galnt1	5.71201	Prkce	2.84999	Upp1	3.06635	Rabggtb	7.96989	Pprc1	4.82982	5330403D14Rik	3.01589	Rufy1	6.67403	Dctn1	2.87297
Camk1	6.32227	Egln1	4.31257	5930434B04Rik	4.87446	Dnahc11	5.87728	Slc2a3	5.30631	Mif4gd	6.34604	Sf3b4	2.91285	Pde4dip	4.8973	Trdmt1	4.24052	Mthfd2	4.84677
Tsen34	8.10052	Spsb4	5.03986	Sh3glb1	6.01006	Fgfbp3	3.126	Leprel2	3.0014	Hpdl	3.38613	Hdlbp	4.07365	Nr2f6	4.54322	Tgif1	3.88025	Rsbn1l	4.23235
Ddb2	4.02377	Tmed10	12.8073	Cabyr	4.08117	Rbm38	4.26358	Tirap	4.62277	Prcp	3.39454	Fam117b	4.66293	Tspyl3	6.28426	NA	2.94353	Gfi1b	4.03147
NA	4.50764	Rab5b	3.38932	NA	3.31838	Cul7	5.07955	NA	3.0724	Abhd14a	4.91585	NA	4.36957	Asah1	6.40678	1810055G02Rik	4.64928	NA	4.35354
Arhgef2	3.86948	Slc25a37	5.40584	Zfp664	6.05706	Akr1c12	3.84951	NA	4.59392	Arap3	4.53032	0610007P08Rik	2.95468	Glt25d1	6.16923	Ass1	4.65044	Tmem214	4.3972
NA	3.40043	Prickle3	6.6396	Gns	3.96799	1300010F03Rik	3.95578	1700008H02Rik	3.26924	Dhodh	5.65897	Naa25	5.62748	Lrrc4	3.64963	Ubxn8	4.5018	Trerf1	4.11543
Ube2e3	3.63374	Mdfic	3.48804	Gtf2ird2	5.39037	Casp4	3.27939	Srr	3.45417	Pppde1	3.77764	Slc16a6	3.11039	Cd244	3.75841	Tor1aip1	5.37033	Cyp4f16	4.84943
Relb	5.80606	Dtx2	5.81383	Ndst1	3.79583	H2-K1	4.27932	Hist1h4m	3.95774	Fam116b	4.39788	Pkn2	5.42849	Rnf169	6.78826	Cldnd2	3.19886	Cgrrf1	4.57264
NA	6.77821	Anks1	6.13156	NA	4.80765	Vamp2	3.63451	Micall1	4.24073	H2-Q6	4.38531	Ppp2r4	4.3064	Ppic	4.00549	NA	3.15658	Sema6b	5.02955
Rdm1	6.26	Pdk1	7.35064	Helz	4.39183	Nde1	3.67913	Anxa11	4.03691	Actl9	3.82653	Cct2	2.59892	BC037704	4.39757	Lipa	4.17712	Pgs1	7.96769
Pou5f2	4.04219	NA	7.34538	Zkscan14	6.5748	0610030E20Rik	4.24643	NA	4.14081	Pld6	3.00314	3110070M22Rik	3.65174	NA	3.20717	Hspbap1	2.74162	Stx7	6.34981
Git2	5.97898	Prcp	4.67797	Gnpda2	4.68382	Timp2	3.85622	Plcb3	3.63132	Thra	4.07794	Armc9	5.96317	Tspo	3.49193	Ssr1	3.56454	Lypd1	7.76022
Fut8	4.9141	Kif3c	5.45666	Tmem81	4.54892	Mapk1	4.83211	NA	3.20999	1810032O08Rik	3.54044	Psmd2	3.23133	Rnmt	3.96236	NA	3.47366	2900064A13Rik	3.29424
Pou6f1	4.37424	NA	4.3823	Ccdc112	3.93445	Myl12a	3.93987	Ifngr1	3.26346	1110021J02Rik	5.26556	Tbccd1	4.47351	Dgcr14	3.97662	Sec63	6.95248	Etv5	3.4369
Paqr5	6.14302	Spag4	6.03964	Smarca2	2.75814	Add3	4.94706	Fmnl3	4.80617	Pole3	4.88908	NA	3.93637	Mcm7	3.92273	Tmed10	8.48013	Riok3	7.62034
Lrp5	4.68159	Rapgef5	7.00798	Nprl2	6.38224	Slc9a3r1	3.99062	Ethe1	3.79982	Pdap1	3.27562	Ezh2	4.27751	Def6	4.75678	9430023L20Rik	8.17976	Stxbp5	5.4357
Klhl24	4.12524	NA	6.97741	Dedd2	4.68463	Dusp16	2.97153	Fam176b	3.70489	Apip	4.09416	Prcc	3.89906	NA	6.39987	Gng12	2.94591	Smtn	3.35878
Sgk3	4.30301	Dzip3	4.78874	Ccdc45	3.78591	Rbpms	3.0657	Chka	2.79097	AU022252	4.58612	Nphp1	3.64147	Myb	3.34285	Appl1	6.53772	Tex264	3.69093
1600014C10Rik	4.58554	NA	5.12122	Kbtbd2	6.44499	Rbms2	3.64113	H2-T10	5.58914	Tnfrsf25	4.19624	Tpcn1	6.55211	Vasn	4.03812	Pcca	4.76073	Gpr108	5.02361
Casp4	6.08658	Tia1	8.75806	NA	2.88228	Asap2	3.8525	Fermt3	4.75046	Epb4.1l5	2.7363	Pkig	3.1343	6330509M05Rik	4.2503	Appl1	6.04289	Galnt1	5.16833
Rgl2	8.08047	Asah1	3.32972	Lass4	3.42394	Hs2st1	3.67378	Slc6a15	3.2718	Sumf2	3.07954	NA	3.5281	Pebp1	3.67604	Tspo	6.11163	Alg5	4.54598
Luc7l2	3.82937	Sun2	6.58708	Pcdh7	3.11307	NA	3.5123	Arpc1b	6.44878	Smyd5	3.09689	Psmd5	3.64487	Fzd7	3.80487	Fbxo18	3.80938	Xpo7	3.76795
Reck	4.96559	4933407P14Rik	4.15968	Ndrg3	3.5032	Smad1	4.01391	Lxn	5.87831	4930455C21Rik	3.47946	Dars2	4.78809	NA	3.05264	Arpc1b	5.32958	NA	5.37075
Lat	3.12853	NA	6.30408	Metap1d	3.82671	Sdc4	3.06434	S1pr4	3.93431	Lmcd1	4.6962	Pomt1	3.35297	Rnf130	6.53482	NA	2.81348	NA	2.76958
Zscan2	4.03043	Lmo4	7.16301	Kctd14	3.30769	Gatsl2	3.14401	Zswim6	4.45326	Rrp15	6.51705	Nsun2	4.02475	NA	6.477	Tbc1d2b	5.89509	Ttc7b	6.5399
Ptprs	3.81763	Wls	3.95242	NA	3.29227	Ppm1d	4.29939	Mfge8	4.9557	Btbd19	3.42539	Gpr89	3.97915	H2afj	7.33214	Cmtm8	3.81653	Tsc22d1	3.21379
Prkg1	3.92688	Panx1	6.92932	Znrf1	3.28333	NA	3.35767	Tgfbr2	6.26494	Prmt7	5.48346	6330562C20Rik	5.64924	Cyp27a1	4.24378	Lepre1	4.7273	Ap2b1	4.35291
Dnaaf3	4.5595	Dnajc1	4.09755	Ifitm1	6.30587	Dynll2	3.51285	Itk	4.74758	BC024659	3.06913	NA	5.99538	Zfyve27	3.51787	Ost4	3.96602	Tmem128	5.26139
Traf4	4.10652	Galnt3	6.16429	Cep120	5.13427	6030429G01Rik	2.89981	Rusc2	3.37076	Thop1	3.41044	Scoc	6.87702	Zfp623	5.07342	Cxcr2	3.31329	Rabgef1	7.07067
Csf3r	5.29497	Man1c1	4.39794	Fryl	4.02677	Extl2	5.62383	Rcor2	3.46876	Klf9	4.06282	Znhit3	4.27019	Galnt6	3.58542	Lman2	6.15354	Ephx4	7.66116
Paqr7	6.34259	Gimap6	3.3398	Ankrd17	4.22098	Akr1b10	4.07143	Nusap1	3.49745	Rpl29	4.97983	Stx17	4.05656	NA	3.96516	NA	5.67533	6230427J02Rik	4.63988
Leprotl1	7.62091	NA	4.75336	Ick	6.29186	Rccd1	3.14165	NA	3.87375	Wdr34	5.18366	4930473A02Rik	6.59306	Il1rl1	3.013	NA	5.52787	Sema6b	4.09913
Osbpl1a	4.44168	Fyco1	3.68083	Cd97	5.11526	Snrpb	4.99372	NA	4.04364	Ring1	6.04824	Pnpla6	4.13625	Fam113a	4.12442	Pqlc3	3.65778	Hint3	4.27179
Fam65b	7.24542	Rab11fip5	7.042	Psmb9	6.92245	Gatad1	4.10617	Adap1	3.95873	Hddc2	3.76298	Mtrr	4.81552	Csf2ra	4.16937	Tnfrsf22	3.56693	Ppm1e	3.40149
Slc39a6	8.4086	Rdh12	3.08952	NA	2.80775	Slc5a6	4.75199	NA	2.98151	2410091C18Rik	3.82423	Sf3b4	4.02576	Hbp1	5.91603	Npc2	4.75948	Vps33b	4.89872
H2-Q6	5.97899	Ada	4.19736	NA	5.26731	Etfb	5.12724	Muc13	4.57254	Ube2cbp	4.75951	Psmc2	2.73324	B3gnt9-ps	3.73139	NA	3.57975	Zfand3	6.72239
Tia1	5.76735	Rtkn2	2.59461	Abcb8	4.13119	Dtnb	3.20277	Lrmp	5.1578	Entpd6	4.51097	Nup133	6.17068	Zfp518b	7.11253	Cyp39a1	4.70407	Ubash3a	4.11339
NA	5.24478	Rassf3	4.7861	Kdm3a	5.85582	NA	6.46435	Ccnd3	5.23481	Tars2	5.70502	Ppil3	4.13686	Fkbp5	6.02261	Tirap	4.76932	Dlg2	4.80089
Mycbpap	5.48323	Errfi1	4.66071	Rbm5	7.60794	St5	3.04466	Lima1	3.22242	Agap1	4.46942	Hmgcl	7.99079	Sntb2	4.03774	D10Bwg1379e	4.41541	P4ha1	4.04392
Ankrd10	7.05614	Phf14	8.34593	Flywch2	4.17721	Zfp512	4.7288	Ndc80	5.25807	Entpd6	3.02976	NA	2.9718	Pkib	5.75524	Top1mt	3.06237	Adcy6	3.34556
Parp14	4.84966	Gramd1b	5.14716	Cdan1	4.71581	Srd5a1	3.29378	Nipbl	2.89874	Ppox	4.63194	Tpmt	5.19182	Psmb10	7.47842	Gm5069	3.9367	Tmem120b	3.39061
Cbfb	9.98283	Acvr2b	6.65099	NA	9.41194	C730026J16	3.76517	Blvrb	3.04974	Ublcp1	3.33219	Las1l	3.93035	9130019O22Rik	4.86619	5430427O19Rik	4.36099	Irak2	3.69154
NA	4.7218	NA	4.48733	Parp14	3.90053	Car11	3.51636	Ceacam10	5.85127	Slc25a35	3.53102	Tgfbr3	3.10546	Gng10	9.65066	Abp1	4.63635	Lims1	4.72976
Lamb2	5.61899	Csf3r	4.77723	Usp9x	4.66166	Zfp532	3.1218	1110008P14Rik	3.89478	Alkbh7	4.40086	NA	4.14427	Fkbp9	4.37702	NA	5.10015	Stk3	3.57037
Repin1	5.87079	Camk2g	6.26667	Uhrf2	9.07984	Tpm1	4.37171	H2-Q5	6.63114	Kdm2b	3.32008	Klc1	4.42269	Rnaset2b	5.38342	Tmem82	4.81251	NA	5.72998
Ppp1r3d	4.54313	Nod1	3.58556	Cd72	3.4708	Cnr2	2.86673	Foxm1	4.1092	Bola1	4.403	Tmem9	3.45895	Ms4a6d	2.99327	Slc10a7	3.20915	Fas	5.03151
Gspt2	5.47539	Strbp	8.95949	C030034I22Rik	2.96952	Rasgrp4	4.73961	C1rl	3.37047	Xrcc3	3.81504	Ndufa5	2.8568	Nipsnap1	5.84704	Taf9	2.63008	Lasp1	7.9637
NA	3.48311	NA	3.90811	Ip6k2	3.84386	Suclg2	4.28159	Rap1gap	3.2443	Timm8a1	6.34547	Dtwd2	5.16283	Fam113a	3.37811	Agpat2	4.41381	Galnt1	5.25809
4930556M19Rik	6.49361	Zc3h12b	5.34853	NA	3.36795	Lig3	3.19018	Ostf1	5.21102	Add2	4.95178	Pcgf6	6.82857	Slc35c2	4.4511	Atf7	7.1374	Hnrnph2	3.82702
Fam135a	4.13187	4831426I19Rik	5.50926	Zfp868	4.01013	Clec1a	3.076	9530077C05Rik	3.12903	6330416G13Rik	3.28278	Mpg	4.6114	Tmem43	5.33999	Plod3	4.68467	Abi2	6.01653
Fam65b	7.0971	Trim59	4.42559	Acacb	4.63084	Plod2	3.17721	NA	3.23408	Hist1h4c	2.61093	NA	4.0253	Tmco4	4.86598	Sec63	6.14897	Fdps	3.12925
Trpt1	4.13988	Repin1	7.65462	6230427J02Rik	4.38606	NA	4.08761	St6galnac2	3.24863	Pinx1	3.85405	NA	3.52271	Tmem86a	3.23043	Rab21	4.49793	2008-03-01	3.72195
Rapgefl1	4.49784	Umps	4.62951	Mterfd3	3.58859	Lrrc56	3.29356	Hdac5	3.19446	Eri2	3.72144	C1qbp	5.59345	Tnks	4.57439	Acsl1	4.10857	Narf	4.26481
Foxred2	6.51802	Man2b1	8.08086	Zfp869	6.59125	Ttc30b	3.26433	Tbc1d2b	4.96426	NA	4.74246	Mrs2	4.96906	Bid	3.86929	Gusb	6.19619	Kif2a	5.43434
5031414D18Rik	6.38867	Tardbp	3.32137	Treml2	3.66861	Prkd2	5.69949	Cep55	3.0936	NA	3.35852	E130309D02Rik	3.72836	Celf2	3.4752	B230120H23Rik	3.80497	3110057O12Rik	2.78601
Dennd2a	5.12977	Bcl2a1d	4.271	Cd97	3.80372	Pik3ip1	3.43434	Aff1	5.21145	Gart	5.40755	Ptar1	3.9663	Cdk19	5.84039	Cst3	6.49607	Hgsnat	6.96722
Dgkg	5.61561	Ppp3cc	4.65803	Zcchc8	3.26687	Qdpr	3.73822	Ltbp3	3.17733	Oxnad1	3.08629	Nasp	4.91308	B930041F14Rik	4.69109	Ivd	6.29811	Dusp11	3.03885
H2-T23	6.38895	Gbp5	4.57847	Ccnl1	3.50325	NA	3.43694	Lima1	3.0198	C230075M21Rik	3.42243	Eif2b4	7.51993	NA	4.39373	Ado	3.66643	Fkbp1a	3.61565
Zc3h6	3.6002	NA	5.02235	C230075M21Rik	3.76675	Zfp87	3.93673	Klhl6	5.05221	E130308A19Rik	3.5126	Rrp1b	3.79911	Fahd2a	3.54754	Cope	6.01801	NA	3.68097
H2-DMb2	5.17749	Smo	8.19151	Cep97	3.9782	Kif18b	3.89044	Khk	5.11704	Zbtb1	3.51252	Seh1l	6.3977	Rpl6	3.97646	Rad51	3.21431	Meis1	3.80117
Apbb2	3.79443	NA	3.80238	Galnt1	4.85564	Rab33b	4.22253	Ifitm1	5.47321	Cml1	4.01667	Ap4e1	4.67907	Fgd1	3.97053	Ogfrl1	7.94989	NA	4.90436
S100a6	2.89503	NA	5.79852	Fryl	3.56621	Gpatch2	4.38224	1700061G19Rik	3.32728	4933411D12Rik	3.26906	Gls	3.75947	Mex3a	5.81193	Ufsp2	4.32628	A930005I04Rik	4.39708
E430013K19Rik	2.58649	Mutyh	4.82746	Trp53	7.65074	Ski	3.36705	Tjp3	2.93701	Rftn1	4.97459	Timm10	5.59105	Mfng	4.81307	Phgdh	3.23592	Ifitm3	6.84584
Mutyh	3.99163	Hsd17b11	3.50133	Hist1h4k	3.96707	Treml2	2.88445	Arid1b	4.25277	Mrps5	4.64734	Acsl5	4.33675	Antxr1	3.11942	Impdh1	4.25001	Stap1	4.64374
Zscan2	3.41979	Acot7	10.8649	Klhl6	6.45362	D730003I15Rik	3.68117	Sntb2	3.60513	Fam58b	2.83607	Polr1b	5.33348	Poll	4.42494	Gm5434	3.88828	Panx1	5.73775
Sfpq	4.99051	Pik3ip1	5.3528	Lrrc51	4.56739	Abhd8	3.62022	Tlr4	3.76753	Pigyl	3.53677	Atp7b	7.27068	Pard6g	4.66288	Tmem65	6.2644	Iffo2	3.8523
Mef2c	3.65867	Adamts10	3.82337	Fbxo34	7.79211	Hcfc2	3.79532	Kif18b	3.76935	Baat1	4.51819	Elac2	5.05439	Dpcd	4.29158	NA	3.07501	Clock	5.24208
Ddx3y	4.27982	Rgs19	4.16906	5930434B04Rik	4.76815	Hhat	3.39069	Cbr3	2.88016	Ttc39b	3.87063	Pkn2	4.33576	Abhd8	4.44027	Fam110a	2.69577	NA	3.64114
Ap1s3	4.31643	NA	3.4094	Hist1h4f	2.91322	Tuba1c	3.86016	Copz2	3.08103	Slc7a7	3.07546	Eral1	3.42877	Rab19	4.79797	Parp3	3.42045	NA	3.26092
Zfhx2	6.87264	Tagap	8.93541	Bnip3l	4.73343	Cotl1	3.52822	Bcl11a	5.27505	Slc25a15	4.07149	Eif2b1	5.30683	Ifnar2	3.61781	Tbc1d8	3.33644	Spna2	3.16081
Ptbp2	3.63954	Expi	3.57728	Lancl1	5.81339	Limk1	4.48194	Tspan17	3.42869	Irak2	2.98057	Naa25	4.70605	NA	2.80683	NA	3.88749	Snx7	3.23856
NA	4.76249	Padi2	6.82833	A930005H10Rik	3.76652	G3bp1	5.34705	Pqlc3	3.04455	Peo1	4.21626	Slc19a1	4.68883	Amdhd2	4.79624	Mical2	3.49468	Tubb2b	5.06807
Phf20l1	3.81431	Car9	5.21361	Lime1	3.00003	NA	2.92997	Elf4	5.04133	Myo1d	3.85342	Sav1	7.07173	Mex3a	4.90452	Man1a	3.58367	Otud7b	5.20339
NA	3.76498	Slc25a37	4.93118	Tsga14	6.65626	Klhl22	3.83378	NA	3.25418	Emilin2	3.7734	Lsm12	3.04776	NA	3.80249	Bckdha	4.92164	Gstm2	2.77332
Tmem181a	6.48457	Car9	3.90748	Fbxl8	4.00525	Cux1	4.87015	1810009N02Rik	3.73409	Thumpd3	6.18285	Mospd1	5.00991	Rasal3	4.04227	Acad8	3.53996	Tceal8	6.80575
Fnbp1	8.315	Egln1	4.411	Cdkn1c	3.39977	Mrps23	4.52265	Mc5r	3.35946	Cbx5	4.15507	NA	2.9207	Atp2a3	3.49799	Krt8	3.77014	Kif3c	4.46579
Igtp	7.2437	Ppcdc	5.90156	Ogt	4.00496	Ppp1r13b	3.46156	Pvrl2	3.15508	NA	3.27802	Usp10	2.93042	NA	6.01978	Lamb3	6.27241	Dolpp1	3.83252
Trim30d	5.49111	Nipsnap1	7.35836	Inpp5k	7.96596	Dtd1	3.32367	Eif4e3	3.76204	Gart	5.22268	Apbb1ip	4.40246	Zfp606	3.03795	Fkbp2	6.00447	Prrc2c	2.69897
Nipsnap1	7.35513	Gpx7	4.34694	Zfp12	6.0619	Ngfrap1	5.64711	Sfxn5	3.05461	Mettl8	4.85618	Sirt2	6.29076	Mgat4a	6.98865	Csf3r	3.91149	Baz2a	3.65285
Stk3	4.93633	Fam113a	4.24745	Zfp58	4.00252	Vmac	4.05148	Tbc1d10c	5.42424	E2f4	5.45784	Pmvk	4.52021	Dock11	6.28282	Zfp238	5.34885	Pard3b	5.56446
1600014C10Rik	4.77993	Rnmt	5.17536	Lrrc28	6.24691	Cmtm7	5.41187	Krba1	3.59694	Sfxn2	3.56564	Prdx6	4.08139	Fam135a	3.18753	Sptlc2	3.5379	Wwp1	4.26251
Frmd4a	7.30259	Sntb2	5.04783	Rpl21	4.59728	Senp8	3.21378	Rbms1	3.39314	Add1	3.40999	Bcl2l11	3.93118	Pitpna	6.00239	Ccdc93	3.43193	2900011L18Rik	4.10785
Kynu	8.47145	Il11ra1	7.06804	NA	3.72135	4933428G20Rik	4.0647	NA	3.32315	NA	4.0115	Trmt2a	3.16891	NA	3.63119	Trps1	2.81288	Nkx6-1	7.56897
Flywch2	5.05849	Myo7a	4.83419	4933411K20Rik	7.86072	Rbm4b	4.05599	Gstt3	4.59682	Ddx27	4.33819	1500001M20Rik	7.67178	Acox3	4.09484	Ctsb	4.77033	6430548M08Rik	2.6033
Abhd14b	6.47299	Elac1	5.83943	Mageh1	5.71349	NA	4.66822	Hist2h2be	3.70096	2210016L21Rik	3.02554	A430005L14Rik	4.88885	Mkrn3	2.792	Pgm3	3.89494	Matn1	6.68176
Il6st	3.09752	Stard8	4.41742	Ecm1	5.067	Cdc25b	2.96648	Kif1b	2.99485	Usp47	5.97679	Zfp770	3.57473	Dbt	7.00712	Ssr1	8.94435	Mdm1	4.65846
NA	5.70212	5430406J06Rik	2.94975	Lancl1	6.36614	Hectd2	3.04606	Parp4	3.47962	E2f6	7.67769	Sbno1	3.84433	NA	3.41499	Gpr171	2.77742	Arrb1	4.11855
Fam117a	6.46537	Ptprc	3.61944	Lefty1	3.91059	Nfic	4.40687	Clec11a	2.84735	Il27ra	3.63302	Mcm4	3.17514	Tbc1d2b	5.39495	Ppfibp2	2.88059	Rasgrp2	4.96828
Pum1	3.9231	Nab1	3.17	Atp10a	3.38161	2010317E24Rik	4.7168	Mthfs	4.24546	Ndufb6	3.41746	Setd8	4.85917	Gusb	5.72687	Nampt	2.92775	Col4a5	6.83835
Nmd3	5.38326	Fam111a	8.03298	Unc13d	5.48836	Zfp820	3.07136	Evi2b	4.51439	Pisd	3.0403	Tyw1	4.32298	4831426I19Rik	3.52488	Il1rap	4.03699	Grtp1	5.60816
A330017A19Rik	4.11539	Sgsh	4.61304	Cir1	4.7919	Vamp4	3.62044	Mcf2l	4.27038	Gfm1	3.9768	Ctps	3.63082	Il17re	3.18655	Egln1	3.65518	Klf5	4.11892
Phip	3.88662	Gpr128	4.92323	NA	2.79507	Slc22a15	2.9265	Slc11a1	3.91806	Gm6473	5.238	Trmt11	3.75646	Prep	5.70784	Snx20	3.31833	Car13	5.17655
NA	4.31468	NA	3.07209	Utrn	3.39005	Tal1	4.19496	Ppp1r26	3.5265	Txn2	5.21695	Mrps18b	3.4523	Amigo2	3.07128	Mpp1	4.51757	Tssc1	3.76937
NA	5.65365	NA	5.0076	Adk	5.81644	NA	3.5434	Acacb	3.94403	Pdcd5	3.83549	Nkrf	6.02373	Dnajc10	5.63346	Tpd52	6.48394	Wdr13	5.21487
Efna4	6.08292	Plcb2	5.90049	Scly	3.07263	Hcfc2	2.91185	Dpep2	4.19929	Spef1	3.7847	Mrps18b	4.18813	Palm	3.35155	Cant1	3.48024	Saa3	5.18695
NA	4.53289	Clcf1	6.38691	Krt10	4.08121	C230037E05Rik	3.05357	Tle6	3.90978	Stx6	3.73508	Gnb1l	3.36125	Wdr92	3.90231	Abhd11	5.7825	Inpp5b	2.74122
4930445K14Rik	4.5752	Ttc39c	4.44783	Hist1h2bn	3.49957	Snca	3.29536	Pcbp3	3.30334	H2-Q8	5.22466	Nup50	4.01814	Parl	4.43752	Syngr2	3.28367	Arl5a	4.79648
H2-K2	7.83606	NA	3.82303	Sft2d2	4.1471	4930445K14Rik	2.90196	Cysltr1	3.51713	Nol10	4.57751	Tbc1d24	3.33079	Metrn	6.78668	D2Ertd750e	5.67436	Fyn	2.98805
Anxa6	4.25531	Gng10	11.9997	NA	3.48952	Zfp664	5.00788	Tpd52	5.42897	Atg2b	6.11674	NA	5.02319	Gusb	3.93421	Tet2	6.00548	Ahdc1	3.94733
Csnk1e	5.80824	Car12	5.45685	1810015C11Rik	4.54229	Galnt11	4.20639	Myl12b	3.68785	Mettl1	3.75929	NA	4.49684	Clip1	5.21657	Hdac5	4.117	Itpripl2	3.81121
Prkcdbp	3.8891	NA	3.08492	5330438D12Rik	4.29664	Grb10	3.12325	C030013C21Rik	3.86601	Mgmt	4.5629	Dpy19l4	4.0864	H47	5.93307	Ltbr	3.93656	Als2cl	6.12625
Vill	5.06971	AW555464	3.65624	Eps8l1	3.36948	NA	3.90615	Padi1	2.81588	NA	3.33781	Cryl1	5.85784	Tet2	5.63577	Gfod1	5.14633	Unc45a	6.59706
NA	4.07943	Nfatc1	6.05349	NA	4.70795	Tspan3	4.24147	Cmtm7	3.62489	Psmd1	4.53938	Uhmk1	4.78957	Rab11fip5	5.11718	Hipk2	3.88401	NA	3.2096
Amigo1	4.35808	Fzd6	5.1735	D16H22S680E	5.13879	Gpr137b	3.05258	Isg20	2.83698	Trp53rk	3.22285	NA	3.40712	Mpp4	4.47215	5730403B10Rik	5.76999	Bcap31	3.28983
Sgpl1	2.70172	Ap1s3	4.23806	Zbtb9	4.55001	Cenpf	3.49015	H2afx	6.73444	Mcat	3.13373	Mtor	4.65506	Mettl6	5.89626	Asah1	6.49061	Mgmt	3.79229
Usp28	5.27194	Rbpms	3.10968	NA	3.33487	NA	2.93348	Sp100	3.55337	Alms1	2.94812	Ncapg	2.80361	Slc34a1	4.50529	Pilra	4.28664	Dpep2	5.03474
4933439C10Rik	5.38442	NA	3.11741	Dusp6	4.12368	Dnmt3b	6.89354	Adpgk	5.72029	Pik3r2	2.83768	Gsk3a	3.88091	Celf2	6.95139	S1pr2	5.40126	Sulf2	3.75072
Slc25a12	5.89414	Zfp296	4.24105	NA	3.21522	Myo1g	4.19554	Hgf	3.89913	Nphp1	4.14306	Gemin6	3.464	Zbtb16	3.81138	Matn2	5.52104	Klc1	4.49276
Msh5	4.76854	Orai1	6.26541	Itpr2	4.94114	Iqcb1	4.21024	Gm5465	4.64726	Ftsj1	4.48036	Add1	3.1242	NA	3.1616	Dbi	3.32985	Lypla1	3.36926
Nagk	6.07611	Elovl6	7.29747	E430026H10Rik	3.52609	Klhl24	3.21331	Plekhg5	2.78995	Atic	3.83693	NA	3.66135	Sft2d2	6.59686	Rad51	4.26856	Mpi	5.14933
C1rl	4.4313	Prdm16	5.25688	NA	4.46959	Plekhm3	3.9828	Cpne2	4.16684	AK157302	3.3169	Hook3	3.53048	Usf1	4.27323	Tnfaip8l2	3.00696	Yme1l1	3.12158
Sfi1	6.21912	Lysmd2	3.01719	NA	3.49284	Tdrkh	5.18865	S100a10	4.08531	NA	4.10107	C230052I12Rik	3.49938	Slc35c2	5.0838	Ece2	6.24128	Peg13	3.97259
NA	4.3454	Rps6ka1	7.63384	Slc7a8	3.08075	Myl12b	4.12328	Prodh	4.07955	Cep97	3.85546	Klhdc3	7.25735	Nuak1	2.91629	3110082I17Rik	3.56612	Osbpl10	5.86157
Elmo3	3.17458	Trmt1	4.10493	Zfp93	3.67286	Slc22a5	4.09063	Cmas	3.98072	Adcy7	3.77542	Lrpprc	4.49908	Hsd17b11	3.72683	St14	3.76569	Sertad2	6.09364
NA	4.63151	Stard8	5.32953	Ssh1	3.85796	Cryzl1	4.60002	Lmnb2	3.80648	Rpl28	4.09789	Cir1	3.66677	Ctsc	5.87928	St6galnac4	4.15072	Rnf181	4.89369
H2-Q5	8.96857	NA	4.52398	NA	3.55531	Tmprss11bnl	3.546	Ankle1	3.31306	Gata2	4.01452	Oaf	5.57214	9130008F23Rik	3.47217	Ppp2r2c	4.04426	Myl12a	4.97246
Ggt5	6.53088	Marcksl1	4.87278	Fibp	3.65609	Klhdc1	2.99503	Esyt1	5.05204	Mccc2	3.61219	Rcc1	5.13193	H60a	3.27254	Dcp2	4.22082	Gabarapl1	4.47836
NA	3.83407	Irf1	3.63686	Ppp1r9b	6.39868	Asph	3.16318	Nagk	3.3814	Zbtb7a	4.71197	Pno1	5.28747	Msi2	3.82405	NA	4.41095	Cd59a	4.60889
Mmp24	7.01972	Mllt11	5.28149	Nelf	3.78007	Csf2ra	3.24459	Kctd1	3.49275	Adk	5.23416	Usp33	4.78712	Hdac6	3.76821	Stag3	4.56531	Vapb	4.84136
Ociad2	5.34093	Clip1	6.58126	Gstt3	5.22563	Lrch2	3.39341	Bre	3.09906	Rcc1	4.65745	Gnpda1	5.3298	Slc9a3r1	4.65661	NA	3.29961	Nab1	5.81321
Snhg12	5.20955	Dtl	3.01412	NA	5.00349	Mtap7d3	3.31742	Clstn3	3.512	Nt5c2	4.7999	Mthfd2	4.41295	Ccdc135	3.0218	5830432E09Rik	4.43097	Tpst2	4.90635
Irf9	6.22821	Creb1	5.13575	Akap9	7.36405	Slc12a2	4.64657	Snx10	4.77159	NA	3.75312	Rad51ap1	3.30816	Dtl	3.44214	Stt3b	3.63901	Gmds	4.39278
Fkbp7	4.81991	Sp100	5.65087	E2f5	4.95296	5830454E08Rik	2.98285	Mmp24	4.84183	Ccdc21	2.79976	NA	2.99623	1110003E01Rik	6.45664	Per3	3.82331	Fxyd5	4.85233
Clk1	4.5098	Cbx8	4.69307	Spn	5.45223	Cd151	4.22855	NA	2.79701	Naa25	5.42311	Vkorc1l1	6.64318	2700094K13Rik	5.27118	NA	5.90055	Maea	4.25678
Smim14	8.27088	Ift81	3.58651	Nfatc3	2.81821	NA	2.87502	1810058I24Rik	3.02996	Ddt	3.05872	Lpin2	2.71063	Tnik	3.76348	Slc12a9	3.58358	Stat4	4.93158
Dos	4.9803	Dhrs7	3.93514	Fam129b	4.7583	Rab27a	3.23426	Gpr141	3.95922	Surf6	2.7933	Net1	3.06565	Sepp1	4.44709	Ict1	4.46325	Ppp1r12a	5.18956
Map7	7.67108	NA	4.42397	Mbtd1	4.10413	Gmcl1	4.24335	Hist1h3h	3.06272	Dpf3	4.03627	Srsf10	4.0186	Mdh1	3.85627	NA	4.05613	NA	2.88857
Tgif1	3.83079	Atp13a2	5.62821	Dgkz	4.64251	D230016O17	2.85351	0610030E20Rik	4.30365	Icam2	7.74453	Mrpl51	3.26443	Itpripl1	3.61524	A630001G21Rik	4.32927	Mob1b	5.48654
Ada	5.16793	NA	3.96776	Gm7367	5.36636	Inppl1	3.24583	H2-T23	5.67986	Fam82a2	3.42755	Trpt1	3.71858	Kcnq5	2.71694	Slc10a7	3.44252	Klc1	2.7604
Dyrk1b	5.70754	4930522L14Rik	6.4018	Ankrd10	5.5094	Ttc8	2.93097	Bcl2	3.48928	Dnajb3	4.20681	Tmc6	5.97011	1600014C10Rik	3.6438	Nlrx1	3.56064	Snx9	4.85743
Wbscr27	3.33581	E330016A19Rik	7.72971	Bin1	4.26399	Nfic	3.27984	Cask	3.13089	Mtss1	3.21413	Nhp2	3.81176	NA	2.93516	Atf5	4.53704	Alg12	4.68469
Micall1	5.54045	Ptprs	3.60339	Trmt11	3.70578	Ppp3r1	5.50144	Zc3h12b	3.552	LOC640972	6.45999	Slc25a30	4.34162	H2-M3	3.85263	Sh3bp1	3.29693	Man2a2	6.50091
NA	4.7172	Ctsw	3.95574	Zkscan17	3.59149	Nup98	3.18956	Elmo1	5.79764	Mrpl12	4.40242	Zfp821	4.78612	Nasp	7.27872	Fxyd5	4.16302	Sgcb	4.29191
Gnptab	6.23642	Tmem205	7.16586	Lrrc1	6.28133	Sepw1	4.01378	Cldn15	3.1774	Zwilch	3.23831	Spr	4.05656	Fcho1	4.65171	Fam113a	5.58731	Snx13	3.8267
Bmp1	5.85684	Celf2	8.71721	Rictor	3.76472	Crlf3	5.11369	NA	3.22983	Zwilch	2.94321	Aven	4.29349	1500011B03Rik	4.51801	NA	4.57971	Sp7	5.15194
Stat3	5.44727	Rad54l	3.01555	NA	4.13973	Ptprs	4.22465	Tes	5.14305	H2-Oa	3.60623	Cenpo	4.24763	Maml3	3.12767	Thnsl2	4.3104	Nup50	4.25463
Nav1	4.77884	Trpt1	4.51976	Plcl2	6.37688	Casc4	2.83286	Dgkz	4.67416	Snora65	3.35339	Brix1	4.49044	NA	3.95799	Snx8	5.03474	Rap1b	6.68504
Prpf40b	5.60284	Fam113a	4.98565	Irg1	4.9359	Zfp592	3.52303	Plin3	4.08408	Bccip	5.24679	Ubtf	6.02011	Rinl	3.20127	Renbp	5.13905	Ttll1	3.77708
Uap1l1	6.84661	Ikzf1	7.92898	Spo11	2.90315	Scamp1	4.32427	Sh3kbp1	5.10053	1110008P14Rik	3.86691	Nol10	4.95958	Nme4	6.504	Acot7	6.70096	Ell	6.26506
Zfp28	6.01373	Aagab	5.26631	Armcx1	4.90726	NA	2.92852	Gm962	3.19535	Zzz3	3.02633	Zfp36l1	3.72579	Gsdmd	6.08258	Gstt3	5.2938	Polr1d	3.1797
NA	4.56599	Trim30a	5.82	NA	2.74046	Lhfp	3.25269	Rell1	3.96226	Mrpl37	8.17657	Abcb8	4.12682	1700025K23Rik	3.20687	Acaa1b	3.44651	Elovl6	6.10083
C330006D17Rik	3.01556	Ada	5.10101	Ttc3	3.58876	Nusap1	4.54218	1190002F15Rik	3.91783	Pno1	4.76454	NA	3.62693	Mcm6	5.40808	Xkr8	4.51849	Mylpf	4.35122
Plxnb2	4.09708	Pdxk	7.11026	Sirt4	5.03516	Ap4s1	4.52739	Fam160b2	4.00024	Ccdc61	4.36882	Akr7a5	4.46616	Cacna1f	4.57037	Acp2	4.73393	Agfg2	5.32542
Mmp17	6.74886	Gsdmd	4.03498	NA	6.51543	Faah	2.9948	Gcnt2	3.80656	Cdk5rap1	2.80429	Gtf3c4	3.75515	Ninj1	2.92959	Zcchc4	4.69078	Slc16a6	5.72044
Plekha5	5.65854	Tmem109	5.95558	Dnajc28	4.42597	Tsga14	4.99886	C1rl	3.02254	Pbx4	4.33213	Iars2	6.24852	Rbp1	2.84669	Ccdc126	4.26778	Apaf1	3.97489
Nat8l	3.5172	Trex1	5.25461	Acrbp	4.14669	Cmtm7	4.49709	Foxm1	4.59711	Rtel1	3.37107	Lmtk2	3.97554	Sesn1	5.54828	Ada	3.31158	Gan	5.01049
Il7r	4.16926	Tiam1	9.24998	Nfyb	6.22461	Mrps23	4.99094	Vamp4	4.39719	Stradb	5.08299	Cd3eap	6.98818	H2afj	6.304	NA	3.90627	Snx25	5.46348
Psmb8	7.0108	Hps3	7.33409	Fbxo34	8.02425	Lmna	3.00252	Sik3	3.46195	1500012F01Rik	6.56258	Gm5382	4.52438	NA	4.71764	Wdr45l	3.16364	Gdi1	5.8535
Glipr2	3.06742	Elmo2	3.23239	9930012K11Rik	3.22885	NA	6.97345	Kif21b	3.92996	Ftsj1	4.7204	Rnf141	3.73996	Tas1r1	2.91884	Btla	2.77658	Nbeal2	5.97979
Abhd15	4.59027	Mtmr2	3.7172	Acadl	4.65895	Pip5k1b	4.66756	9930014A18Rik	2.88445	4930402H24Rik	2.76998	Plin2	4.39074	Vav2	4.53312	1500031L02Rik	3.60765	D5Ertd579e	4.47476
Eps8l2	4.89366	Pogk	5.45992	Add3	4.99761	Dgkz	3.53486	Fut10	3.144	L3mbtl2	4.18167	4930402H24Rik	2.68329	Cxcr5	5.66807	Tmed4	3.89308	Myd88	8.61494
AI661453	3.49133	Tst	4.95791	NA	3.83536	Eng	4.23094	Fut10	3.54651	Setd8	2.63552	NA	4.42911	Il20rb	3.98078	1110008P14Rik	4.31642	NA	2.81739
Nfix	3.85001	Mtap7d3	5.1061	Pafah2	3.7885	Aftph	5.5451	Pik3cg	5.32901	Isyna1	3.86905	Mcph1	6.28269	Egln1	3.30598	Ostc	6.00374	Gtpbp8	3.70343
NA	3.4826	Sh2d5	7.22386	Wdr6	3.61787	Cdca7	4.84211	Cmtm2a	3.34087	Wdr74	5.26488	Setd8	6.04915	Hps6	4.97973	Elmo1	4.1881	Dgka	3.60241
Cx3cl1	3.75942	Zbtb8os	2.99351	Exd2	6.76146	Zfhx2	3.80265	Naprt1	4.91496	Metap1d	3.60336	NA	3.52594	Nsmaf	5.40066	Vdr	3.05605	Tsc22d3	3.7678
Zfp862	4.64863	Dnmt3b	4.60608	Trip6	3.47589	Nhlrc1	3.03021	Pxn	3.85343	Khsrp	4.26541	Pvrl2	3.52179	Tspo	3.78557	NA	4.02904	Tdrd7	5.51826
NA	3.9946	Zfp619	4.84921	Tgs1	5.39089	Arl6ip5	4.6229	Dmwd	3.98707	Trub1	3.07105	Fert2	2.9713	Zkscan14	5.95051	Dusp7	4.16969	C78339	4.74321
Gfod1	6.01095	Whsc1	4.45813	Tmem186	3.84232	Nfe2	5.75152	H2-T23	4.19704	Fbxo36	2.84175	Gcdh	6.81659	NA	3.80635	0910001L09Rik	6.90183	Tbc1d1	4.58732
Tnfaip8	7.59171	2410131K14Rik	6.23789	Abhd1	3.75197	Mid2	3.83647	Ddhd1	2.89173	Trp53	6.71572	Sh3tc2	5.28152	Exosc6	3.85752	Psme2	3.49853	Cysltr2	5.47592
Ninj1	3.72751	Syce2	3.40896	Galnt1	4.82974	Abhd14b	4.90882	Ovgp1	3.04291	Lrp6	3.11582	4930503L19Rik	3.29772	Hdac5	3.45512	Rasa4	3.71726	C1galt1	3.07293
NA	9.56218	Zfp647	4.06231	Necap2	5.354	Srsf7	4.09235	Lin28a	3.65669	Naa25	4.14179	Dhrs13	2.87736	Slc25a13	3.71588	2410004A20Rik	3.92979	Kcnk6	4.46887
NA	3.76244	Tcirg1	3.73568	Camta1	5.91516	Aip	5.43714	Stk39	2.86878	Nop2	2.70964	Myo19	4.57994	NA	4.4472	Tmem79	3.97544	Cd97	3.78543
Nphp1	4.24034	2006-09-01	4.92054	Tsc22d3	3.64209	Lmo2	4.90433	Gnaq	4.26812	1700057G04Rik	3.98341	Pole3	6.58998	Trp53i13	3.91032	Yipf6	3.94294	Tmem48	4.83307
Foxp1	4.13084	Hdac5	4.40445	Per2	5.4745	Helz	3.23013	Plec	5.32537	Eps15	4.58558	Ddx46	3.03945	Zswim4	3.9523	Pik3cd	3.66131	Frrs1	6.40417
Zmym6	6.59493	Erap1	3.67101	Acot11	3.83292	Rtkn2	3.48425	Stbd1	3.26203	D19Ertd737e	3.44363	Gna12	3.62628	Birc3	5.49048	Sla	2.93508	Vps13a	3.80416
Skap2	8.03232	Sgip1	2.87607	Minos1	3.30515	Smpdl3b	3.06789	NA	4.02053	Tpk1	3.42949	Xrcc2	4.2803	1110059E24Rik	5.59555	Pcp4l1	3.09186	Arhgef12	5.77341
Dnahc11	8.49378	Tnfrsf1b	4.52293	Fggy	4.80532	Kctd17	3.28301	Hipk2	3.1506	Ocel1	3.24317	NA	5.49918	NA	3.37639	Zfp703	3.80996	Tlcd2	3.85619
Plekhg2	4.20064	Foxp4	4.91059	Trappc9	3.30191	Akr1b10	4.48827	Gpr97	4.45534	1700067K01Rik	3.69654	Rtel1	3.68167	Cd163	3.11335	NA	7.00096	Alyref2	2.89686
Arid1b	5.70947	Cnot6l	5.1669	Ulk2	4.03351	Lgals4	3.06191	Rfx2	4.34664	Cep78	6.51427	NA	4.268	Amigo1	4.63301	Hmox2	6.2943	Atp6v1a	3.88831
Rhbdl2	3.57583	Adcy7	4.94103	Plekhg2	3.44675	Meaf6	2.97209	Vash1	2.86427	1110049F12Rik	2.70245	Muted	5.96427	Fam171a1	2.98604	Eml4	5.46158	Mapk11	3.88518
Ankrd6	4.14706	NA	5.28302	Ocrl	4.7452	Diap1	3.42971	5730433N10Rik	2.87842	Wars2	3.38538	Gpr89	5.38455	Gmip	4.03828	Aff1	5.80505	Creb3l1	5.48301
B130040O20Rik	4.19802	Cnn2	3.62887	Lyrm2	4.49924	Pddc1	4.10645	1810062O18Rik	3.316	Eif4e2	3.97391	Sun1	5.7028	B4galt4	3.66022	NA	5.04548	Dera	3.48847
Art5	4.93324	Zfp60	6.53014	NA	6.14428	Eif1b	5.03568	Rab43	3.08989	Nup93	4.2891	Fancl	4.33686	Setd7	4.09457	D17Wsu104e	4.6398	Acss2	4.36955
Spsb4	4.62281	Rhebl1	5.45443	NA	3.68117	2410080I02Rik	3.95957	Plec	3.31543	Srfbp1	2.64482	NA	4.69832	Gria3	3.32516	Whsc1	3.72947	Dapp1	4.13016
Soat1	3.58844	Arpc1b	5.9275	NA	5.34608	NA	3.29697	NA	3.21803	NA	2.98623	Prpsap1	4.68091	Rnf168	4.43552	Abhd12	4.23007	NA	3.89936
Hspbp1	6.56107	Iqgap2	4.46596	Zmym2	6.2136	Igdcc4	3.15549	Abca9	5.5117	Pkn2	4.66826	NA	3.87652	5730403B10Rik	5.21153	Gmfg	6.01573	Wdr1	8.06285
Map3k12	3.70349	Zbed4	3.96311	NA	4.51807	Mgmt	3.72063	Inf2	2.98394	Kif3a	4.4136	Zcchc3	3.00858	Eri3	5.16794	B3gnt9-ps	3.72608	Slc9a1	5.626
Padi1	3.89285	NA	3.39604	Bfsp2	4.14748	Ap1g2	4.85933	NA	3.26478	Nop58	5.39658	Mrps5	4.9165	Rbbp4	5.18102	Mt1	2.72333	Rasgrp2	3.29829
Irf2	8.56451	1810048J11Rik	3.04091	Wdr45	5.80086	Rfc2	5.85389	Zfand3	5.11024	Notch4	3.06018	Sepsecs	3.07606	Marveld1	4.51592	4933403G14Rik	3.88213	Zmynd11	3.85997
Ripply3	6.27306	Mgat4a	8.42147	Zfp668	3.78861	Srsf3	4.04422	Msn	3.50235	Tuft1	4.70839	NA	2.96176	Rab44	3.5985	Lipa	3.40056	Nedd9	3.50424
3010003L21Rik	4.79997	Rnf219	4.63921	Csnk2a1	2.61581	Ppm1e	3.13398	NA	6.51299	Rpl38	4.47019	E2f3	4.83361	Leprotl1	5.50159	Slc34a1	4.64821	Alox12	6.97483
Prosapip1	3.9369	Ly6e	4.98058	Ormdl3	5.77736	Rilp	3.189	Ppp3ca	3.37218	Sepw1	4.62588	NA	3.38728	Hgf	3.75502	Tnip1	3.78493	Vcan	6.23687
Crlf3	7.90683	Med25	4.16428	4833408A19Rik	4.41304	1810026B05Rik	3.55276	Naprt1	2.87811	Prss8	3.80882	Wdr34	5.43801	H2-T23	4.6557	Wfs1	4.04434	R3hdm1	4.26593
NA	4.42751	Man2b1	7.89875	Sfrs18	4.91636	Vav3	3.43099	Rps6ka1	5.09371	Wapal	2.68755	Sgpp1	5.8405	Sntb2	3.48445	Pkmyt1	3.90762	Tle1	3.96119
NA	4.46156	NA	5.1401	NA	3.22256	NA	2.84859	AI467606	6.03174	NA	2.83304	Timeless	4.05026	Crygn	3.11916	H2-M3	4.02704	Tgfbr1	6.23373
Pgm2	10.437	Insl6	4.28609	NA	6.16844	C130057N11Rik	2.85142	Fam65b	4.56916	Ccdc137	4.23159	Gabpb2	3.06787	Acad8	3.12551	Ptger2	4.13239	Ercc5	6.76483
Atg16l2	5.22852	Erp29	5.87757	NA	3.53041	Dtd1	3.34587	2900011L18Rik	3.17818	Hsd3b7	4.9623	Psmg2	4.71569	Wdr77	6.51581	Atp6v0b	5.40225	Syngr1	5.31038
Lpar4	3.48641	Noxo1	3.83816	Rpl21	4.90688	Leng9	3.34639	NA	6.13668	Hist1h3c	2.69734	Galnt10	3.91867	Zfp260	4.87562	Eif4e3	4.23283	Tug1	2.98606
Mageh1	6.71902	NA	2.99014	NA	2.80986	Tmem194b	3.72659	Cmpk2	2.99661	Med10	3.19794	Gstp1	7.13827	Irf2bp2	5.55462	Sp140	3.27154	Rab6a	4.53138
Etv6	3.9485	Nagk	5.23739	NA	3.53347	Pigl	3.96679	NA	3.00755	NA	3.38053	Tapt1	6.68285	Tmx4	5.24222	Cyp4f16	4.4026	NA	4.06515
NA	2.64369	Ubxn11	4.75071	NA	4.23361	Ccdc134	3.10519	Dmwd	3.43623	Polr1a	3.91784	Prkab1	5.55792	2700094K13Rik	4.89043	Rassf2	3.65289	Unc13a	5.22682
Zscan2	5.25468	Ptpre	3.72936	Zer1	5.87853	Osbpl3	3.02749	Fam65a	3.65157	Dffa	2.76035	Bcl11a	5.79274	Bsn	3.20088	Gm5884	3.61496	Ergic2	4.28274
H2-T23	9.23985	Il12rb2	5.81504	NA	3.04171	Tspyl3	4.56449	Bin1	3.48348	NA	5.41129	Tubd1	3.79806	Arhgap8	3.02736	Gnpat	5.76146	Smpd1	3.84806
NA	4.82869	Tardbp	3.79582	Zscan21	4.71126	Rnf135	5.21775	NA	4.65425	Hsh2d	3.72319	Nasp	2.8055	Cirbp	3.13707	Tnks	4.56779	Tssc1	3.8461
Rgl2	5.53577	Gltp	7.29361	BC006779	4.22224	Hist1h3e	2.84876	Ostm1	4.87099	Tmsb10	2.77979	Nsl1	4.38174	Ube2q1	3.32772	Ppic	3.90902	2310035C23Rik	3.52741
Six5	4.09151	NA	2.92858	Stard4	4.23381	Tdrd7	3.99305	Trip6	3.48812	Mtmr11	2.74511	Ercc8	3.38495	Bcl7c	3.71739	Uba5	7.4742	Per1	3.10321
Celf2	4.15977	Rgl2	5.46545	Prkd2	6.88771	Slamf1	2.92371	Tns1	2.95889	Ttll1	3.2539	L3mbtl2	4.53276	NA	3.06594	Irak1	3.72853	Tmem203	3.76062
Atn1	4.644	Rab44	4.55325	Ulk3	4.64679	H2-D1	5.79383	Kif18b	3.92238	Rpap3	3.47298	Ccng1	3.59155	Zfp710	6.14069	Slc39a11	8.96132	Itpr2	4.90606
Tcf7l2	7.52199	Skp2	3.65299	Hist1h4f	4.30654	NA	4.08561	H2-K2	5.13873	Srsf10	3.56869	NA	3.46217	Mks1	3.42386	Dnajb11	5.86267	D330045A20Rik	3.89958
Man1a	4.142	NA	3.45386	Elmo1	6.71591	Cuedc1	3.602	Tmem216	4.34192	2310003C23Rik	4.31625	Rad17	6.27187	Osbpl1a	3.18656	Lamtor2	4.65504	Tmem63a	5.48492
Impa2	6.69669	Fastkd3	7.90919	Dock10	5.91793	Wwp2	3.79206	Jak2	4.03331	Gfm2	3.51346	Mapk1ip1l	4.39615	Pik3r6	3.08411	Txndc11	3.24947	Mdk	3.66902
NA	2.89446	Gxylt1	4.42919	Calml4	3.06639	Rarg	2.88854	NA	3.85144	Atic	3.57371	NA	4.4093	Armcx3	4.3824	Srp68	3.45146	NA	6.38453
Tspan4	5.90511	Bst2	3.09804	Trim34a	3.77938	NA	2.83226	NA	6.43785	Mcm10	4.87029	Thra	4.22018	Rbbp4	4.18607	Eri3	5.77336	Zfp654	4.25523
Peli1	4.22636	Pex13	3.3814	Def8	3.14184	Galnt2	3.7138	Aldh3a2	4.98725	Zfp828	4.21867	Ccbl1	4.32156	Ralgps2	4.63869	Ufsp2	5.30185	Epb4.1l5	3.84701
Lyl1	4.95699	Camk1	3.66165	Foxj2	3.99889	Puf60	6.53607	Wls	3.77855	Prpsap1	4.21824	Wdr18	4.77842	Rnf41	2.99047	Ugp2	5.5545	Clint1	3.60748
Txndc12	5.48959	Cwf19l2	4.41937	Zdhhc14	4.98371	Enox2	3.25621	Abcb1b	3.3324	NA	5.81173	4933428G20Rik	4.97272	Parp14	5.25076	Syncrip	2.72495	Cr1l	3.49042
Lpgat1	6.51314	Tle2	3.78919	9330164J24Rik	3.6047	Mecom	3.07143	Dmpk	3.49399	0610011F06Rik	3.18979	C230075M21Rik	3.58083	Swap70	3.62029	Mrs2	4.78361	Kank3	4.43821
NA	4.04389	Mex3a	6.86911	Stub1	5.06029	Tst	3.03222	Spns3	3.29714	Ddx10	3.53365	Zfp652	3.79449	Ptprs	5.02804	2310047K21Rik	4.57141	Psme4	2.87312
Mmp11	5.15757	Rufy3	3.52599	Plscr3	4.9219	Uhrf2	6.47914	Il6ra	2.79794	Gpr128	3.4946	Mre11a	4.95126	Txndc11	3.22997	Serhl	5.80853	NA	6.10359
Phf20l1	3.56147	Map2k6	4.37345	3110040M04Rik	5.41918	Laptm5	6.37717	Gsdmd	3.89456	Tmed1	3.31417	Slc16a6	3.49175	Shisa2	3.02067	Ciapin1	6.76392	Gosr2	3.58964
5031439G07Rik	5.49911	Clasp2	3.99184	Kdm1b	5.57763	Epor	3.34104	Gatsl2	3.06534	Fam203a	5.31995	Mms22l	5.45622	Tbc1d2	3.84189	Mfap3l	2.99206	Cyba	4.96715
H2-T23	7.93836	Sft2d2	3.92649	2810021J22Rik	4.64253	Ripk1	4.39125	Mapk3	3.41343	Ddb2	3.11564	Lrrc50	6.16116	Usp37	3.17741	Mthfs	4.75431	Tmed1	3.60062
NA	6.50219	Stxbp4	2.73096	Kdm4b	4.40484	Sugp2	3.48477	Khk	4.06198	Pacsin2	3.22597	Mrpl15	3.415	Sema6b	4.21433	1810018F18Rik	3.44067	Casp1	4.75473
NA	3.71805	Pkd1	4.17503	NA	4.87902	NA	5.79192	Cst3	4.91066	Gatc	3.98804	Hspe1	3.20102	Ctsc	4.62128	Mrpl51	3.20825	Usp46	4.32467
Trim59	3.21881	Cdk14	3.76909	Aff1	5.00525	Ciapin1	2.82812	Pdik1l	3.75607	Plcl2	5.65618	Wdr75	3.39611	Apex1	3.31187	Pxn	4.52384	Tmem86a	3.22042
NA	4.19778	Prpsap2	3.16796	Elf4	5.51565	NA	3.56398	Smarca2	4.89232	Dnajc27	3.05064	Ivns1abp	3.75285	Zfp760	3.05806	Ccbl2	4.03992	Gdi1	3.94493
Ccdc111	6.13373	Rps13	4.03137	Ulk1	5.47339	Nt5m	5.59684	Ttll3	3.29802	Trnt1	6.03599	Atl2	3.47344	Mcart1	2.7126	Rad51c	3.96027	Slc6a3	2.93133
Iqgap2	4.42713	Whsc1	4.44337	Zfp512	4.45957	Tmem201	5.5047	C130050O18Rik	3.09173	Itfg2	5.08895	St3gal1	3.76948	NA	3.71385	Clec4e	3.15941	Exoc4	4.5689
Pdlim2	4.13381	NA	7.32552	Tmc4	4.27178	Mgrn1	3.93357	Mfsd6	4.22507	Nt5c2	2.91299	Ipo5	2.69036	Hmga1	3.91285	Kcnj2	3.04456	Pwwp2b	2.71196
Nudt14	4.57224	H13	4.24901	Nipbl	3.08496	Reep6	2.99278	Rgl2	5.0016	Hnrnpul1	3.68877	Fam109b	3.75951	Rftn2	4.05336	Dfna5	2.81822	2011-09-01	6.89637
Padi4	4.89602	P2ry13	4.49227	4833420G11Rik	5.71926	Plcb2	3.44573	Stxbp5	3.46178	NA	6.15361	Atic	4.07112	Acvr2b	4.74712	Ccdc109a	3.11637	Gab3	5.37011
Luzp1	3.68254	NA	3.03688	Iqgap2	5.79423	Ccdc62	2.85627	Arhgef1	3.51356	Wipi1	3.56478	Emilin2	4.3074	Nrp	3.95248	B230120H23Rik	4.07952	Gpr108	5.04635
Acy1	3.36563	Zbtb8os	7.82717	Gm4944	2.789	BC017612	2.98567	Ero1lb	3.18335	Ppp1r14b	3.4518	Ccdc15	3.81679	Adrbk1	6.20392	Acap2	3.51701	1190007F08Rik	2.80019
Slc22a17	4.67845	Camk2d	5.88675	Macf1	4.99883	Hist1h4k	2.81951	Ptpn6	5.67315	Senp7	3.73314	Clasp2	3.86497	Neurl3	4.78122	Dbi	7.42582	Rasa2	3.70906
Rundc3b	4.79882	Mtmr2	5.07349	Riiad1	3.70591	Smad1	3.16278	Capg	3.19534	Slc16a6	2.63519	Rtel1	4.33957	Pafah2	4.97721	H3f3a	3.4076	Casp12	5.28556
Ebpl	8.97346	Ccl27a	5.10711	Crim1	4.18128	Hist1h3d	2.92028	Stxbp1	3.71287	Atic	5.09726	Klc1	2.58461	Avpi1	3.23809	Tmed4	3.49563	Cttn	5.7275
Cdkn1a	2.99271	Rapgefl1	4.10262	Slc22a21	4.2323	Smyd3	2.91505	NA	3.74598	Nop56	3.72842	1010001N08Rik	2.60268	Csf3r	3.40728	Lman2l	4.27458	Igf1r	6.06373
Map7	5.84315	Cmtm8	4.14027	Glb1	2.98398	Zfp326	3.51596	Gtpbp2	3.02668	Mrpl47	2.60696	Cep70	2.67605	Ptov1	3.66349	Pnpla2	6.66785	NA	4.84853
Nr1d2	4.1385	Man1a	3.96272	Grb10	3.56632	AU019823	4.67347	Tnfsf14	2.94878	Pex5	4.8554	Prkrip1	4.05542	Pogk	4.13771	Pepd	3.46007	Fbxo8	3.21795
NA	3.2026	Mbtd1	4.75716	1700021C14Rik	5.72872	H2-DMb1	3.48098	Vegfa	2.85162	Golga3	4.42336	Lcat	4.09503	Umps	3.31053	Ppic	4.08837	NA	3.73474
Arpc1b	9.24201	Tpd52	4.34756	3110043O21Rik	4.50228	NA	2.86247	Actr3	4.8146	Qtrtd1	4.48693	Dtwd1	5.00761	9930105H17Rik	3.21901	Pkmyt1	3.61508	Hdac5	3.48741
Haao	2.92596	NA	3.85903	Arrdc1	4.92108	Pycrl	4.49935	Naip3l1	3.03295	Med1	2.84373	2310003C23Rik	4.70493	Mmp28	2.91291	Atp6v1b2	8.03691	Gdi1	3.84837
NA	3.43247	NA	3.92706	Heatr5a	6.10237	Tpcn2	2.8486	2010004M13Rik	4.10602	NA	2.95939	1700040I03Rik	3.83357	Tbc1d1	5.43011	Glt1d1	3.04945	Mthfd2	4.24048
Nfix	6.16488	Hsh2d	4.84903	Iqcb1	5.19265	Scmh1	3.22107	NA	3.3439	Fam185a	5.13399	NA	4.0064	Stab1	4.5643	Pigb	3.58023	Surf4	5.55513
Klhl17	7.80343	Poll	4.21408	Tmem80	3.49981	Dnajc15	4.72045	Gamt	3.0505	Lonrf1	2.84026	Slc12a2	4.16241	Pls3	2.83536	Mia3	3.49338	Dlgap4	3.71304
NA	5.18441	Msh5	4.23934	Enpp4	5.0761	Hp1bp3	4.06228	Stat1	4.10197	Cd59b	3.78008	Dcaf6	4.81833	2810474C18Rik	4.13787	Ppp2cb	6.49891	Pigk	4.38151
Gdf1	5.88135	Bid	4.49622	1810013D10Rik	2.72961	Poc1b	6.15367	Arhgef4	3.14843	1600002K03Rik	3.94941	Ddx51	4.86918	Creb1	3.80967	Hs3st3b1	3.97622	Amn	5.34765
Kansl3	6.35293	Sh3rf1	4.85769	Nme4	4.11262	Xpr1	3.17069	Mical1	2.79798	1110020G09Rik	4.12595	Mrpl15	4.74043	Smo	5.86913	Ankrd12	6.35953	NA	7.9817
NA	3.59132	Sun2	4.20131	Hp1bp3	5.45064	Lmnb1	5.44196	Pdcd4	3.77457	Kif23	3.33118	Mms22l	4.82299	NA	3.35217	Spn	3.55369	Hpgd	3.88204
NA	3.62032	Aldh5a1	5.11721	Dennd2d	2.98113	Leprotl1	4.26026	Sec22c	3.6591	Pebp1	3.18499	Elac2	3.2471	Ung	2.70623	I830077J02Rik	3.65712	Sat2	5.97214
Wbp1	4.78562	Extl3	3.52859	Zfp128	3.24404	Rab3a	2.89907	Phc1	4.72635	Pard6g	4.14299	Sssca1	5.29041	Fam49b	4.1601	Dock1	3.05911	Atox1	4.01105
Ccng2	4.73071	Tcea2	5.19573	D730003I15Rik	4.4175	Ccnd3	4.10291	Gpx8	3.05082	Krba1	2.85097	Wdr59	4.4041	Zfp422-rs1	2.75125	Sh3kbp1	5.86315	Lphn1	2.82573
Pde1b	3.86445	Rbms1	4.4416	Fermt3	4.94331	BC056474	4.88356	NA	2.89412	4933427G23Rik	7.30735	Noc4l	5.29601	Dap	5.41528	Snx13	3.59406	Otud6b	2.63099
NA	3.03101	Dhrs7	3.14404	Rap1gap	3.45179	Mcrs1	4.14457	Abcc5	3.59403	Sergef	4.61193	Cox4nb	5.06405	Fam102b	3.30103	Skp2	2.88868	Glb1	6.66125
Dock9	2.74245	Cbx6	7.69634	Bptf	3.24872	Il15ra	2.92088	Kctd12	3.94742	Zfp821	4.20804	NA	2.85284	Zbtb9	4.07042	Gbp5	3.49419	Ccnd1	3.12392
Foxp1	3.72413	Cdk6	5.97596	1600002H07Rik	3.43217	NA	4.36856	1700011J10Rik	2.83795	Tbrg4	3.21047	NA	3.49017	Rab3a	3.64529	NA	4.32528	Gimap1	3.65356
Ugt1a7c	2.87321	Ugt1a7c	2.8348	Smo	6.24016	Iqsec2	2.94135	Dusp16	2.86696	Eif4ebp1	4.01414	Dlst	7.53887	Hint1	4.73312	NA	3.63616	NA	4.61562
Cbx8	4.4693	5730403B10Rik	6.42604	Ankmy2	3.01236	Kif18b	3.01292	Dab2ip	4.06808	Uros	2.93594	Rif1	2.79779	NA	3.05193	Depdc1b	6.62733	Xbp1	4.87209
Mll1	4.41448	3110040M04Rik	6.36903	Rsph3a	4.32506	0610037L13Rik	4.31745	Tal1	4.13531	Gm5382	3.99723	F8	5.02497	Usp11	3.8344	Anxa5	5.45621	Snap29	5.02163
Pcgf5	6.94038	Tmem106c	6.73892	Phf3	6.42011	Tmem231	3.23206	Hmha1	3.67367	1700021F05Rik	6.26984	Slc16a6	5.35801	Gbp6	3.44806	Nhej1	3.04352	Dusp8	3.924
NA	4.69847	Ms4a6b	4.49009	NA	3.8235	NA	3.07349	BC037034	4.40011	Tcf3	2.9708	Mars	3.65137	Mfng	4.24675	Tmco3	3.86492	Pnpla8	3.37656
Tlr4	4.9011	Akr1b10	5.71228	NA	4.99604	Tmem107	4.15104	Chst12	4.3891	Eif4e2	2.9083	Nop2	4.97447	Spata6	2.94736	Thyn1	3.36716	Atp8a1	2.65887
NA	3.23635	Tmed10	9.01227	1500012F01Rik	4.86389	2310061J03Rik	4.56837	Nlrp4e	3.70474	Trmt11	3.24033	Alms1	3.09822	Cyp3a13	3.28611	Apbb1ip	4.37365	Blvrb	3.24832
Thnsl1	3.42086	Maml3	3.76287	Per2	4.34121	3830406C13Rik	4.14222	Fhod1	3.39616	Usp47	5.1816	Zfp341	4.66985	Os9	5.98217	C330013E15Rik	3.18144	Galnt1	5.31902
NA	3.99693	Snx30	4.45017	C77080	3.48858	Prpf40b	3.27675	Dpysl2	4.83191	Btaf1	4.44218	Snx27	3.10389	Rhog	3.63164	Elmod3	3.85992	Ctgf	5.13663
Prkd2	8.15584	NA	2.8631	Nt5c3	4.82334	1500011B03Rik	3.38163	Apaf1	5.18664	Denr	4.27575	Gpt	3.91526	Camk2a	4.10147	Tns3	5.91294	Skil	3.93086
Tmem201	8.77797	H2-Ab1	3.54181	Pik3r4	3.79442	Mapre1	6.49681	Nt5e	3.73627	NA	2.73521	Tsen2	5.80853	Gm962	3.37282	NA	4.42471	Lpcat3	6.95727
NA	4.61876	Lmnb1	3.57882	Aoc2	3.37845	Ubtd2	3.63254	Zfp710	5.14133	Tbrg1	4.87927	Ubqln1	3.4595	Ncapd2	3.01128	4933407P14Rik	3.09749	Asph	3.7574
Impa2	6.57085	Elf1	6.19337	Ndufaf4	4.18361	Mkrn2	4.35091	Klhl22	3.6953	Pdcd2	7.32604	E2f2	3.01115	Pgap2	3.27765	Fam108b	4.01902	Gba	6.30168
Tgif1	3.10308	Abhd14b	7.39756	Btbd11	3.75281	Mta3	3.09922	Tfe3	3.22069	Slc11a2	4.59304	Supv3l1	6.10355	Atg16l2	3.92739	Trem1	2.79554	Kdm4b	4.37233
NA	4.66432	Top1mt	4.77861	Ralgps2	3.34767	Dcp1b	4.04382	Zfand2b	3.96744	1700040I03Rik	3.45886	Usp33	5.41051	Rab5b	2.90595	Sec61a1	4.74643	Larp1b	3.79464
Smtn	4.4486	Bsn	3.95685	NA	3.70769	Pik3cg	4.32358	Ifit2	3.57499	1500012F01Rik	4.40445	Rpf2	3.63348	Snrnp48	3.48655	Ern1	4.03515	Bik	4.53001
Clip2	3.93078	Bcl7c	4.97815	Micall2	4.13297	Kif23	3.22918	Ralgps2	3.88726	Psmd9	4.28356	Ppp1r14b	3.75903	Pde2a	3.14033	Clns1a	2.81316	Ehd4	4.01386
Camk1	3.61296	Ydjc	6.6247	Tmod4	4.39202	Ung	4.24496	Cklf	4.08358	Aatf	4.76701	Nmnat3	2.63529	Gng10	5.97308	Il15	3.29207	Map4k4	3.78203
Zfp157	4.47991	Rasd2	4.13427	Hexdc	3.85697	Aak1	3.15629	Aldh3a2	5.96036	Lrrc51	3.89707	Snhg5	4.80898	Leprel2	2.85283	Dpcd	3.2424	2810453I06Rik	3.32571
Dzip3	4.27426	Slc25a13	4.52621	NA	3.85285	1700016J18Rik	3.20665	NA	3.2896	Cox6b2	4.33423	Pusl1	6.02635	Rasd2	3.24147	Pcca	5.29647	NA	2.61769
Mks1	4.2865	Slc17a9	4.91702	3110001D03Rik	8.36703	Tprgl	4.48623	Slc8a1	3.55486	Tsr2	3.27655	Afg3l1	3.37792	Eaf2	3.31393	Lrp5	3.4598	Rps6ka3	3.91911
NA	5.96122	Tmem180	5.49221	1500011B03Rik	4.54229	Prkra	4.73261	Csf1	3.19792	Stx17	3.42463	Drosha	5.43137	Impdh1	3.60732	Bin1	4.09092	4732418C07Rik	3.27082
Igf2	5.57085	NA	5.49833	Ogt	3.79233	Sirt3	4.54618	Stag3	3.41884	5930434B04Rik	3.82994	Scyl3	3.25444	Haghl	4.27962	Poc1a	2.84544	Smpdl3b	3.93837
Git2	5.24279	Ermp1	4.25878	Gclm	8.62916	H2-D1	6.34057	Fam65b	2.84288	Casc4	3.19843	NA	2.79265	NA	2.85754	Tk1	7.39099	Kctd9	3.6813
Sh3bgrl3	7.40889	2700094K13Rik	6.02432	Bach2	2.84495	Bod1	3.52679	Ctse	3.38324	Gss	3.84319	Wdr8	5.08375	D3Ertd254e	3.63775	2005-09-01	3.34536	Pafah2	3.68516
Aim2	4.12788	Ciapin1	4.40812	H2-T10	3.11855	Troap	4.32743	Per2	3.46123	Eng	4.83648	Spata5l1	4.07035	Appl1	5.4104	Eri3	5.31584	Etv4	6.71792
Gpr125	4.56662	NA	5.25521	Bbs4	4.08552	Syf2	3.50512	H2-DMb2	3.13106	Pdxp	5.42988	Get4	5.38509	Eif2c4	3.06373	2410131K14Rik	4.98745	Tram1	3.62388
Slc27a6	4.08193	Ctr9	6.06667	Mib2	4.27646	Serhl	4.16966	Plekhg2	3.24668	Gns	3.31951	1810009A15Rik	5.06635	9030624G23Rik	3.72299	Sh3kbp1	4.70826	Otud7b	3.47628
Nuak2	4.38086	Abi2	6.3537	Cd93	3.30889	Rwdd3	2.90881	C130026I21Rik	3.50089	Zfp692	3.11578	Rpia	6.21831	Hsd3b7	4.38742	Tmed9	4.13862	Fam129b	4.57497
Atp1b1	3.11977	Arhgef2	3.37831	2610037P13Rik	3.78883	2310016M24Rik	5.78645	Cdc14a	4.56223	2610029G23Rik	3.42014	Kifc1	4.0139	NA	3.85862	Marveld1	3.90281	Mvp	4.84053
Ptp4a3	5.71724	Nceh1	4.25623	1810020D17Rik	5.19047	Nomo1	3.0558	Magef1	2.84309	Zfp865	2.95598	Nop2	5.83345	Lipo1	3.98236	Ect2	3.36325	Ccdc126	4.05304
Dock8	3.28678	Klhl5	3.25323	Zfp292	6.7199	Ahi1	3.20601	Pacs1	3.25091	Ndufb9	3.32048	Uhmk1	2.85121	Gm5600	2.73606	2310001A20Rik	5.82563	Etnk1	2.97429
Tmem106c	6.73823	2410002F23Rik	5.85686	Exoc6b	6.22824	Bmp1	3.36235	Fam64a	2.96105	E130308A19Rik	3.43661	Gtf2h3	4.98893	Adrbk2	3.0644	Aagab	4.14982	1810062G17Rik	4.86479
Proser1	2.80815	Csnk1e	7.92012	Pex5	4.87541	Xrcc6bp1	4.49221	Cdc42ep3	5.84784	Ak3	4.39332	2010106G01Rik	5.43204	Irak1	3.34037	1810011H11Rik	4.16807	Pld3	4.57304
Kctd12	3.20098	Arhgef5	2.72511	Psip1	6.49519	Crk	6.20539	Slc41a3	3.66654	Dpy19l4	3.51446	Slmap	3.22786	Vav1	6.6003	Gorasp2	5.67214	Pdpk1	3.4608
Azi1	5.19777	9130020K20Rik	2.69698	Psd3	2.81088	Osbpl3	3.29354	Sec16b	3.01458	Tmed1	4.53129	Gga2	5.82657	Spin1	3.46144	1700112E06Rik	3.46595	Rgp1	3.7663
NA	3.33859	Slc38a2	4.24706	Irf6	3.10858	Kit	4.81215	Cenpl	5.23523	Pdss1	5.00508	Psmd6	2.55256	Mettl7a1	4.3472	Ythdc2	2.78169	Rapsn	2.97187
NA	3.67414	Akap11	6.64852	Zfp512	5.52824	BC053749	3.40196	Cbfa2t3	3.30415	Fbxo7	3.42178	Mettl21d	2.82163	Agtrap	3.34999	Ube2c	2.87459	Rps6ka4	5.75923
1700001C19Rik	6.11302	2700094K13Rik	6.22269	Prpf40b	4.37184	Specc1l	4.53304	C130046K22Rik	2.85904	Rpp38	3.1704	Cnp	3.50766	Map3k5	3.75107	Syngr2	2.83516	Fgd3	3.08236
Slc16a13	4.45179	Atp10d	3.84412	NA	2.63759	Mzt1	3.85175	Agl	3.66924	NA	2.67301	Polr1a	4.19223	Mtf2	5.96345	Emp2	4.00932	NA	5.7013
Cops5	3.20821	Adap1	4.06171	Ccdc163	3.92872	Mfsd6	3.70119	Fhod1	2.99596	Foxo3	3.43963	Slc25a1	4.82004	Gsto1	5.61071	Nup88	2.69886	Sgk3	3.50973
Gfod1	4.67025	Dab2ip	5.16374	Rab11b	3.26502	Pkp4	5.10871	H2-DMb1	3.62084	NA	2.95181	4930534B04Rik	3.27971	Sh3kbp1	3.54397	Slc6a12	4.55728	Yif1b	5.34445
L3mbtl3	5.47745	Mmp24	6.44756	Fam160b1	6.14802	Hook3	3.49523	Gmpr	3.43724	Shq1	4.43691	Mecr	4.90814	Chn2	3.18944	Snf8	4.52291	AI504432	3.52424
Plekha1	5.74946	Polr3a	3.71837	Hoxa9	2.78138	Dguok	3.44233	H2-T23	5.81302	1810030N24Rik	5.75497	Mybbp1a	4.34862	Cdk19	6.46379	Auh	3.83607	Ppme1	6.73301
NA	10.4253	Bbx	5.70487	E130307A14Rik	3.82178	Ypel3	3.36512	Hist1h3h	4.22819	Rps19bp1	2.73102	Rrp9	5.04847	Txndc11	3.42314	Gstt2	5.47372	Herpud2	3.83276
Evpl	2.90866	Nsmce1	7.04159	Exd2	5.52904	Gulp1	3.097	Espl1	3.04042	2410127L17Rik	2.87703	Fbxo3	3.04311	Glrx2	2.8465	Ly6e	3.98989	Nelf	3.48611
Phf14	5.59877	Rassf5	6.94494	4933407C03Rik	4.55641	4933439C10Rik	3.03745	6230427J02Rik	3.37585	NA	2.76617	Ube2q2	2.98844	Sash3	4.87486	Cyb561	3.37282	Chmp2a	3.56981
Msn	4.84845	Tnfaip8	7.10259	Cdadc1	3.6968	Fggy	3.39249	Pttg1ip	5.08589	Hyi	3.3341	Clasp1	2.86711	Arid3a	4.22452	Kif23	4.30546	Dhrs7	2.93842
Atp2a3	4.05117	Alyref2	3.21919	Irgq	5.4791	Dgkh	2.85436	P2ry13	2.88084	Akr7a5	5.67184	Mfn1	6.10287	Sort1	5.73007	Ttc21a	3.30825	Cd63	5.13037
C030034I22Rik	3.28625	Mtmr14	6.64362	Rpl14	2.62574	Plekhg2	2.93694	Blm	6.05506	Pars2	2.95476	Tmc6	4.89673	Mapk1ip1	2.81593	Etfb	6.87821	Ap3m2	3.22061
Tmco4	5.55433	1700008H02Rik	3.92112	Gm6969	4.21214	Zfp239	3.00481	Stat4	3.53458	E4f1	4.21982	Nudt19	5.8733	2410022L05Rik	2.81597	Ube2g2	3.4809	Fbrsl1	4.92501
Clip1	6.10065	NA	3.86704	Zfp87	4.61534	NA	3.50556	Prc1	5.50528	NA	2.82105	Amd2	2.69295	Tmem106c	5.18515	Selm	4.48537	0610010F05Rik	4.71767
Lrrc33	9.30684	Metrn	7.85367	Pias3	3.09869	H2afv	4.74869	2010317E24Rik	4.4356	Pkn2	4.39018	Cep78	6.88859	NA	4.9806	Hsp90b1	4.75874	Chfr	2.8593
Sfpi1	3.53854	NA	4.04205	Lat2	4.18716	Akap7	4.14497	Ass1	3.18462	Abca3	3.98028	Wdr20a	3.12901	Zfp607	3.58997	0610012H03Rik	3.447	Mmadhc	4.45711
BC029214	5.73343	Gtf2i	3.61323	Invs	3.17639	Macf1	3.56953	Apaf1	4.53144	Rnaseh1	5.75995	Ube2s	3.59241	Igf2	4.26281	Wls	2.89678	Ebp	7.47358
Slc35f2	5.9576	NA	4.98392	Plcb3	3.67249	Tg	3.63359	Adcy7	3.06013	Cinp	2.93437	Mrps11	7.139	Ivns1abp	3.9734	NA	5.10959	Zfp597	4.37325
Ly96	3.31015	Slc35c2	5.0263	Rbms2	4.18438	Tgfbr2	4.69319	Abhd5	3.39133	Mrs2	4.1873	NA	3.80229	Scarb2	2.69982	Skp2	3.20796	Mbtps2	4.31896
Eif4e3	4.04523	Mcm7	4.34849	Mmp28	3.02294	Tada1	4.62067	Nav1	2.88568	NA	2.82679	Stt3b	3.35552	Setd2	4.21782	NA	3.34428	Srebf1	3.36609
Tmem66	5.18583	NA	3.36229	Hist1h3d	3.79479	Trim8	4.05192	NA	5.31673	Rpain	3.35936	Mrpl51	2.8936	Nt5dc2	4.91423	Lmo4	5.23521	Rc3h2	3.42827
NA	4.78732	Iqce	6.1999	Mtif2	3.38753	Rbx1	4.09857	Sipa1l1	3.81721	Lars2	5.8731	Spry4	4.74644	Phf14	5.72694	Apbb1ip	3.94055	Oxsr1	2.94819
Tmem66	7.71182	Spata6	3.67964	Rasgrp4	5.49316	C030034I22Rik	3.61928	Rcan3	4.51763	Cltc	5.124	NA	4.34654	Arhgap26	3.75154	Ndufb7	4.3496	Plekho2	4.03823
Sytl4	3.99732	Mmp28	3.59408	Rab38	4.52021	NA	2.97045	4930547N16Rik	4.35483	Adk	5.86229	Pnpt1	3.88253	Ptrh2	4.49138	Slc15a4	3.76418	Spred1	5.52497
Ikbke	3.69513	NA	4.27619	Chkb	3.9355	NA	4.67047	Kif4	4.13809	NA	3.56733	Romo1	3.0581	Gmip	3.42446	Pik3ap1	3.38649	Rdh11	5.75059
Cbx7	3.34489	Mbd4	5.23966	Ddx58	3.2539	NA	2.86176	Rnf167	3.16638	Hist4h4	2.6375	Il4i1	3.7463	Gatsl2	3.3637	Cope	5.82882	Diap1	4.39811
Slc16a13	4.27959	Zfp704	4.33165	Slain1	2.7018	Leng1	2.90421	Endod1	3.7863	Myg1	6.43094	Ccdc18	3.84836	Gpi1	6.43298	Gpsm3	3.06403	Endod1	4.87454
Grcc10	6.52068	Cd69	3.03975	Aida	3.3321	H2-DMa	4.36509	NA	2.98722	Mob3b	2.85327	Apip	4.10927	Map3k6	4.20469	Swap70	4.35394	Pigk	4.10176
Acot7	9.77827	NA	2.7743	Zfp128	3.87024	Dpm3	4.27181	Grk6	3.20694	Eif2b4	6.32506	Esyt2	3.71767	Polg2	4.37419	Atp2a3	4.42796	Slc35a3	3.43681
Gimap9	4.52317	Rad51l1	3.73211	Suv420h1	3.15976	Zfand6	3.69639	Zfp521	2.9415	Irf7	2.75256	Mcph1	4.62858	Icam2	7.44434	Shmt1	6.28246	Insr	5.31593
Gatsl2	4.34445	Abi2	5.9846	Zfp68	3.56914	Urb1	3.09613	Agpat2	3.04606	Susd2	3.4888	Dap3	3.77139	2900026A02Rik	3.54809	Ptpn18	6.11278	Gyk	4.35875
NA	3.72772	Top1mt	3.21375	Golga3	4.7237	Irak3	3.51891	Gstk1	3.08987	Lgals9	5.43405	Clspn	6.54061	Klhdc9	3.33944	Manba	4.76638	Gyg	4.6963
Il11ra1	6.39153	Ethe1	4.5538	Fam123b	2.79552	Wwc2	5.26639	Dgkz	3.39311	Slc25a15	4.80389	Dazap1	3.33477	Myo15b	5.36438	Vill	3.85394	Agfg1	4.54179
Plec	7.23128	Dscr3	2.7259	Mtap7	4.65878	Ctbp2	2.9469	Asf1b	3.77171	Mzt2	5.27851	Odc1	7.01593	NA	3.37983	Tnip1	5.2243	Camk1	4.56602
Pitx2	4.39978	Mettl17	5.64349	Sft2d2	3.15041	Serbp1	4.4919	Rnf166	3.96303	Mdn1	3.94961	Ppp1r15b	3.6997	NA	3.26401	Slc7a6	3.44469	Stau2	6.02176
Atxn1	4.58346	NA	7.21079	Hbp1	4.40459	Zfp28	3.3936	Por	3.93313	Scarb2	3.98942	NA	3.01753	Luzp1	2.72404	NA	5.74005	Ccdc160	4.03941
Mylk	3.20041	Vwa5a	6.11659	Prnp	3.48671	Zfand3	4.25246	D2Ertd750e	3.98605	Ip6k2	2.78607	Gss	4.14564	Slc25a37	3.41991	Erp29	4.65751	Gdi1	3.34745
E030002O03Rik	4.88996	Tmed3	3.66415	Rasa1	5.51615	Sumo3	3.69689	Hps3	4.43283	NA	4.59118	Polg	4.72557	4930522L14Rik	4.58276	Tssk6	3.76389	Mknk1	3.46652
Stk39	3.8849	1700008F19Rik	5.75872	Fam82b	3.07634	Tomm34	4.24792	Bglap-rs1	2.79425	Pabpc4	6.61538	NA	3.03944	Tmed4	3.35373	Ugt1a6a	3.63652	NA	3.83052
Akr1c12	5.23063	Prkd3	5.41145	Timm17b	4.01779	Ppif	4.83694	Zfp579	3.18845	Gemin6	2.94341	AU022252	4.58984	NA	3.17682	1600012H06Rik	3.97676	A430089I19Rik	7.30742
Cbfb	9.64267	St6galnac4	4.87621	Snx18	5.87997	Car9	2.83124	NA	3.25023	Scly	5.30177	Gemin4	2.76452	NA	3.10959	Pvr	2.76164	Mgrn1	5.09319
Camsap3	5.85195	NA	3.03388	1700030K09Rik	6.0924	Trmt2b	4.291	Pik3cg	4.40534	Daxx	4.14081	E2f8	3.2043	Glb1l	2.82834	Rgs19	3.10109	Rlim	3.00373
Ifnar2	4.12599	Psme1	6.26185	Ercc5	6.30303	LOC100044324	4.62839	Foxj2	2.96202	Mettl7a1	2.84976	Abcb8	4.01414	Tmem43	3.36494	Rapsn	2.80119	Cela1	3.8689
Clip4	7.95546	Prdm2	4.51309	Athl1	3.54499	Hint2	3.71151	Uba7	4.87723	Coq6	3.5914	Fanci	3.5238	Matr3	3.55275	Commd5	5.40978	Dok1	3.24645
Ppm1m	5.297	Man1c1	3.53391	Zfp212	6.63571	6330509M05Rik	2.84903	Sh3kbp1	3.17028	Tspan17	3.29031	Ctdp1	3.70971	Gin1	4.50851	Rnf185	3.96849	Pgk1	6.74833
Nphp4	4.01695	NA	7.75383	Abcd3	2.99598	NA	3.00721	Dyrk3	4.52931	Ggct	2.77136	Rpa2	2.96296	Whsc1	3.22291	D330028D13Rik	3.95248	Pex11c	2.96493
Trpc2	3.79019	NA	3.68332	Sin3b	4.07464	NA	2.90666	Ncf2	2.84562	Lig1	4.15627	Afmid	3.30374	Pcgf5	5.16056	Zcchc4	2.86447	Pja2	3.97734
Bcl2	4.11024	Mfap3	7.55504	Cdkn2c	3.077	Diap1	3.01458	Atp7a	3.55365	Ppp2r5d	2.92637	Stat5a	3.48054	Crbn	3.02506	Snx7	2.83812	Uba7	6.32956
Krt7	3.63407	Dfna5	5.37715	Rnf135	6.58827	Slc8a1	3.13162	Maged2	3.04463	Usp46	4.9135	Rcor1	2.94858	Csad	2.9581	Paox	4.30319	Zfp295	3.58591
Foxp4	4.6162	I830077J02Rik	4.19043	Setd4	3.9088	Cenpl	4.68737	C030046I01Rik	3.57466	Usp16	4.69197	NA	4.89966	NA	3.83776	Paqr7	4.60658	Pfkl	6.01841
Mgat4a	7.97218	Nup210	7.41544	Gpx2	3.14188	0610037L13Rik	3.40473	Mfap2	3.13368	Fastkd1	3.90319	Nubp2	3.99533	Phf19	4.08424	Prdx6-ps2	4.08237	Retsat	4.90598
Slc23a2	2.99558	Ung	3.31988	NA	4.02778	Chchd6	4.22842	Wls	3.57869	Armc8	2.76232	NA	2.98525	Pcyox1	4.45316	2410017P09Rik	3.37835	Prosc	3.77122
Invs	3.76288	Paqr7	5.47321	Nucb1	7.46415	Kif23	4.48337	Gdi1	3.7891	Peo1	3.70513	NA	3.19257	Nrxn1	2.75536	Tmed7	3.40485	NA	6.83164
NA	5.58891	NA	3.78386	Trim32	3.46746	Zfp3	2.82549	Clic1	4.2069	Usp48	3.33455	Ogfod2	3.40358	Kirrel2	3.25247	Slc35e3	4.68721	Mef2c	4.31555
H2-DMb1	5.39243	4931428F04Rik	4.1447	Dcp1b	5.30048	Chd4	4.05944	Stk17b	4.07651	Eif4b	3.041	LOC640972	6.66616	Pdcl3	2.91188	Flot2	3.1762	Naga	2.65436
Ap5s1	6.00236	Slc38a6	4.68972	Ssbp3	5.21706	Klhdc1	2.96389	Fam65b	4.22112	Ispd	4.14561	Dync1i2	3.61699	Papss2	3.62937	AA960436	2.93055	Hinfp	2.67017
Fut8	4.16218	Dock8	2.82732	Zfp318	5.25474	Nicn1	3.38837	Treml4	4.08024	Sdr39u1	4.71171	Oxsr1	2.91665	Ephb2	3.4445	Cxcl9	4.26936	Stat3	3.8684
Thnsl1	4.68593	NA	3.9615	Eif4a2	6.38896	Wwc2	2.95553	Accs	3.84512	Rcan3	5.23459	Ring1	4.41893	H1fx	2.98524	Ptgs1	2.89573	Klhl25	3.92132
H13	3.98727	Ociad2	3.54797	Emid1	3.57703	Immp2l	3.13885	Gch1	3.85186	Nkrf	5.06377	NA	4.41633	3110082I17Rik	2.98047	Uchl5	4.20494	Ypel5	3.7793
NA	3.08679	Polr1a	3.9826	Fxyd5	3.80267	Fam98c	2.92232	Tbc1d2b	3.56092	NA	5.09181	Coq5	4.58606	Preb	3.85658	Prickle4	4.1333	Hpcal1	3.15542
Dido1	3.87772	Stxbp4	2.8631	Xk	4.11639	D2Ertd750e	3.69204	Ncaph	6.00516	Rnf213	6.02034	Tmem41a	7.45081	Tbc1d2b	4.33747	Thsd7a	3.42551	S100a1	5.14801
Exoc6b	7.30805	Agpat2	4.60621	Cdk20	4.15902	Bub1b	4.57116	0910001L09Rik	4.89663	Egfl7	3.47257	9130004J05Rik	2.89605	Decr2	2.97529	NA	3.10219	Plscr4	3.08363
Mob3a	7.09075	Tmco4	4.25256	Trim8	5.46978	Sh3bgrl3	4.33497	Parp12	2.83666	Tnpo3	2.71062	Eif5b	3.24682	Rgs9bp	3.41979	Irf2bp2	5.57464	Ahnak2	5.57202
Hist2h2aa2	3.58773	Btbd3	4.76338	Prdm16	3.97198	Mtap2	2.99401	Rps6ka1	3.08606	Senp7	3.48413	Sorbs1	4.59945	Map1lc3b	3.33627	Whsc1	5.65011	Cmas	4.33739
Capn2	4.89423	NA	4.14923	Tmem82	4.21717	Zpbp2	4.01742	H2afv	5.15238	Rnaseh2a	4.43154	Pigo	3.58129	NA	3.66029	Trim16	3.33052	Dlk1	3.85985
Lrch1	4.92639	Twf2	8.0022	Pank4	6.89364	C030046I01Rik	3.33732	4933407C03Rik	3.42255	Helq	2.74552	Gpn3	5.46012	Wdr18	4.40154	S100a1	5.10972	Blvrb	3.5925
Egln3	4.21761	Rnf130	7.15889	Fam164a	2.9746	Snx6	4.24158	Zcchc6	5.95371	Nup85	4.43925	Ascc2	3.50858	Ccdc75	2.78525	Olfr231	2.97826	Usp12	2.8628
Ttyh3	4.39376	Sox12	5.42615	Cbx7	2.7428	Hspbp1	3.68526	Reep3	3.87668	Trak1	3.43758	Ccdc51	3.49751	Plin3	4.13499	Lpcat4	2.83726	Kalrn	3.96737
Rasa3	6.64543	Gusb	4.92165	Hmg20a	3.3851	Stat5a	4.62119	Emp3	3.30373	Phb2	7.37544	Neu3	3.70659	NA	2.73368	Gpr85	3.14316	Rab4b	4.27094
Sptbn1	3.39539	Slc12a6	6.49159	A630034I12Rik	3.63927	Pddc1	3.24149	Wipi1	2.876	Ddx10	2.72238	NA	3.66526	NA	2.74374	Cenpm	3.28709	Cyth4	5.718
Hcst	4.63806	Mef2c	3.29892	Senp7	3.80589	Ugp2	3.77724	Tes	4.21139	Adprhl2	3.19965	Klf5	3.64935	NA	3.03385	Stat4	4.38817	Bex4	2.95825
Aim2	3.44943	Prkd3	6.70452	Arrb1	4.33733	Adk	4.56331	Itpr2	3.47288	Gm608	5.04941	Rpl14	2.58859	Vps37c	4.16513	Ampd2	3.45222	Mylpf	3.7616
Serpini1	3.31771	Cnrip1	3.39845	Dgkz	5.15004	Rbm8a	3.89794	Diap1	3.14814	Lipt2	2.86695	Get4	5.55466	Zfp738	3.20073	Bcr	4.28279	Tmem219	3.48737
Psap	6.06656	Swap70	5.10516	1700101C01Rik	3.58295	Zfp296	2.93445	Il27ra	2.79352	Gnl3	6.88482	Lmtk2	5.32162	Mtmr2	3.71588	G6pc3	3.46455	Acap2	3.30699
Ttc19	3.46996	D630045J12Rik	5.46072	NA	3.43586	Zcchc24	3.18982	Tmsb10	5.78376	Tcam1	3.24952	Rps18	3.12627	Tmem192	3.58706	Apoc1	2.97024	Ggct	3.02589
Slc35b4	8.17051	Foxp1	3.7726	4930473A06Rik	4.4027	Paip2b	4.85618	1810026B05Rik	3.37067	Fahd1	4.12869	Piga	3.54331	Vldlr	2.71757	Papd4	2.89674	Myef2	4.02271
Fes	4.37443	Zfp623	5.54879	Rufy3	4.30243	Cd84	3.60764	Gsn	3.40753	Stx17	3.94687	Pmm2	2.9867	Bid	4.15461	Sp100	4.2525	Elk4	3.37679
Lzts2	5.54491	Rbbp7	4.52388	Zfp277	3.44058	Plekhb2	3.33262	Il11ra1	4.232	Zeb1	3.92395	Acaa2	4.10156	Arid1b	4.03968	Acaa2	2.92431	Gm8076	3.53952
Stau2	4.17463	Crlf3	5.23381	NA	3.38445	Myl6	5.28829	Sgol2	4.64053	Mipep	4.47677	Zfp703	3.5319	Dfna5	4.11249	Cybasc3	5.39217	Gnaq	5.63722
Samsn1	3.1211	Pgm2	9.60161	Gba2	2.93743	Anp32e	5.51928	Psmb8	3.40564	Acn9	4.62682	Lias	6.76215	Mapre2	4.28651	Arhgap19	3.34653	Tnik	3.64244
NA	3.29564	Shmt2	2.91721	Trim32	6.05198	Aldh2	5.99431	Fzr1	4.94895	Ino80c	5.20363	Fbxo31	4.85544	Ung	3.07663	Glrp1	3.57707	Hdlbp	3.62096
Mettl17	5.59936	Lcn8	2.9359	NA	4.08752	Stard8	2.87352	Sh3glb1	4.06816	Stxbp1	3.13674	Tex10	4.25929	Cyth4	5.21314	Gmfg	6.05806	Vmp1	3.45586
NA	4.63855	Repin1	5.04503	Cd97	3.24311	Nt5c3l	4.47133	Cbfb	5.49736	Alms1	3.47134	Ptpn14	4.40834	NA	3.65883	Lcmt1	3.01176	Tmem125	3.95355
Tardbp	2.89902	Myo1c	3.73627	5430434G16Rik	3.1905	Lrig3	2.94162	6330509M05Rik	2.95367	Ap1g2	2.86451	Nme4	3.95115	Rpe	4.96059	Pcgf5	5.46788	Ube2h	3.53269
NA	3.88728	Abcd2	3.72734	Asph	3.59711	Nucks1	4.65686	Spc25	3.55395	2200002K05Rik	3.49565	Nasp	3.61009	Ctsc	3.64242	Hdhd2	3.79056	Dlg2	4.53231
Spata6	3.62792	Serac1	5.97178	Vta1	2.95728	Gnaq	3.3902	Ypel5	2.84188	Dnajc6	6.52897	NA	3.1735	Zscan20	4.13124	BC030867	3.48307	Rnf170	4.66167
NA	6.29979	Stx7	6.35296	Ccnt2	3.58992	Fam178a	2.95832	Stx11	3.07497	Tomm6	5.61846	NA	3.09233	2210404O07Rik	3.24475	Sgpp1	5.45316	Galnt1	6.02443
NA	3.52532	St3gal2	3.19605	Ifitm2	9.32782	Zfp41	2.86748	Marveld1	2.87315	Kctd14	2.69821	Rmnd5b	3.89719	Pbx4	2.79451	Ctsa	2.63356	Vps13a	4.03972
NA	3.79384	Haghl	5.24178	Upp1	3.01052	Zfp219	4.42619	Gm6484	2.83788	1810032O08Rik	4.42479	Zfp828	4.41218	Efna4	3.26974	Col4a3bp	4.77464	Gm962	3.46909
Pdlim2	3.60369	Ptpn6	6.79826	Ankrd13a	6.35124	Mapre2	3.33036	Hmgb2	3.33119	Tmem64	4.53783	Zdhhc13	2.99926	Actr3	5.12858	Etfb	5.74088	Gas2l3	3.97988
Samd9l	7.14501	Tha1	4.75431	Tnrc6b	3.63724	Uevld	2.92889	5730419I09Rik	4.34356	Ino80c	3.63368	Sec23ip	3.13724	Dnmt3b	3.24788	Mgat5	3.18513	Clec4d	3.56249
Ing4	6.68805	Ninj1	3.38072	Pex5	5.06401	Srebf2	2.99508	Lgals4	2.86005	Gm4995	3.82722	Zbtb8a	4.32385	P4hb	5.16033	Ctss	3.19336	4930442M18Rik	2.75302
Hyi	3.27284	H2afy2	6.52201	Vps37b	5.20067	Ttc5	2.96878	Spef1	2.87473	NA	5.3608	Rrm1	6.07437	Nav1	3.08386	Ubfd1	4.21578	Tmem168	4.04894
Tmem141	3.92339	Mfap3	8.76717	Cadps2	2.95991	Ythdc1	3.21488	Mocs1	4.8616	NA	5.65117	Tab1	4.2236	2310061J03Rik	5.40719	Spc24	2.83709	Alox12	6.55396
AA388235	3.37698	Casp2	6.71245	Txlng	4.65342	C130022K22Rik	4.49283	Hist1h4i	3.59509	Picalm	4.12127	6330416G13Rik	3.25924	9330133O14Rik	3.39278	Nr1h3	3.70662	NA	3.37221
D930049A15Rik	5.8578	Iffo2	3.51197	4632433K11Rik	4.13685	Arid1b	2.92739	Camk1d	3.01305	Mta1	3.44021	1110029L17Rik	6.35734	Gm5165	3.73724	Rab9	2.8303	Ypel5	2.84527
Rcbtb2	4.02452	Haghl	3.80352	Lyrm2	5.28151	Zfp180	4.18666	Scp2	6.05684	Ntn4	4.46078	Med7	6.77519	Slc9a2	3.29052	Ankrd40	5.10755	Wwp1	4.05248
Rabep2	6.04541	Trio	4.79009	Gata1	2.77345	Arl2bp	3.67299	Uap1l1	3.89955	Med7	6.15621	A430005L14Rik	3.56562	Ttc7	3.02566	Mrpl51	2.79045	Dclk2	3.35205
B4galnt4	4.70224	Adrbk1	7.407	Papolg	5.82506	Evi5l	2.93538	Cflar	3.07132	Fbxl8	3.30526	Slc12a4	3.52493	Wdr90	2.98387	Npc1	3.6915	Dedd	4.11786
Zmiz1	3.01288	Cdk6	4.32802	Dleu2	3.82234	Tmem200b	3.73055	Triobp	4.10441	NA	3.82276	Sumf2	3.72156	C030046E11Rik	3.62409	Zfp238	3.76509	Nfatc1	2.88181
Six5	3.92696	A230046K03Rik	7.47995	Ctnnb1	2.76639	Slc25a20	4.90051	Pstpip2	2.95562	Vars2	5.39704	Larp7	4.39673	Rfc5	3.59575	Orm1	2.90395	Dnajc3	3.95463
Ube2b	4.39251	Mkln1	3.96951	2210419D22Rik	6.0324	Lysmd1	3.18356	NA	2.87263	Brix1	3.78407	4930415F15Rik	5.06862	Slc25a4	3.03975	Sec22a	4.23919	Tollip	5.68173
NA	2.72596	Hnrpdl	4.9026	Zfp862	3.54885	Sub1	2.83127	Depdc1b	4.74323	Usp33	4.00564	Ppp2r5d	3.16336	2010107E04Rik	3.06434	Vps25	3.44722	NA	3.12325
Ttc3	8.81815	Dab2ip	5.68822	Capg	4.24218	Bhlhb9	4.05898	Nfe2	5.24275	Tor1aip2	3.41224	Chd1l	2.64284	Akr1b3	3.38414	Tbc1d15	4.85684	Klhl6	5.15004
Sp100	5.07053	Tmem110	6.1838	Cpsf2	4.25246	Ino80c	3.74438	Por	3.40845	Akap8	3.06935	Med22	3.33848	Lcn4	3.5227	Ppm1k	4.8295	Cttn	2.7329
Nrgn	2.8703	Il16	4.37737	NA	3.72593	Ngfrap1	5.26923	0610038B21Rik	3.00426	Metap2	3.02492	Porcn	3.74067	Sla	2.92297	Aurkb	5.07691	Tspan32	2.62992
NA	6.35955	Arpc5l	6.61169	9830001H06Rik	2.66114	Kif2c	3.49465	Scp2	5.48764	Strbp	4.37508	Oxnad1	5.71552	Galns	2.89907	Mutyh	3.46941	Eif4g2	2.88115
Plekhb2	5.46314	NA	3.76167	Evi5l	4.1029	Foxred2	3.36076	Cbr2	4.11934	Mrpl11	3.88997	Tmf1	2.91343	Tap2	5.91291	D430020J02Rik	3.18294	NA	3.45639
Il27ra	4.32107	Ids	5.98031	Zfp397	3.73336	Prc1	4.85651	Kif11	4.33671	Gng7	3.41744	Gclc	3.04132	Rcn3	2.779	Srd5a3	6.93684	Sgms1	3.65133
Twsg1	6.83837	Clnk	4.62353	Zfp292	4.57412	Znf512b	4.32604	Kif22	3.97903	Srm	4.36248	Mrpl37	8.33788	Plec	5.35058	Hif1a	2.85344	Unc45a	4.16413
Rnpep	3.90067	Zfp760	3.60948	Arhgef2	5.08406	Csnk1g3	4.02881	Blm	3.66777	Dis3l2	4.98501	Crls1	3.93749	Hyal1	4.01627	Atp2a3	3.21762	Pdia5	3.95699
Mrgpre	3.92641	Ctsa	3.11018	Ttc14	3.27304	Thra	2.8403	Psmb9	4.61009	Hist1h4k	3.25064	Acsl4	4.36077	Prodh	4.67195	Gins2	3.40198	Prr13	7.83162
Reck	3.174	1110054O05Rik	3.37342	D030029J20Rik	2.92528	Tmc4	2.87865	Slc41a3	2.98935	Uros	4.52862	Creb3l2	3.78257	NA	3.6428	Cd37	4.5069	Hspb1	2.83253
Mef2c	5.02616	Rrad	2.76638	Rps13	3.16347	Blm	5.31285	NA	3.8377	NA	2.67984	Gstcd	4.80953	Ppp1r3b	3.95607	1810074P20Rik	4.14812	Arfgap3	3.74788
Bin1	4.6574	Nr2f6	4.80415	Pkn2	2.71226	Vkorc1	3.73298	Ppfia1	3.01779	Nup155	3.00571	Aifm1	4.28811	S1pr2	3.11768	Mtap7d1	3.28748	Nudt12	3.2391
Srsf11	3.31961	Tstd1	4.67774	Cbx8	3.51668	Chic2	3.0145	Dmxl2	2.89138	NA	2.72051	Mrpl49	3.16642	Bahcc1	3.21959	Arhgap4	6.48608	Pard3b	3.28806
Spns3	4.45745	Lrrc49	4.83183	Ttl	4.08715	Dsg2	3.52572	Mtmr12	2.8649	Hnrnpul1	3.14271	NA	6.17919	Ogfrl1	6.2771	Akap10	4.33651	Asah1	5.72941
Anks1	5.13936	Brd8	3.01163	Vamp5	3.71509	Phf19	3.08334	Kifc1	3.7845	Mocs3	3.79694	Dapk2	5.15667	Lman2	4.79375	Acp2	4.38439	NA	5.21254
Pde4b	4.33981	Tle3	4.01761	Lsm14b	5.14553	Txnip	3.05285	Pfn1	3.85063	Neu3	3.31714	NA	3.62696	NA	3.26133	P2ry2	4.31783	Lrrc28	5.59377
Mkrn3	3.09958	NA	4.2839	Armc7	3.10828	NA	3.70714	Erp27	3.28873	Chtf18	4.69039	BC027231	4.14924	A630034I12Rik	3.25476	Gys1	3.34857	Cyp4f16	4.99141
Tmem194b	5.3442	Arid1b	5.11124	Slc17a9	3.93912	Rfc2	3.0124	Cul7	4.1594	Rnf208	3.10297	Mtif2	2.68167	Atxn10	3.40554	Apbb1ip	3.87735	Ralgps2	3.49284
C920006O11Rik	4.27383	Zfhx3	4.39518	Ivns1abp	7.32839	Bcl9	2.97636	Ocrl	3.27297	NA	3.845	Ppp1r16a	2.83954	Ctdsp2	3.37471	Zfp518b	6.38182	Alg9	3.83262
Wdr78	4.95393	NA	2.98542	Fbxl20	5.03647	Sp7	3.24234	Ank	3.20928	Gss	2.67097	Tubd1	3.57996	Mier2	4.53664	Parl	6.81241	Wdr13	3.16615
Fmnl1	4.4454	Xpo7	3.71499	Sccpdh	4.61954	Prdx4	5.07772	Arhgef1	2.84912	Josd1	5.43648	Vamp5	3.63265	Camk2d	2.76612	Skp2	3.92913	Foxk2	3.66191
Mical1	3.83958	NA	2.96003	Rfwd2	4.2688	Cmc1	4.26198	2810025M15Rik	4.05664	BC003965	7.1928	Mtbp	3.25228	Gm6316	6.30604	Nupl1	4.70139	Spata2	3.60449
Pisd-ps3	3.17015	4930518I15Rik	4.11568	Akr1b10	5.45183	Hes5	3.23347	Rdh12	3.09152	NA	3.2457	L1td1	2.71447	Tnfrsf21	5.12795	NA	4.87701	Klf9	3.93509
Npc1	4.38763	Plekha1	4.33169	D930015E06Rik	3.16045	Slc22a21	3.38025	Phc1	3.44024	NA	3.63821	Wdr46	4.81382	Zfp704	5.16912	Rtn3	5.35266	Pmm1	3.31771
Zfp710	3.45073	4933439C10Rik	4.66825	Wdr59	4.15862	Brd3	4.6439	Itm2b	3.37999	Mip	5.45534	E130309D02Rik	3.46825	Qrfpr	3.94854	NA	4.24091	Cttn	2.95067
Tns3	6.64539	Cyp4f16	5.88268	Foxo3	3.61653	Smarcb1	3.81642	Pbx2	3.5632	Fcf1	5.42796	Cdk8	5.47351	Cul9	3.1465	Ntpcr	3.43569	St3gal2	4.16415
Celf2	7.77045	Nfic	4.53503	Zpbp	3.07551	NA	4.43216	Gpcpd1	3.79886	Mrpl15	6.86518	Anln	3.64755	Sec22c	3.9621	Otop1	2.97873	Slc1a7	3.38526
Slc35c2	5.68703	Trim59	2.91442	Flcn	6.03543	Slc44a2	5.03489	NA	2.78477	Rad23a	2.87519	Phb2	7.94623	2410022M11Rik	3.1252	NA	2.78021	Blcap	5.04695
Ssh3	4.34759	Ncoa4	5.04585	Parp6	4.44043	NA	4.13682	Trex1	2.90302	1110018J18Rik	3.36373	1110049F12Rik	6.80387	2310047M10Rik	4.14225	Skp2	4.43185	Serinc1	5.148
Dsg2	5.82855	Sash3	5.89734	Cml1	3.93503	Snx27	2.92955	Iqgap1	3.48875	E130309D02Rik	3.03428	Ftsj2	2.73497	NA	2.90576	Lass5	5.50392	NA	2.7746
Iqce	5.95642	E030030I06Rik	2.90391	Dapp1	3.71651	Rab12	2.95308	Lrrc1	2.87604	Mrpl37	4.22693	Mettl1	4.687	4831426I19Rik	3.55831	Manba	5.98799	Ppp2r5b	4.1877
6330416G13Rik	3.79422	Pgm2	5.03615	NA	3.22074	Zdhhc8	3.63074	Asah1	4.21425	NA	3.52162	Pomt1	3.09033	BC023829	3.00988	Atp6v1a	2.63654	Lypd6b	2.85899
Rcn3	3.57443	Pcyox1l	5.10131	Ilf3	6.52599	8430410A17Rik	2.86534	Stx4a	3.75018	Gm14484	3.21792	Polm	4.17388	Plekha2	4.74392	NA	3.35142	Ap2b1	3.90847
Spg21	5.10856	Rbms1	4.10321	Spred1	5.31298	Gde1	3.4528	Sh3kbp1	3.29112	Vkorc1l1	3.75367	Pde4d	4.84733	Lipa	2.79647	Ermp1	3.3465	1810058I24Rik	3.22358
Epb4.1l2	5.9592	Thap3	3.57586	Use1	7.5879	Fbxo27	3.5428	Lrrc59	2.96981	Cpt2	5.6887	Nup85	4.77403	2410002O22Rik	3.71441	Ost4	2.62858	Ninj1	2.78915
Psap	5.97618	Coil	4.03791	Sft2d2	6.1975	Xpa	3.18413	Agl	3.90435	Fam65a	3.71658	NA	3.25815	Ccl27a	2.96119	Spc24	3.48384	Ctsb	4.1228
Hmox2	6.74252	Phf20l1	3.2029	Mat2b	3.25202	Rftn1	3.43923	Dennd5a	4.17992	Znhit6	3.811	2700062C07Rik	5.13179	Psmb10	5.01106	Dusp23	4.13423	Fbxo11	4.27391
Tlr4	3.87846	Ncoa4	3.25862	Dbndd2	3.93452	Rnf187	3.4514	NA	3.07896	Ksr2	4.74925	Tpi1	4.38274	Lman1	3.8014	Zbtb8os	6.01669	Mapt	3.73361
Ppp1r16b	5.21796	Lrrfip1	4.50682	Tnrc6c	4.09351	Gnl1	3.90943	Il11ra1	3.75607	Pex5	4.54094	Naa40	3.26783	Ncf2	3.22406	Hormad2	2.764	Hexa	4.18857
Marcksl1	2.62718	Pvr	4.56035	Zfp28	4.48276	AI467606	4.71569	Zfp276	3.04007	Tsfm	3.90097	Metap1d	3.66371	Sepn1	4.68556	Ifnar2	3.21975	Syvn1	6.66137
Nme4	7.33913	1700028N14Rik	6.30466	Alms1	2.91551	Rfc2	4.16984	Gnai2	4.16523	Vrk1	2.66619	Gemin6	3.65182	Fam26f	3.8283	Nqo2	4.13419	Araf	4.47421
NA	5.01823	NA	4.62308	Nagk	4.45143	Csk	3.52917	Tagap1	3.65788	Exoc3	4.6918	Gps2	6.08356	Klc4	3.24536	Tcof1	2.70064	Gcnt1	5.07914
Arap2	6.98795	Rab5b	3.44507	6820445E23Rik	5.58752	Sgol2	4.20492	Ccnb1	3.53118	Wipi1	3.2828	Rrm1	5.36982	NA	2.99534	1700123O20Rik	5.99051	Mtmr12	3.77608
H2-T10	4.8981	Uvrag	7.407	Il10rb	3.61009	Tmub1	2.94566	Cish	2.78408	Wdr18	4.26915	NA	3.50735	Vamp8	4.05478	NA	3.38045	Asnsd1	4.17378
H2-K2	10.6807	Barhl1	3.89237	Sdf4	4.60554	Tspan32	3.54051	H2-Q6	3.74648	Tlk1	6.07975	Cfdp1	5.27798	Lat2	3.60927	Ott	3.32677	Slamf1	5.29288
Ttc30b	4.2973	Man2a2	3.83509	Zfp763	4.12902	Ss18	3.95974	Klhl6	4.17252	Pigo	3.17426	NA	3.60229	NA	4.91747	Calu	3.0933	Coq10b	3.76153
Fsd2	3.69272	Zfp810	4.39589	0610012H03Rik	3.2847	Itpkb	3.05261	Myh9	4.32623	BC065397	3.60992	Atl3	4.68068	Gprasp1	2.80074	Psmc4	3.13692	Mob3a	3.54084
Fam110b	4.12081	Arhgef1	3.89128	Klhl21	5.22148	Mtf2	3.74179	Arl8a	3.29043	Rffl	4.05536	Secisbp2	4.23893	Etv6	2.69699	Sh3pxd2b	3.78728	Tmco3	2.9752
Sccpdh	5.38128	Tjp2	4.72056	Gsg1	4.085	Ywhah	4.20846	Prkcd	3.30255	Mrps35	4.32669	Cdc37l1	2.80112	Zfp169	2.73371	NA	3.32496	Cpt2	7.42563
Myl12b	7.51437	Ncoa4	2.83301	Katnb1	3.99995	Syf2	4.25477	Kif2c	3.49312	4933439C10Rik	3.60382	Maz	3.817	Nol3	4.13239	Fxyd5	4.14271	Mad2l1bp	4.53148
Ypel3	3.85179	Nmral1	7.77082	2810474O19Rik	3.95815	2007-09-01	2.97357	Rb1	3.58625	Zscan21	3.97426	Taf5	5.74129	Strbp	3.86206	Sel1l2	3.93805	Rnf170	3.67716
Prr15	3.74129	Mapk8	5.90368	Fbxo34	4.78395	NA	2.95888	Plekho2	2.79124	Zfp692	3.67229	Cyc1	4.96887	H2afy2	4.85952	NA	3.51094	Syne1	4.41508
Lca5	3.77755	NA	3.96345	Zfp94	4.42669	NA	3.0283	NA	2.89436	Mrpl49	2.84397	Eif2d	4.08795	Bcr	3.778	NA	3.86632	NA	3.52593
Grn	6.30683	Rasl12	3.46419	Trim16	3.23369	Iqgap2	3.77531	Lasp1	4.8308	NA	2.89016	Nol8	2.7573	Foxp4	3.34642	Ccdc50	3.60941	NA	3.33575
E130012A19Rik	5.96689	Cenpm	5.275	4833420G17Rik	2.67991	Batf	2.89262	NA	4.18803	Mtrr	3.85775	Cenph	2.82907	1500002C15Rik	3.23233	NA	3.77882	Actr1a	6.93774
NA	4.27543	Wfs1	4.28066	Zbtb41	2.94646	NA	3.60796	NA	4.41438	Wdr31	4.02721	Med9	2.53412	Hsp90ab1	3.40776	0610031J06Rik	6.59984	Klc4	3.55981
NA	3.89184	Lmo4	3.84802	Ggta1	3.26243	NA	3.26622	Iqgap2	3.88246	2310022A10Rik	3.44566	NA	4.17795	Whsc1	3.824	Pmf1	4.7086	Elovl1	3.07271
Dleu7	3.17316	Tbc1d9b	4.03976	NA	3.64319	Rcan3	3.87899	Snx18	4.08437	NA	3.1932	Siah1b	5.69656	Eif3j	3.59127	Itpk1	4.13566	Rac1	4.60933
LOC100043918	4.62846	Ptprcap	4.71717	Fchsd1	3.58772	Cdk19	3.70878	Tmem120a	2.87648	Axin2	2.65678	Prkaa1	3.32069	H13	2.72232	NA	3.74904	Frmd8	2.9058
Trio	4.66199	Mtmr14	4.24241	Tnks	5.75584	NA	3.92181	Lrmp	3.12319	NA	4.56709	NA	5.69966	Znhit6	3.22487	Ift172	3.32924	Enpp1	2.82443
Spic	2.9059	Mcmbp	5.68023	Slc38a6	3.80073	Sdf4	3.2103	Tmem194b	3.25023	Ccrn4l	4.02019	Rnf145	4.98636	Casp8	5.07266	P2rx7	3.52846	Cdc42bpa	3.81629
A230050P20Rik	4.02824	Zyx	7.2762	Cmas	4.1724	Vkorc1	3.91266	Kctd20	3.23935	Gins2	4.42394	Vps13c	4.1852	Casp8	5.66139	Iqgap3	3.08109	NA	2.81449
Map3k3	4.31813	Inpp5d	5.40172	Phf3	6.04066	Prkacb	5.01867	Tnfrsf21	3.98891	Zgpat	2.85568	Uqcc	3.36721	Pdlim4	3.49492	Tmem50b	5.39427	Prkcd	4.48207
Rnf215	4.55161	Man2a2	2.97695	Zfp655	5.18315	Srsf4	5.43112	2410080I02Rik	3.41241	Mina	4.99531	Cenpa	6.27021	Rab38	3.88621	Slc35a5	3.86394	Tsr1	3.13527
0610009L18Rik	2.70154	Fkbp7	4.12946	Bahcc1	3.46525	Dgkz	2.89503	Ugcg	3.94356	Ubxn2a	2.92076	Wdr90	3.33052	Slc25a39	5.15793	NA	3.76291	Ttll1	4.00263
Arrdc3	3.53061	1810043G02Rik	4.03666	Rpain	4.64116	Hsd3b7	3.09236	Smo	4.16929	Acn9	5.72894	Cyb5r3	6.73566	NA	2.98468	Dpcd	3.81977	Taf13	3.86338
NA	4.15071	Disc1	3.98977	Rab14	2.78913	Btbd1	3.30413	Fcho2	3.50351	Epn1	2.7479	Rem2	2.83814	NA	3.55993	Cyp4f16	4.82501	Rtn2	4.17703
Tpst1	5.41253	Pnpla1	3.61712	Rab43	4.28359	Casz1	3.55657	Gabarap	4.99092	9430008C03Rik	5.3442	Tfdp2	5.03249	Zscan21	3.74556	Thnsl2	3.79712	Klhl26	5.67842
Smo	6.84712	Wdr18	5.16354	Zscan2	2.80299	Rasal3	4.51223	Slc25a29	3.16648	Kif14	3.13235	Pml	6.80882	Ufsp2	3.51287	Pabpc1	2.89566	Abat	4.16577
Gtpbp2	4.02999	Zfp710	6.99005	Lag3	2.90627	Fyttd1	2.91593	0610030E20Rik	3.27937	E130308A19Rik	3.20035	Whsc1l1	3.94238	Iqce	4.45668	Vta1	2.80044	Dusp16	3.0398
B3gnt1	3.66345	Sp110	2.74466	Slc38a2	3.35516	Nt5c3l	3.1467	Pla2g15	4.16567	Cluap1	3.9084	Mfsd7b	7.84952	Umps	2.85336	NA	4.13247	NA	2.77824
Glt8d1	3.996	Myb	3.45894	Brf1	5.54092	Clec2e	2.83994	Tiam1	4.88501	Rpl31	6.87076	Fbxl18	2.77554	Map3k3	3.29006	Mfsd10	7.37115	Tmed7	3.94127
NA	5.02059	Prkab2	3.53206	A430042F24Rik	2.81409	Gtf2ird2	3.71222	Rab19	3.08275	NA	2.78091	Cinp	3.99897	Mlxip	5.13897	Tssc4	3.43672	Copz2	3.07027
Lgals8	5.79516	Umps	3.7056	Kcng2	2.93929	Atp5j	3.5293	Casp4	2.97814	Mcph1	2.90084	NA	4.39694	Lipt2	2.7261	Mrpl44	4.80944	Pygb	3.73458
NA	4.44223	Trim35	3.04735	Polg2	4.46626	Btk	3.48262	Ugcg	4.21125	Tmem17	3.81014	Mospd1	3.32317	Ppp1r13b	3.49299	Abcb8	3.74554	Btk	4.95863
Btc	3.62412	Rgs8	3.60895	Fto	2.95732	Arl2bp	3.50522	Grk6	2.80266	2310008H09Rik	3.46125	Mrpl16	4.9398	Stat5a	5.55026	Map3k14	2.99649	Pon3	4.70061
Sigirr	5.63451	Adam17	4.07326	A130086G11Rik	3.23857	Nlrc5	3.60824	Oas3	3.3776	Lrsam1	4.0895	Gtf3c5	3.30917	Appl1	4.53406	Lmnb2	3.89336	Ftl1	5.62709
Slc29a3	5.88065	Ctnnbip1	4.5704	Casp9	6.32343	1810020D17Rik	3.38216	Slc9a6	2.86117	Arrdc4	3.70774	Rfc4	4.38968	Man1c1	2.75064	Rdh1	2.73648	Cited2	3.72717
NA	7.02736	NA	3.62888	Rassf1	6.3846	H2afv	4.46127	Slc35e1	3.37374	Rad9b	3.25989	9430038I01Rik	4.00858	Atg9b	3.08892	Atg16l2	3.83454	NA	5.57771
Nkpd1	4.24722	Naa16	4.66416	Urod	6.97609	NA	3.95408	H2-D1	4.90499	Egfl7	4.08127	Rpa2	5.37926	Tjap1	3.11396	Id2	2.65265	Cryba4	3.85199
Casp8	6.59808	Usp3	5.25221	Zc3h12b	3.74168	Fam78a	3.12806	Atp5h	4.44471	NA	3.81332	Fam20b	3.25084	Pygl	4.54736	Nqo2	3.87669	Lrmp	4.26008
NA	4.84102	Lipo1	4.67627	Ralgps2	3.43038	0610030E20Rik	3.13426	Bub1b	3.22567	Ccdc124	3.55768	Trmt1	3.01243	Pik3cd	2.93067	1700113I22Rik	3.64316	Samd9l	5.73844
Clec2d	6.73877	NA	2.62385	Stim1	2.60628	Mnd1	4.17407	Tet2	3.60444	Phlda3	3.28637	Lrpprc	3.20668	Mtf2	5.49713	Gm5465	4.72856	Copz2	3.56056
Mxd4	8.65817	Hbb-b2	2.9623	Tsc22d1	2.63315	Ncl	3.94614	Birc5	4.01418	Mrps18b	3.38359	Zfp639	7.44372	Adi1	5.27212	NA	3.42502	Fxc1	3.90431
Tob1	2.83553	Zfp367	5.81069	Ankrd12	3.56072	Cdc37	3.00871	Tec	3.23719	Polr1e	4.23351	NA	3.70605	Lpar2	3.17381	Sec63	5.72237	Mapk1ip1l	3.99298
Cwf19l2	3.97263	NA	3.90119	Cyp2d22	4.47296	Zfp367	3.42084	Arpc2	2.89	NA	3.10664	Snora65	3.33712	Dpep2	3.89485	Cd33	3.1893	Mad2l1bp	3.91987
Bcas1	2.85472	Echs1	7.21841	Hist1h4a	4.14479	Flcn	4.07039	Mlst8	3.83241	Tab3	4.46087	Pitpnm2	3.89564	Phpt1	4.89414	Mtmr3	4.32098	NA	3.0826
Arhgef39	6.13359	Il15	3.57816	Fyb	2.88637	Mynn	3.80042	Ubtd1	2.92287	Orc4	4.1087	Tsr1	2.74868	Fmnl1	3.29214	Lmf1	5.11742	Tbx22	4.41932
BC068157	4.15092	Zfp62	3.07694	Fbxo25	3.61512	Zfp12	3.65679	0610010K14Rik	3.08199	Eftud2	5.11459	Msl2	3.78983	NA	3.08031	Ndufab1	2.83324	NA	2.76713
Elovl6	6.22556	Tspyl3	6.42521	NA	3.23198	Tfdp2	3.31486	Hcls1	3.45846	Hist1h4j	2.98449	Rffl	3.33928	H47	4.73098	Ufsp2	3.79033	Ap2s1	4.67861
Nisch	4.18136	Plp2	3.34057	NA	3.6331	Znrd1	3.96943	Nadk	4.87393	Rars2	6.23669	Nif3l1	4.19425	Prkcd	4.02969	Pcyt1a	2.67348	NA	6.15047
D2Bwg1423e	5.18852	Morn2	3.57516	4632427E13Rik	2.871	Nde1	4.5785	Gnai2	3.94141	Coq7	3.64002	Zcchc3	3.88385	Cd300a	3.41924	Lrrc33	7.13246	Pkp4	6.44981
Erp27	5.07867	Gpr125	4.13593	Sin3a	2.72847	4632411B12Rik	3.31884	Nde1	3.65573	Cyhr1	3.43655	Pmf1	4.79864	Cd8b1	4.69672	Sc5d	3.06491	Cdc27	3.69351
B3gntl1	4.68267	Pafah1b3	4.61329	Zfp472	3.99013	Prkar1a	5.00663	NA	3.91711	Spry4	4.10433	Ctdp1	2.9094	Ugp2	4.51898	Ndufb5	3.03718	Tmem41b	3.48708
Hhat	3.40228	Gusb	4.20439	Zfp119a	4.14621	Rb1	3.33552	Lass5	3.75908	NA	3.49316	Angptl4	4.2217	Mfsd10	5.54236	Zfp608	2.63446	Parm1	2.71836
Msl3l2	5.10346	Smarcad1	5.4384	Dach1	3.44851	3830406C13Rik	3.22432	H2-DMa	3.31649	Trub1	3.25252	NA	3.29533	Cenpb	4.80988	NA	3.68826	Tspan4	4.3797
Phldb1	3.23664	Ydjc	3.27282	Wdr60	3.64274	Eml4	3.31366	Nadk	4.10853	Msx3	2.68744	Ccng1	4.79487	1700123O20Rik	5.38123	Ssr2	4.95868	Mid1ip1	5.25485
NA	3.48249	Nr1d2	3.65713	Ttbk2	2.62946	B4galnt1	3.00111	Mfge8	2.96586	Prdx2	5.84627	F2	4.43502	Pepd	2.83816	2210009G21Rik	3.23276	Atp6v0d1	6.21778
Asgr1	5.86114	Phf20	6.90883	Fam13b	5.72904	Tram1	4.33028	Srgn	2.8311	BC027231	3.67906	Rpap1	4.04614	Spag4	3.72399	Abi1	2.70993	Kcnk5	2.80492
Acot7	6.7219	NA	3.72005	Hist1h2be	3.15965	Akap9	3.22542	Diap1	2.79245	Pigq	3.85435	Pla2g4b	3.76183	Rbm4b	4.08745	Zfp184	4.26073	Mast2	3.83007
Rnpep	3.49305	Hmga1	4.44087	Cnp	3.47328	Nudt6	3.44284	Tagap	4.32901	NA	2.63613	Mybbp1a	2.67859	Vill	3.27605	Pqlc3	2.78579	Fert2	3.17621
Wdr31	4.37073	4732423E21Rik	3.97156	Slc12a6	5.19141	Ppm1k	3.23291	NA	3.1205	Fcf1	5.60151	Setd4	3.76601	Tbc1d2b	3.97512	Phka2	4.4764	Mib1	3.87556
NA	3.5475	NA	3.61906	Pdik1l	4.14785	Pgm2	5.31271	H2-K1	3.14874	Nasp	3.16239	Mmachc	2.9265	Cd320	2.93489	Fam113a	2.93668	Hk1	3.86699
Rbbp9	6.74764	Tiam2	4.12874	Tprgl	5.58882	Nde1	3.62143	Nucb1	4.83949	Aifm1	3.79206	Coq10b	3.76556	Cep97	3.10747	Hdac5	3.19103	Stat3	3.48733
Rilpl2	4.27403	Glud1	2.98018	Rgs9bp	3.45584	Snrpb	4.45161	H2-Ke6	4.46698	Mmd	5.87282	Sgol1	6.04649	Mcm3	4.88792	Cldn7	3.33579	Stard8	3.80273
NA	3.3994	NA	4.27847	Rhbdl2	2.63466	Mtap	4.08852	Marveld1	2.93488	Tbccd1	3.509	Pdss1	5.18995	1700019N12Rik	3.38052	Lepre1	3.32825	Btg3	3.83441
Rnf130	6.75418	Gm10033	4.35418	Srr	3.8429	Kif22	3.4962	NA	3.7337	Dhx29	3.61927	Abcf1	3.02949	Kif13b	3.41931	NA	2.61899	Col4a3bp	4.57853
NA	3.28413	Klhl24	4.24229	Arfrp1	2.87915	Cdk2	3.21257	Celf2	4.33284	1190002N15Rik	4.03796	Isca2	3.49722	Ccdc106	3.126	Top1mt	3.61764	Yod1	3.30669
Ppic	4.36804	Pdxp	6.45445	Ptp4a3	3.01169	Bcl11a	3.73266	Herc1	2.97447	Zfp526	3.21845	NA	3.60655	Ifi47	2.77698	Cflar	3.83011	Nsf	3.11957
Acot7	6.85088	F2rl1	3.68562	Suv420h1	3.94721	Oxct1	3.93032	Numb	4.45711	NA	3.19922	Ruvbl1	4.14529	Tax1bp1	3.68204	Slc35e1	4.63376	Ubxn2a	3.10567
Vezt	3.32052	Rfwd3	7.26655	Srgn	4.09485	Zrsr2	3.45122	Gnb2	3.99384	Tex10	4.22442	B3galnt2	2.83003	Tlr4	2.87056	Idh2	3.43083	Add3	2.70481
Tmsb10	6.02732	Ola1	3.84041	Ifit2	2.99824	Dmrta2	3.25317	Ndel1	4.62015	Cd320	2.97886	NA	5.1281	Lamp2	2.87554	C130026I21Rik	3.94648	6030429G01Rik	3.10291
Pik3cg	6.31028	Ugp2	5.82446	Traf2	3.20932	Sbk1	2.82694	Cenpb	3.59832	Fam82a2	4.82264	Socs7	3.72486	Sp100	3.67462	Bfar	4.21088	Dnajc16	2.84894
Chd9	3.57199	NA	4.26487	NA	2.77303	NA	2.89731	Lat2	3.96851	Grhpr	5.48735	Kctd6	4.29311	O3far1	3.74799	Trappc2l	5.09212	Il4ra	4.08376
Ada	3.39343	NA	3.19126	Slc25a24	3.49471	6720463M24Rik	3.71529	Was	4.70729	Dars2	3.75278	Tex9	3.62667	Rnd2	3.85126	Trerf1	3.06122	NA	3.28206
Abcd3	3.32294	Smg1	2.89398	Cyb561d1	4.63439	Rgl2	3.77115	Pfn1	4.40324	Diexf	4.19074	Nmnat3	3.0867	Usp3	3.99206	Top3b	4.024	Elovl1	6.99862
Pgm2	4.88255	Ythdf3	3.8016	Tesk1	4.11993	Agl	3.51635	Fzr1	4.60102	Taf10	6.14421	Ddx28	3.85535	Casp7	4.47765	NA	3.81934	4833439L19Rik	3.94582
Gkap1	5.47379	NA	5.16117	Gab1	5.05096	Stx4a	3.37059	Cit	2.86407	Prpf3	3.16919	Polr1a	3.22478	Slc44a2	6.18864	Pdlim2	4.26114	Renbp	4.41205
Ankrd10	3.35901	Hsd17b11	3.11412	Rad52	4.47017	Fads1	2.9975	Gtpbp2	3.31736	Exosc2	2.91819	Coq10b	3.2933	Ankrd28	4.09273	Esr1	3.46252	Bin1	3.15721
NA	5.08993	Lrp4	2.99479	Rhbdd2	3.3686	NA	3.04711	Wls	2.83577	Zfp446	3.34318	2310003C23Rik	5.89273	Zfp874b	3.44543	Tmco4	3.30042	Epor	3.97752
Edem2	5.97863	NA	9.38456	Fastkd1	2.73959	NA	4.49817	Zic2	3.14771	Prickle4	3.59391	Mre11a	3.95955	Pkig	3.34069	Swap70	4.3381	NA	3.34551
Ndrg1	3.77613	Plekha2	5.9252	Zscan21	4.07929	2310046K01Rik	2.91363	Arsg	2.87861	Gps1	2.73106	Abcf2	3.57133	2310004I24Rik	5.36327	Fdps	3.82106	Tmem66	3.85858
Phf13	3.82399	Lipt2	4.08084	Nipbl	4.75235	Taf1d	3.02625	Stxbp2	4.35291	NA	2.8208	Dcaf4	6.12625	Panx1	4.20428	Marcks	3.86297	Ostm1	5.21947
Paox	4.76454	H2-Oa	4.07924	Ccdc61	3.12623	Lig1	2.89804	Xpr1	3.10709	Lsm12	3.13167	Ppp4r1l-ps	3.66534	Tbc1d5	4.71009	Vps13c	3.13412	Mccc1	2.82333
Os9	2.96264	Chchd2	3.14565	Ccnt2	4.31946	6330403M23Rik	3.26678	Miip	3.21514	NA	2.92479	Nfe2l2	3.71599	Irak1	5.18673	Psmb8	4.96565	Mtmr14	5.13576
Sox4	2.92878	Pkn1	4.50868	Patz1	3.61925	Wbp2	4.78707	Ckap5	2.83865	Abhd1	3.63141	Trmt12	3.00535	Tcea2	4.40086	Fmnl3	3.37935	Crebl2	3.60303
2610305D13Rik	3.58738	Neurl3	4.0441	NA	3.03048	Pcbd2	4.27756	Dpep2	2.99775	Atr	3.74015	NA	4.85757	Tmed4	5.75544	Klhl5	2.82511	Stat4	3.41
NA	2.87494	NA	4.19931	Tom1l1	2.69473	Mex3a	3.5102	Ugp2	3.32214	Tmem14c	3.63229	Brf1	5.54201	Cep55	2.6987	NA	3.79682	Sepx1	2.72034
Srr	4.48359	Ikzf1	7.17523	Tet1	3.13431	NA	2.92195	H2afv	4.02325	Ptar1	3.12515	Fancm	4.42918	Flnb	3.57993	NA	3.90463	Cercam	4.3116
Rfx7	2.63642	NA	3.02124	2810025M15Rik	5.2542	Ppap2c	4.01924	H2-K2	5.87778	Ipo5	4.73946	Bccip	5.1789	Aph1a	3.56395	Zfp738	3.22479	Myh9	5.72022
Dmtf1	6.27585	Mmp11	4.45297	Chka	2.63917	Tmem19	2.8278	Mlst8	4.43536	Nacc2	4.46113	Scamp4	6.26504	Sox12	3.85688	NA	3.08659	Ormdl3	5.11479
NA	4.04003	Bzw2	5.18652	Kcnab2	6.14531	Puf60	5.77783	Rb1	3.49286	Rnf113a1	4.23391	NA	3.07444	NA	5.50626	Rrbp1	5.13408	Tmem50b	3.14343
Rnls	4.72705	3010003L21Rik	4.10685	Clk4	4.90691	Ttc5	4.06756	Rasa3	3.46254	Zfp553	3.07699	A730008H23Rik	3.95074	C85492	4.39753	Kif1b	2.64118	Auh	3.51423
NA	3.31473	Hdac5	3.6221	Zfp747	3.76717	Cdc20	2.89271	NA	3.10129	Wbscr22	2.69557	Nek1	5.23218	Elf4	4.45184	Ednrb	3.68843	Flna	5.74649
Ivns1abp	8.24941	Gjb3	2.94973	1810030N24Rik	5.82011	Hsd3b7	3.31071	Spn	3.04243	Fam109a	2.95812	Polr3h	4.11597	Tcea2	3.53211	Tbc1d7	4.61724	BC005537	3.31041
NA	6.57014	Ptbp1	3.48781	Fzd6	3.6557	Tmem106c	3.49037	Smap2	4.14182	Cercam	3.97885	Rhot2	3.41874	Tmem198b	3.89967	Malt1	3.38383	Hipk2	3.2702
Pla2g15	6.72275	Mtf2	6.98519	Wasl	4.60075	Ift52	3.46442	Hsd3b7	3.21515	Ribc1	2.73415	Cenpn	5.12679	NA	3.49379	Itsn1	4.07426	Gal3st2	3.70484
Nfatc1	5.01137	Nfic	5.69578	Zfp865	2.97644	Rb1	3.54294	Inpp5k	2.80296	Ddx51	4.05004	Ndufb9	3.40793	Hes6	2.7765	Sgca	4.39207	Yod1	4.56029
Pim3	5.11022	Grcc10	5.87881	Pcsk4	3.58562	2210013O21Rik	4.32892	Cbfb	4.93282	Ddx27	4.97076	Afmid	2.95943	NA	3.65313	Tuba4a	3.81904	Tspan12	6.0265
Sntb2	4.13614	Rab34	4.40167	Pcmt1	7.03168	Frmd4a	3.24746	Cdca3	3.94124	NA	3.91045	Srsf10	3.63755	Cdc14a	4.66351	1700025K23Rik	2.87695	Sec63	5.03778
Ttc3	3.70382	NA	2.9033	Ilf2	3.20225	Ccdc111	3.07475	Ptpn6	3.54344	F2	3.95474	Fitm2	3.79433	Satb1	2.80602	1110021J02Rik	4.76997	Syne1	3.60815
NA	5.03742	Ripk1	6.11609	Smad3	4.61827	Zzz3	4.01982	Triobp	3.36665	Zfp280d	4.23035	Cnp	3.45828	Dbp	4.52088	Actr3	5.16409	Fam53b	3.94722
[truncated: 5,767 more rows]
