# Supplementary material for: Early Lineage Priming by Trisomy of Erg Leads to Myeloproliferation in a Down Syndrome Model
Source: PLoS Genet. 2015 May 14;11(5):e1005211. doi: 10.1371/journal.pgen.1005211 (PMC4431731; doi:10.1371/journal.pgen.1005211)
Supplement: S5 Table — See also Fig 5. (XLSX) [file pgen.1005211.s005.xlsx]

## Sheet: DShsc vs normal hsc DE Genes
AffyID	Gene Names	Symbol	Ensembl	logFC	AveExpr	t	adj.P.Val
209959_at	nuclear receptor subfamily 4, group A, member 3	NR4A3	ENSG00000119508	2.91343	6.39602	23.5108	0.00298655
206919_at	ELK4, ETS-domain protein (SRF accessory protein 1)	ELK4	ENSG00000158711	2.35266	5.9362	20.1727	0.00326798
241529_at	NA	NA	NA	3.08364	6.26991	19.6555	0.00326798
1554899_s_at	Fc fragment of IgE, high affinity I, receptor for; gamma polypeptide	FCER1G	ENSG00000158869	4.66409	8.49142	19.0348	0.00326798
1557321_a_at	calpain 14	CAPN14	ENSG00000214711	2.68134	5.64291	17.9988	0.00354221
204161_s_at	ectonucleotide pyrophosphatase/phosphodiesterase 4 (putative)	ENPP4	ENSG00000001561	2.88272	5.8957	17.607	0.00354221
235458_at	hepatitis A virus cellular receptor 2	HAVCR2	ENSG00000135077	2.69386	5.93433	17.3613	0.00354221
239123_at	TSC22 domain family, member 1	TSC22D1	ENSG00000102804	2.28766	5.94774	16.4794	0.00444988
202643_s_at	tumor necrosis factor, alpha-induced protein 3	TNFAIP3	ENSG00000118503	2.33295	6.95458	15.6919	0.00555111
239823_at	NA	NA	NA	2.15196	5.98712	15.0743	0.0065925
209191_at	tubulin, beta 6 class V	TUBB6	ENSG00000176014	4.00326	10.6989	14.6258	0.00723675
207463_x_at	protease, serine, 3	PRSS3	ENSG00000010438	3.45632	9.41803	14.401	0.00723675
1563473_at	NA	NA	NA	2.37388	6.32782	14.2239	0.00723675
204285_s_at	phorbol-12-myristate-13-acetate-induced protein 1	PMAIP1	ENSG00000141682	3.6426	6.95609	14.1624	0.00723675
228193_s_at	regulator of cell cycle	RGCC	ENSG00000102760	4.91586	9.05143	13.7033	0.00833567
222750_s_at	steroid 5 alpha-reductase 3	SRD5A3	ENSG00000128039	3.07398	9.21367	13.6066	0.00833567
205402_x_at	protease, serine, 2 (trypsin 2)	PRSS2	NA	4.23394	9.93081	12.7	0.0123464
212371_at	PPPDE peptidase domain containing 1	PPPDE1	ENSG00000121644	2.59937	8.51788	12.6277	0.0123464
234993_at	abhydrolase domain containing 13	ABHD13	ENSG00000139826	2.69165	6.27257	12.23	0.0145461
236358_at	NA	NA	NA	2.44375	9.47605	12.0802	0.0150268
218826_at	solute carrier family 35, member F2	SLC35F2	ENSG00000110660	2.52072	5.99927	11.728	0.0162593
215395_x_at	NA	NA	NA	4.03238	9.7271	11.7276	0.0162593
226155_at	family with sequence similarity 160, member B1	FAM160B1	ENSG00000151553	1.44586	6.2675	11.6974	0.0162593
207677_s_at	neutrophil cytosolic factor 4, 40kDa	NCF4	ENSG00000100365	2.01418	7.65237	11.3987	0.0178998
233255_s_at	basic, immunoglobulin-like variable motif containing	BIVM	ENSG00000134897	3.18797	7.74565	11.3913	0.0178998
213421_x_at	protease, serine, 3	PRSS3	ENSG00000010438	3.53576	9.53524	11.1203	0.0200887
206584_at	lymphocyte antigen 96	LY96	ENSG00000154589	3.45178	6.5087	11.0521	0.0200887
225195_at	DPH3, KTI11 homolog (S. cerevisiae)	DPH3	ENSG00000154813	4.07482	8.13057	11.0119	0.0200887
229221_at	CD44 molecule (Indian blood group)	CD44	ENSG00000026508	2.43354	6.65361	10.9202	0.0205209
205888_s_at	janus kinase and microtubule interacting protein 2	JAKMIP2	ENSG00000176049	3.04336	8.74156	10.7129	0.0221194
208913_at	golgi-associated, gamma adaptin ear containing, ARF binding protein 2	GGA2	ENSG00000103365	1.93899	8.5484	10.6926	0.0221194
1554571_at	amyloid beta (A4) precursor protein-binding, family B, member 1 interacting protein	APBB1IP	ENSG00000077420	1.18486	5.45376	10.6422	0.0221194
219128_at	chromosome 2 open reading frame 42	C2orf42	ENSG00000115998	2.71096	8.42688	10.4199	0.024542
217905_at	minichromosome maintenance complex binding protein	MCMBP	ENSG00000197771	3.49272	7.85097	10.3843	0.024542
220658_s_at	aryl hydrocarbon receptor nuclear translocator-like 2	ARNTL2	ENSG00000029153	2.61231	7.27519	10.3049	0.0250993
1555803_a_at	chromosome 11 open reading frame 57	C11orf57	ENSG00000150776	2.40698	6.99906	10.1937	0.0255503
201689_s_at	tumor protein D52	TPD52	ENSG00000076554	2.57374	5.81654	10.1614	0.0255503
229024_at	NA	NA	NA	2.98295	7.89685	10.1287	0.0255503
244757_at	NA	NA	NA	2.30968	5.80884	10.1125	0.0255503
1557522_x_at	NA	NA	NA	2.61364	7.70415	9.95796	0.0272084
239237_at	uncharacterized LOC100506776	LOC100506776	NA	2.56334	6.25169	9.94286	0.0272084
213479_at	neuronal pentraxin II	NPTX2	ENSG00000106236	2.9276	6.02356	9.87488	0.0272349
238063_at	transmembrane protein 154	TMEM154	ENSG00000170006	1.05913	5.64569	9.87061	0.0272349
202910_s_at	CD97 molecule	CD97	ENSG00000123146	1.05632	6.62598	9.82207	0.0275042
203367_at	dual specificity phosphatase 14	DUSP14	ENSG00000161326	2.40907	8.40576	9.65388	0.0296635
1553808_a_at	NK2 homeobox 3	NKX2-3	ENSG00000119919	-0.793689	5.72647	-9.64637	0.0296635
216470_x_at	NA	NA	NA	3.43061	9.9173	9.56696	0.0306701
208078_s_at	NA	NA	NA	3.38499	7.41264	9.51523	0.0311308
217879_at	cell division cycle 27 homolog (S. cerevisiae)	CDC27	ENSG00000004897	2.31453	8.82923	9.36359	0.0339195
1555978_s_at	NA	NA	NA	1.10812	5.84939	9.24314	0.0362117
229937_x_at	leukocyte immunoglobulin-like receptor, subfamily B (with TM and ITIM domains), member 1	LILRB1	ENSG00000104972	1.32203	5.71419	9.14975	0.0376191
224204_x_at	aryl hydrocarbon receptor nuclear translocator-like 2	ARNTL2	ENSG00000029153	2.33834	7.58009	9.13545	0.0376191
201325_s_at	epithelial membrane protein 1	EMP1	ENSG00000134531	2.11016	7.80243	9.09895	0.0378966
218723_s_at	regulator of cell cycle	RGCC	ENSG00000102760	4.23835	8.5235	9.03979	0.0388281
225685_at	CDC42 effector protein (Rho GTPase binding) 3	CDC42EP3	ENSG00000163171	3.85235	8.94636	8.93414	0.0402472
231183_s_at	jagged 1	JAG1	ENSG00000101384	1.78687	8.10472	8.92213	0.0402472
211444_at	NA	NA	NA	2.73566	7.07459	8.91663	0.0402472
230563_at	RasGEF domain family, member 1A	RASGEF1A	ENSG00000198915	3.31693	6.33522	8.88152	0.0402472
224276_at	zinc finger protein 33A	ZNF33A	ENSG00000189180	1.17933	5.59041	8.87032	0.0402472
228728_at	chromosome 7 open reading frame 58	C7orf58	ENSG00000106034	0.859637	5.35298	8.84144	0.040433
225881_at	solute carrier family 35, member B4	SLC35B4	ENSG00000205060	4.48932	8.91706	8.75514	0.0413208
230535_s_at	ATP synthase, H+ transporting, mitochondrial F1 complex, epsilon subunit	ATP5E	ENSG00000124172	2.40947	7.18724	8.75139	0.0413208
212192_at	potassium channel tetramerisation domain containing 12	KCTD12	ENSG00000178695	4.59108	8.29712	8.7469	0.0413208
204849_at	transcription factor-like 5 (basic helix-loop-helix)	TCFL5	ENSG00000101190	3.20374	8.37188	8.70796	0.0413849
227553_at	phosphoinositide-3-kinase, regulatory subunit 5	PIK3R5	ENSG00000141506	0.800156	6.03573	8.70322	0.0413849
204232_at	Fc fragment of IgE, high affinity I, receptor for; gamma polypeptide	FCER1G	ENSG00000158869	4.85164	8.34401	8.63288	0.0426655
201662_s_at	acyl-CoA synthetase long-chain family member 3	ACSL3	ENSG00000123983	3.41452	10.2654	8.62276	0.0426655
216834_at	regulator of G-protein signaling 1	RGS1	ENSG00000090104	5.43248	5.93432	8.5018	0.0461019
218676_s_at	phosphatidylcholine transfer protein	PCTP	ENSG00000141179	2.2415	8.15158	8.4577	0.0469473
243947_s_at	NA	NA	NA	2.56644	6.13397	8.42742	0.0469473
228570_at	BTB (POZ) domain containing 11	BTBD11	ENSG00000151136	1.84734	7.95039	8.42219	0.0469473
1559893_at	coiled-coil domain containing 75	CCDC75	ENSG00000152133	2.3133	7.85814	8.273	0.0520038
200928_s_at	RAB14, member RAS oncogene family	RAB14	ENSG00000119396	3.82636	6.90355	8.23858	0.0526796
228142_at	ubiquinol-cytochrome c reductase, complex III subunit X	UQCR10	ENSG00000184076	2.34817	8.9018	8.22179	0.0526796
230592_at	NSL1, MIND kinetochore complex component, homolog (S. cerevisiae)	NSL1	ENSG00000117697	2.72243	7.51624	8.1546	0.0542933
224377_s_at	RAB18, member RAS oncogene family	RAB18	ENSG00000099246	3.33006	9.13006	8.15004	0.0542933
234994_at	transmembrane protein 200A	TMEM200A	ENSG00000164484	3.87391	5.87855	8.11914	0.0545182
204622_x_at	nuclear receptor subfamily 4, group A, member 2	NR4A2	ENSG00000153234	3.64778	7.33945	8.11225	0.0545182
202859_x_at	interleukin 8	IL8	ENSG00000169429	5.39925	6.7547	8.08728	0.0549131
229844_at	forkhead box P1	FOXP1	ENSG00000114861	2.34857	7.51655	7.98966	0.0586551
221211_s_at	chromosome 21 open reading frame 7	C21orf7	ENSG00000156265	2.74008	6.08724	7.93713	0.0600398
207610_s_at	egf-like module containing, mucin-like, hormone receptor-like 2	EMR2	ENSG00000127507	2.0227	6.44573	7.93042	0.0600398
226233_at	beta-1,3-N-acetylgalactosaminyltransferase 2	B3GALNT2	ENSG00000162885	2.3047	8.53167	7.84144	0.0637889
221503_s_at	karyopherin alpha 3 (importin alpha 4)	KPNA3	ENSG00000102753	3.06051	9.28928	7.70621	0.070484
202562_s_at	chromosome 14 open reading frame 1	C14orf1	ENSG00000133935	2.53417	10.5157	7.69163	0.0705064
202088_at	solute carrier family 39 (zinc transporter), member 6	SLC39A6	ENSG00000141424	1.99085	11.103	7.63807	0.0723447
201280_s_at	disabled homolog 2, mitogen-responsive phosphoprotein (Drosophila)	DAB2	ENSG00000153071	2.53199	5.74522	7.63304	0.0723447
1560396_at	kelch-like 6 (Drosophila)	KLHL6	ENSG00000172578	2.5417	6.62212	7.56835	0.0727394
209418_s_at	THO complex 5	THOC5	ENSG00000100296	-2.25517	9.20993	-7.5567	0.0727394
1556061_at	ribonuclease P/MRP 30kDa subunit	RPP30	ENSG00000148688	1.83166	7.2312	7.555	0.0727394
209797_at	canopy 2 homolog (zebrafish)	CNPY2	ENSG00000257727	2.05277	8.33446	7.54997	0.0727394
201565_s_at	inhibitor of DNA binding 2, dominant negative helix-loop-helix protein	ID2	ENSG00000115738	4.49644	9.10339	7.54964	0.0727394
235670_at	syntaxin 11	STX11	ENSG00000135604	0.849306	6.03945	7.53291	0.0727394
223115_at	mediator complex subunit 17	MED17	ENSG00000042429	1.69283	7.76638	7.52116	0.0727394
235793_at	NA	NA	NA	2.59037	8.75127	7.51842	0.0727394
236242_at	NA	NA	NA	1.14845	6.73102	7.51002	0.0727394
218137_s_at	small ArfGAP 1	SMAP1	ENSG00000112305	2.68679	11.3137	7.49489	0.0729224
216248_s_at	nuclear receptor subfamily 4, group A, member 2	NR4A2	ENSG00000153234	3.60595	5.82537	7.46939	0.0737647
236610_at	NA	NA	NA	2.45486	6.22645	7.39435	0.0778702
235566_at	TATA element modulatory factor 1	TMF1	ENSG00000144747	1.28643	5.0838	7.31443	0.081847
208732_at	RAB2A, member RAS oncogene family	RAB2A	ENSG00000104388	2.76204	10.5983	7.31359	0.081847
228856_at	zinc finger protein 747	ZNF747	ENSG00000169955	1.58475	7.552	7.21275	0.0866213
1555419_a_at	N-acylsphingosine amidohydrolase (acid ceramidase) 1	ASAH1	ENSG00000104763	1.77283	8.38561	7.20456	0.0866213
33323_r_at	stratifin	SFN	ENSG00000175793	0.804088	6.02532	7.19882	0.0866213
225835_at	solute carrier family 12 (sodium/potassium/chloride transporters), member 2	SLC12A2	ENSG00000064651	2.55094	9.62391	7.19462	0.0866213
222525_s_at	coiled-coil domain containing 25	CCDC25	ENSG00000147419	1.92817	9.68238	7.19342	0.0866213
237930_at	NA	NA	NA	-0.56344	5.60149	-7.17179	0.0874616
202632_at	NA	NA	NA	1.81217	9.6013	7.13772	0.0890566
231947_at	myc target 1	MYCT1	ENSG00000120279	-2.03322	8.18709	-7.12502	0.0890566
213297_at	NA	NA	NA	2.14778	10.6931	7.12008	0.0890566
1557813_at	NA	NA	NA	-1.91358	10.0776	-7.09772	0.0900238
215043_s_at	NA	NA	NA	-3.21416	9.2194	-7.05004	0.0930935
202224_at	v-crk sarcoma virus CT10 oncogene homolog (avian)	CRK	ENSG00000167193	2.07126	9.24386	7.02122	0.093744
226875_at	dedicator of cytokinesis 11	DOCK11	ENSG00000147251	1.43117	10.2809	7.0198	0.093744
226525_at	serine/threonine kinase 17b	STK17B	ENSG00000081320	3.01143	7.59738	6.99815	0.093744
208983_s_at	platelet/endothelial cell adhesion molecule 1	PECAM1	NA	2.33828	6.81009	6.98154	0.093744
219266_at	zinc finger protein 350	ZNF350	ENSG00000256683	2.15577	8.36333	6.96814	0.093744
1552291_at	phosphatidylinositol glycan anchor biosynthesis, class X	PIGX	ENSG00000163964	3.13874	8.6674	6.96784	0.093744
210915_x_at	T cell receptor beta constant 1	TRBC1	NA	2.22988	7.06983	6.96684	0.093744
1565254_s_at	elongation factor RNA polymerase II	ELL	ENSG00000105656	2.5071	6.23106	6.96543	0.093744
202944_at	N-acetylgalactosaminidase, alpha-	NAGA	ENSG00000198951	1.78336	8.14924	6.94559	0.0946499
225850_at	SFT2 domain containing 1	SFT2D1	ENSG00000198818	2.80201	8.77908	6.91148	0.0968199
225837_at	chromosome 12 open reading frame 32	C12orf32	NA	2.98909	10.6154	6.89393	0.0975762
238799_at	ATP synthase, H+ transporting, mitochondrial Fo complex, subunit s (factor B)	ATP5S	ENSG00000125375	1.47139	5.64793	6.83814	0.101551
213734_at	WD repeat and SOCS box containing 2	WSB2	ENSG00000176871	2.87974	8.93914	6.83155	0.101551
1554182_at	NA	NA	NA	-2.01895	6.40536	-6.82379	0.101551
205289_at	bone morphogenetic protein 2	BMP2	ENSG00000125845	2.80675	6.7538	6.81324	0.101731
209104_s_at	NHP2 ribonucleoprotein homolog (yeast)	NHP2	ENSG00000145912	1.99586	11.3417	6.76981	0.10505
202284_s_at	cyclin-dependent kinase inhibitor 1A (p21, Cip1)	CDKN1A	ENSG00000124762	2.02916	10.0927	6.74262	0.106176
1555794_at	NA	NA	NA	0.796364	5.30316	6.73655	0.106176
205308_at	zinc finger, C2HC-type containing 1A	ZC2HC1A	ENSG00000104427	1.51263	9.05433	6.73306	0.106176
228069_at	family with sequence similarity 54, member A	FAM54A	ENSG00000146410	3.10632	8.84658	6.72498	0.106176
1565579_at	NA	NA	NA	1.51345	6.42097	6.71029	0.106368
212249_at	phosphoinositide-3-kinase, regulatory subunit 1 (alpha)	PIK3R1	ENSG00000145675	0.651463	5.64436	6.70682	0.106368
209412_at	trafficking protein particle complex 10	TRAPPC10	ENSG00000160218	3.03771	8.33485	6.68705	0.107034
241824_at	NA	NA	NA	1.78288	6.17535	6.68417	0.107034
217763_s_at	RAB31, member RAS oncogene family	RAB31	ENSG00000168461	2.37189	9.93513	6.65158	0.108497
209344_at	tropomyosin 4	TPM4	ENSG00000167460	2.47991	8.10374	6.63433	0.108497
218354_at	trafficking protein particle complex 2-like	TRAPPC2L	ENSG00000167515	3.49948	9.95474	6.63429	0.108497
238846_at	tumor necrosis factor receptor superfamily, member 11a, NFKB activator	TNFRSF11A	ENSG00000141655	2.21585	5.36461	6.63428	0.108497
212103_at	karyopherin alpha 6 (importin alpha 7)	KPNA6	ENSG00000025800	1.62741	9.28989	6.62655	0.108497
1558201_s_at	solute carrier family 4 (anion exchanger), member 1, adaptor protein	SLC4A1AP	ENSG00000163798	3.21824	9.11115	6.62093	0.108497
207161_at	KIAA0087	KIAA0087	NA	4.32396	6.67652	6.61595	0.108497
209679_s_at	small cell adhesion glycoprotein	SMAGP	ENSG00000170545	2.2523	7.28398	6.55786	0.113799
238893_at	uncharacterized LOC338758	LOC338758	NA	1.38362	6.42994	6.51086	0.118159
209160_at	aldo-keto reductase family 1, member C3 (3-alpha hydroxysteroid dehydrogenase, type II)	AKR1C3	ENSG00000196139	1.47382	8.77398	6.49927	0.118649
200778_s_at	septin 2	2002-09-01	ENSG00000168385	2.62332	9.00556	6.44692	0.123875
225988_at	HECT and RLD domain containing E3 ubiquitin protein ligase 4	HERC4	ENSG00000148634	2.62663	9.22446	6.41051	0.125648
236114_at	NA	NA	NA	-2.13666	7.57057	-6.40851	0.125648
225164_s_at	eukaryotic translation initiation factor 2 alpha kinase 4	EIF2AK4	ENSG00000128829	1.65107	7.20422	6.40368	0.125648
204278_s_at	estrogen receptor binding site associated, antigen, 9	EBAG9	ENSG00000147654	-1.45977	9.63506	-6.39842	0.125648
228717_at	NA	NA	NA	2.29358	6.89497	6.39725	0.125648
230875_s_at	ATPase, class VI, type 11A	ATP11A	ENSG00000068650	3.47463	8.25812	6.39034	0.125658
207850_at	chemokine (C-X-C motif) ligand 3	CXCL3	ENSG00000163734	2.72168	7.13943	6.3773	0.125684
1554390_s_at	ARP2 actin-related protein 2 homolog (yeast)	ACTR2	ENSG00000138071	2.35801	8.45454	6.37665	0.125684
204478_s_at	RAB interacting factor	RABIF	ENSG00000183155	3.12452	7.80573	6.36939	0.125756
209103_s_at	ubiquitin fusion degradation 1 like (yeast)	UFD1L	ENSG00000070010	2.5075	10.9187	6.34749	0.127629
1552318_at	GTPase, IMAP family member 1	GIMAP1	ENSG00000213203	3.05863	6.42522	6.31285	0.129587
226993_at	NA	NA	NA	3.52245	10.4201	6.31034	0.129587
228742_at	NA	NA	NA	3.63391	8.01844	6.30341	0.129587
230098_at	PHD finger protein 20-like 1	PHF20L1	ENSG00000129292	-3.26647	8.00119	-6.30231	0.129587
243579_at	musashi homolog 2 (Drosophila)	MSI2	ENSG00000153944	2.4105	10.2645	6.29949	0.129587
218589_at	lysophosphatidic acid receptor 6	LPAR6	ENSG00000139679	2.6501	7.78325	6.29134	0.129819
205147_x_at	neutrophil cytosolic factor 4, 40kDa	NCF4	ENSG00000100365	1.43179	8.10987	6.27498	0.131101
234947_s_at	family with sequence similarity 204, member A	FAM204A	ENSG00000165669	2.20508	8.83783	6.26837	0.13115
202388_at	regulator of G-protein signaling 2, 24kDa	RGS2	ENSG00000116741	3.89323	8.71512	6.26074	0.131335
210982_s_at	major histocompatibility complex, class II, DR alpha	HLA-DRA	c(\ENSG00000206308\", \"ENSG00000204287\", \"ENSG00000228987\", \"ENSG00000227993\", \"ENSG00000226260\", \"ENSG00000230726\", \"ENSG00000234794\")"	-1.30377	8.52447	-6.22737	0.134777
202437_s_at	cytochrome P450, family 1, subfamily B, polypeptide 1	CYP1B1	ENSG00000138061	4.72428	5.98238	6.21905	0.134777
221676_s_at	coronin, actin binding protein, 1C	CORO1C	ENSG00000110880	2.05759	9.16448	6.21608	0.134777
203281_s_at	ubiquitin-like modifier activating enzyme 7	UBA7	ENSG00000182179	1.20203	7.47774	6.19068	0.137375
202786_at	serine threonine kinase 39	STK39	ENSG00000198648	3.03265	8.94478	6.1673	0.139227
236155_at	zinc finger, CCHC domain containing 6	ZCCHC6	ENSG00000083223	2.78574	7.7121	6.16526	0.139227
241819_at	tumor necrosis factor (ligand) superfamily, member 8	TNFSF8	ENSG00000106952	1.50856	6.50603	6.13565	0.141943
227747_at	myelin protein zero-like 3	MPZL3	ENSG00000160588	0.99392	7.31099	6.13408	0.141943
218833_at	sterile alpha motif and leucine zipper containing kinase AZK	ZAK	ENSG00000091436	1.60831	7.64906	6.10693	0.144772
208972_s_at	ATP synthase, H+ transporting, mitochondrial Fo complex, subunit C1 (subunit 9)	ATP5G1	ENSG00000159199	1.4066	12.0692	6.10272	0.144772
211796_s_at	NA	NA	NA	2.81621	8.90014	6.08726	0.145438
200849_s_at	adenosylhomocysteinase-like 1	AHCYL1	ENSG00000168710	1.81721	8.95852	6.08678	0.145438
230724_s_at	chromosome 11 open reading frame 57	C11orf57	ENSG00000150776	2.85386	7.35039	6.07798	0.145901
212396_s_at	KIAA0090	KIAA0090	ENSG00000127463	2.00752	9.25965	6.04857	0.149424
235379_at	uncharacterized LOC100506114	LOC100506114	NA	1.58605	7.86732	6.02031	0.152622
204404_at	solute carrier family 12 (sodium/potassium/chloride transporters), member 2	SLC12A2	ENSG00000064651	2.53684	8.38489	6.01647	0.152622
219299_at	tRNA methyltransferase 12 homolog (S. cerevisiae)	TRMT12	ENSG00000183665	1.48538	9.09242	6.00136	0.153843
219625_s_at	collagen, type IV, alpha 3 (Goodpasture antigen) binding protein	COL4A3BP	ENSG00000113163	3.71069	9.86495	5.99771	0.153843
200727_s_at	ARP2 actin-related protein 2 homolog (yeast)	ACTR2	ENSG00000138071	2.79865	8.45565	5.98865	0.154417
219216_at	Ewing tumor-associated antigen 1	ETAA1	ENSG00000143971	2.78975	8.58564	5.98223	0.154585
225725_at	zinc finger, matrin-type 3	ZMAT3	ENSG00000172667	1.9138	8.79588	5.97274	0.154634
209876_at	G protein-coupled receptor kinase interacting ArfGAP 2	GIT2	ENSG00000139436	1.47028	6.42924	5.97134	0.154634
1569558_at	NA	NA	NA	-0.451439	5.89742	-5.94365	0.15819
226272_at	RCAN family member 3	RCAN3	ENSG00000117602	3.10132	8.7864	5.92783	0.158362
1554114_s_at	slingshot homolog 2 (Drosophila)	SSH2	ENSG00000141298	1.24544	5.82065	5.92721	0.158362
200993_at	importin 7	IPO7	ENSG00000205339	1.6572	9.11214	5.92708	0.158362
201548_s_at	lysine (K)-specific demethylase 5B	KDM5B	ENSG00000117139	-1.96525	8.78561	-5.92084	0.158545
225593_at	LSM10, U7 small nuclear RNA associated	LSM10	ENSG00000181817	1.47211	8.71171	5.90546	0.160217
224587_at	SUB1 homolog (S. cerevisiae)	SUB1	ENSG00000113387	2.64705	11.2117	5.88255	0.162751
243910_x_at	NA	NA	NA	-3.44164	8.55241	-5.8715	0.162751
218101_s_at	NADH dehydrogenase (ubiquinone) 1, subcomplex unknown, 2, 14.5kDa	NDUFC2	ENSG00000151366	1.82428	11.2905	5.86903	0.162751
226348_at	NA	NA	NA	2.9127	9.06578	5.86631	0.162751
229864_at	chromosome 3 open reading frame 75	C3orf75	ENSG00000163832	2.5282	8.42204	5.8652	0.162751
223309_x_at	patatin-like phospholipase domain containing 8	PNPLA8	ENSG00000135241	2.16644	8.50402	5.85054	0.163419
224206_x_at	myoneurin	MYNN	ENSG00000085274	3.34739	9.07349	5.84147	0.163419
219330_at	vang-like 1 (van gogh, Drosophila)	VANGL1	ENSG00000173218	0.944483	6.69652	5.83755	0.163419
217670_at	ribosomal protein, large, P2	RPLP2	ENSG00000177600	-1.02877	6.33724	-5.83363	0.163419
202939_at	zinc metallopeptidase (STE24 homolog, S. cerevisiae)	ZMPSTE24	ENSG00000084073	1.95951	9.13351	5.82845	0.163419
212981_s_at	family with sequence similarity 115, member A	FAM115A	ENSG00000198420	2.45666	7.50837	5.82166	0.163419
224049_at	potassium channel, subfamily K, member 17	KCNK17	ENSG00000124780	2.53284	7.01752	5.81559	0.163419
208673_s_at	serine/arginine-rich splicing factor 3	SRSF3	ENSG00000112081	1.20986	12.3763	5.81269	0.163419
206565_x_at	glucuronidase, beta pseudogene	SMA4	NA	-1.87791	10.4873	-5.80429	0.163419
226982_at	elongation factor, RNA polymerase II, 2	ELL2	ENSG00000118985	1.65058	5.83268	5.80193	0.163419
236351_at	uncharacterized LOC389023	LOC389023	NA	1.84453	9.44598	5.79984	0.163419
226068_at	spleen tyrosine kinase	SYK	ENSG00000165025	0.951599	7.74584	5.79753	0.163419
222148_s_at	ras homolog family member T1	RHOT1	ENSG00000126858	2.32992	9.29366	5.7955	0.163419
224934_at	Yip1 domain family, member 5	YIPF5	ENSG00000145817	2.87995	9.69782	5.79512	0.163419
226961_at	proline rich 15	PRR15	ENSG00000176532	1.29747	6.46748	5.78824	0.163815
229248_at	ubiquitin carboxyl-terminal hydrolase L5	UCHL5	ENSG00000116750	1.47968	6.05416	5.77213	0.164743
227033_at	protein disulfide isomerase family A, member 3	PDIA3	ENSG00000167004	1.86309	8.88714	5.76057	0.164743
215016_x_at	dystonin	DST	ENSG00000151914	2.1319	10.2059	5.75964	0.164743
201810_s_at	SH3-domain binding protein 5 (BTK-associated)	SH3BP5	ENSG00000131370	3.08619	8.06608	5.75922	0.164743
235657_at	NA	NA	NA	2.2701	8.13592	5.75144	0.164743
220145_at	microtubule-associated protein 9	MAP9	ENSG00000164114	3.11204	7.92826	5.74968	0.164743
228046_at	zinc finger protein 827	ZNF827	ENSG00000151612	2.44019	8.67576	5.74859	0.164743
209334_s_at	proteasome (prosome, macropain) 26S subunit, non-ATPase, 9	PSMD9	c(\ENSG00000256950\", \"ENSG00000110801\")"	1.58169	8.18214	5.74737	0.164743
212254_s_at	dystonin	DST	ENSG00000151914	2.7616	9.28345	5.73187	0.166669
226295_at	integrin alpha FG-GAP repeat containing 2	ITFG2	ENSG00000111203	1.57761	8.3955	5.71614	0.168666
231873_at	bone morphogenetic protein receptor, type II (serine/threonine kinase)	BMPR2	ENSG00000204217	2.35615	8.29248	5.70265	0.170298
219104_at	ring finger protein 141	RNF141	ENSG00000110315	2.40163	8.42183	5.68829	0.172108
1552716_at	sperm flagellar 2	SPEF2	ENSG00000152582	2.43514	6.19748	5.6807	0.172146
209476_at	thioredoxin-related transmembrane protein 1	TMX1	ENSG00000139921	1.64199	11.0995	5.67966	0.172146
212310_at	melanoma inhibitory activity family, member 3	MIA3	ENSG00000154305	2.25644	7.89091	5.67345	0.172514
234944_s_at	family with sequence similarity 54, member A	FAM54A	ENSG00000146410	1.34642	7.8334	5.63381	0.179068
227418_at	KIAA1826	KIAA1826	ENSG00000170903	2.45776	9.32785	5.61521	0.181092
239442_at	centrosomal protein 68kDa	CEP68	ENSG00000011523	-0.739862	6.6101	-5.61441	0.181092
223501_at	tumor necrosis factor (ligand) superfamily, member 13b	TNFSF13B	ENSG00000102524	1.93493	6.97348	5.61086	0.181092
224374_s_at	elastin microfibril interfacer 2	EMILIN2	ENSG00000132205	1.4334	7.79124	5.60067	0.18227
204641_at	NIMA (never in mitosis gene a)-related kinase 2	NEK2	ENSG00000117650	-1.49615	8.5406	-5.59594	0.182405
205193_at	v-maf musculoaponeurotic fibrosarcoma oncogene homolog F (avian)	MAFF	ENSG00000185022	2.53987	9.09599	5.57452	0.184411
243372_at	heat shock 60kDa protein 1 (chaperonin)	HSPD1	ENSG00000144381	1.95892	6.88833	5.57099	0.184411
212665_at	TCDD-inducible poly(ADP-ribose) polymerase	TIPARP	ENSG00000163659	3.23245	9.12608	5.57084	0.184411
211595_s_at	mitochondrial ribosomal protein S11	MRPS11	ENSG00000181991	1.72265	9.74252	5.56969	0.184411
205092_x_at	zinc finger and BTB domain containing 1	ZBTB1	ENSG00000126804	0.895432	5.74148	5.55132	0.186378
212509_s_at	matrix-remodelling associated 7	MXRA7	ENSG00000182534	1.75767	10.8891	5.55036	0.186378
218982_s_at	NA	NA	NA	2.81465	9.25956	5.54796	0.186378
212137_at	La ribonucleoprotein domain family, member 1	LARP1	ENSG00000155506	1.37005	10.7842	5.53897	0.187174
244219_at	NA	NA	NA	0.985075	5.54225	5.53623	0.187174
221382_at	NA	NA	NA	-0.32742	5.07231	-5.53209	0.187235
218289_s_at	ubiquitin-like modifier activating enzyme 5	UBA5	ENSG00000081307	2.72814	8.68077	5.52724	0.187441
208918_s_at	NAD kinase	NADK	ENSG00000008130	2.02245	7.8514	5.5189	0.188306
229594_at	SPT2, Suppressor of Ty, domain containing 1 (S. cerevisiae)	SPTY2D1	ENSG00000179119	2.69497	7.9675	5.5133	0.188306
200816_s_at	platelet-activating factor acetylhydrolase 1b, regulatory subunit 1 (45kDa)	PAFAH1B1	ENSG00000007168	2.82748	10.2108	5.51157	0.188306
203660_s_at	pericentrin	PCNT	ENSG00000160299	1.55045	8.90697	5.50475	0.188925
201926_s_at	CD55 molecule, decay accelerating factor for complement (Cromer blood group)	CD55	ENSG00000196352	3.2277	7.11799	5.50001	0.189131
229640_x_at	NA	NA	NA	2.59091	9.02666	5.48138	0.191562
223299_at	SEC11 homolog C (S. cerevisiae)	SEC11C	ENSG00000166562	1.43465	11.7783	5.48068	0.191562
218880_at	FOS-like antigen 2	FOSL2	ENSG00000075426	3.01148	8.21077	5.46645	0.193745
239277_at	NA	NA	NA	2.08159	7.11849	5.42867	0.200534
219031_s_at	nuclear import 7 homolog (S. cerevisiae)	NIP7	ENSG00000132603	1.98652	8.06074	5.42444	0.200534
204336_s_at	regulator of G-protein signaling 19	RGS19	ENSG00000171700	1.61322	9.1721	5.42359	0.200534
202988_s_at	regulator of G-protein signaling 1	RGS1	ENSG00000090104	3.97381	7.47139	5.39325	0.205399
225435_at	signal sequence receptor, alpha	SSR1	ENSG00000124783	2.7458	9.70071	5.39098	0.205399
204897_at	prostaglandin E receptor 4 (subtype EP4)	PTGER4	ENSG00000171522	2.07744	7.67503	5.39072	0.205399
216268_s_at	jagged 1	JAG1	ENSG00000101384	1.27186	8.27195	5.38067	0.206857
1570432_at	NA	NA	NA	-1.88177	7.20395	-5.37381	0.207093
221561_at	sterol O-acyltransferase 1	SOAT1	ENSG00000057252	2.8936	8.00443	5.36449	0.207093
225427_s_at	apolipoprotein A-I binding protein	APOA1BP	ENSG00000163382	2.11347	10.434	5.3607	0.207093
200983_x_at	CD59 molecule, complement regulatory protein	CD59	ENSG00000085063	2.1357	10.1258	5.3567	0.207093
221426_s_at	olfactory receptor, family 3, subfamily A, member 3	OR3A3	ENSG00000159961	-0.636119	6.66192	-5.35609	0.207093
223414_s_at	Ly1 antibody reactive homolog (mouse)	LYAR	ENSG00000145220	2.04686	9.07239	5.35587	0.207093
201324_at	epithelial membrane protein 1	EMP1	ENSG00000134531	3.50386	9.38009	5.35528	0.207093
235037_at	transmembrane protein 41A	TMEM41A	ENSG00000163900	1.42648	8.31233	5.33512	0.21091
202126_at	PRP4 pre-mRNA processing factor 4 homolog B (yeast)	PRPF4B	ENSG00000112739	1.18918	11.152	5.33084	0.211114
1564651_at	chromosome 6 open reading frame 228	C6orf228	ENSG00000224531	0.721763	5.84075	5.32704	0.21121
207338_s_at	zinc finger protein 200	ZNF200	ENSG00000010539	3.36549	7.91766	5.31065	0.214241
232371_at	membrane-associated ring finger (C3HC4) 7, E3 ubiquitin protein ligase	2007-03-01	ENSG00000136536	-0.526741	5.6554	-5.30048	0.215231
213062_at	N-terminal asparagine amidase	NTAN1	ENSG00000157045	1.3761	10.6383	5.29743	0.215231
224450_s_at	RIO kinase 1 (yeast)	RIOK1	ENSG00000124784	1.84258	7.09273	5.29644	0.215231
215239_x_at	zinc finger protein 273	ZNF273	ENSG00000198039	3.37737	8.69898	5.28796	0.215721
1561486_at	NA	NA	NA	0.69411	4.78031	5.28777	0.215721
203758_at	cathepsin O	CTSO	ENSG00000256043	1.59899	6.32875	5.27081	0.217702
224280_s_at	family with sequence similarity 54, member B	FAM54B	ENSG00000117640	1.33132	9.72	5.26852	0.217702
238860_at	chromosome 6 open reading frame 130	C6orf130	ENSG00000124596	1.76985	9.54924	5.2665	0.217702
200660_at	S100 calcium binding protein A11	S100A11	ENSG00000163191	1.70289	9.75095	5.26134	0.217702
203708_at	phosphodiesterase 4B, cAMP-specific	PDE4B	ENSG00000184588	2.94585	9.38328	5.26129	0.217702
218017_s_at	heparan-alpha-glucosaminide N-acetyltransferase	HGSNAT	ENSG00000165102	1.79611	8.91023	5.25413	0.217702
1554999_at	RasGEF domain family, member 1B	RASGEF1B	ENSG00000138670	0.992262	5.65928	5.25229	0.217702
220261_s_at	zinc finger, DHHC-type containing 4	ZDHHC4	ENSG00000136247	1.60442	8.33788	5.25188	0.217702
224376_s_at	chromosome 20 open reading frame 24	C20orf24	ENSG00000101084	1.86166	11.1988	5.25041	0.217702
200609_s_at	WD repeat domain 1	WDR1	ENSG00000071127	1.2514	10.5742	5.2356	0.220521
200776_s_at	basic leucine zipper and W2 domains 1	BZW1	ENSG00000082153	2.43983	9.80495	5.23048	0.221004
235384_at	nudix (nucleoside diphosphate linked moiety X)-type motif 19	NUDT19	ENSG00000213965	2.17927	8.92063	5.2218	0.221252
219512_at	DSN1, MIND kinetochore complex component, homolog (S. cerevisiae)	DSN1	ENSG00000149636	1.58393	8.26032	5.2178	0.221252
209488_s_at	RNA binding protein with multiple splicing	RBPMS	ENSG00000157110	2.27276	9.09633	5.21745	0.221252
209628_at	nuclear transport factor 2-like export factor 2	NXT2	ENSG00000101888	2.71278	10.8894	5.21701	0.221252
211764_s_at	ubiquitin-conjugating enzyme E2D 1	UBE2D1	ENSG00000072401	2.00669	10.1878	5.20148	0.223394
241881_at	olfactory receptor, family 2, subfamily W, member 3	OR2W3	ENSG00000238243	-1.00214	7.02449	-5.20086	0.223394
222500_at	peptidylprolyl isomerase (cyclophilin)-like 1	PPIL1	ENSG00000137168	1.70284	8.98068	5.1991	0.223394
218570_at	NA	NA	NA	1.87238	10.1779	5.17839	0.227026
225000_at	protein kinase, cAMP-dependent, regulatory, type II, alpha	PRKAR2A	ENSG00000114302	2.22054	9.64866	5.17808	0.227026
229863_s_at	chromosome 3 open reading frame 75	C3orf75	ENSG00000163832	1.5692	8.9015	5.17549	0.227026
228817_at	asparagine-linked glycosylation 9, alpha-1,2-mannosyltransferase homolog (S. cerevisiae)	ALG9	ENSG00000086848	3.59174	9.20603	5.17052	0.227525
215938_s_at	phospholipase A2, group VI (cytosolic, calcium-independent)	PLA2G6	ENSG00000184381	-0.482324	5.59082	-5.1644	0.227699
1553354_a_at	uncharacterized LOC143153	FLJ31958	NA	-0.457847	6.07497	-5.16385	0.227699
218987_at	activating transcription factor 7 interacting protein	ATF7IP	ENSG00000171681	-2.87066	9.49116	-5.15629	0.227729
234949_at	FSHD region gene 1 family, member B	FRG1B	NA	-3.09717	10.2674	-5.15449	0.227729
1555950_a_at	CD55 molecule, decay accelerating factor for complement (Cromer blood group)	CD55	ENSG00000196352	3.47182	6.71686	5.15283	0.227729
222520_s_at	intraflagellar transport 57 homolog (Chlamydomonas)	IFT57	ENSG00000114446	1.05675	5.89908	5.1519	0.227729
1558675_s_at	nuclear export mediator factor	NEMF	ENSG00000165525	2.1439	10.048	5.14702	0.228035
235409_at	MAX gene associated	MGA	ENSG00000174197	1.97631	8.03057	5.14485	0.228035
216590_at	guanine nucleotide binding protein, alpha transducing 3	GNAT3	ENSG00000214415	0.314888	5.01242	5.13756	0.228911
201745_at	twinfilin, actin-binding protein, homolog 1 (Drosophila)	TWF1	ENSG00000151239	2.76166	10.1443	5.13561	0.228911
1569257_at	formin-like 1	FMNL1	ENSG00000184922	2.01327	6.99877	5.12713	0.230351
225177_at	RAB11 family interacting protein 1 (class I)	RAB11FIP1	ENSG00000156675	1.9919	7.52881	5.11722	0.231236
227143_s_at	BH3 interacting domain death agonist	BID	ENSG00000015475	1.34046	9.24291	5.11598	0.231236
205394_at	checkpoint kinase 1	CHEK1	ENSG00000149554	-1.95063	8.9306	-5.11511	0.231236
222103_at	activating transcription factor 1	ATF1	ENSG00000123268	2.34487	7.66347	5.11225	0.231242
1556405_s_at	uncharacterized LOC374890	LOC374890	NA	-0.535328	6.25607	-5.09972	0.232984
226910_at	COMM domain containing 2	COMMD2	ENSG00000114744	1.19882	11.0818	5.09959	0.232984
226891_at	xyloside xylosyltransferase 1	XXYLT1	ENSG00000173950	-1.35665	9.98921	-5.09312	0.232984
209944_at	zinc finger protein 410	ZNF410	ENSG00000119725	1.32742	9.92684	5.09099	0.232984
203345_s_at	metal response element binding transcription factor 2	MTF2	ENSG00000143033	2.39963	9.59703	5.08923	0.232984
201657_at	ADP-ribosylation factor-like 1	ARL1	ENSG00000120805	2.03076	7.86504	5.08873	0.232984
203789_s_at	sema domain, immunoglobulin domain (Ig), short basic domain, secreted, (semaphorin) 3C	SEMA3C	ENSG00000075223	3.76358	6.26942	5.08361	0.2336
225849_s_at	SFT2 domain containing 1	SFT2D1	ENSG00000198818	1.43316	10.8599	5.07776	0.234414
239146_at	claudin domain containing 1	CLDND1	ENSG00000080822	2.29195	5.70514	5.07363	0.234778
227525_at	glucocorticoid induced transcript 1	GLCCI1	ENSG00000106415	2.35352	9.14791	5.06704	0.2358
244137_at	KIAA0317	KIAA0317	ENSG00000119682	0.941135	5.66066	5.06405	0.235869
206120_at	CD33 molecule	CD33	ENSG00000105383	1.99836	7.50269	5.05979	0.236279
201212_at	legumain	LGMN	ENSG00000100600	2.26733	8.09881	5.05435	0.236438
218605_at	transcription factor B2, mitochondrial	TFB2M	ENSG00000162851	2.05072	8.83185	5.05378	0.236438
224293_at	testis-specific transcript, Y-linked 10 (non-protein coding)	TTTY10	NA	-0.558647	6.47447	-5.0476	0.237191
217946_s_at	SUMO1 activating enzyme subunit 1	SAE1	ENSG00000142230	1.59876	10.6083	5.04394	0.237191
227416_s_at	zinc finger CCHC-type and RNA binding motif 1	ZCRB1	ENSG00000139168	1.49299	11.5144	5.0411	0.237191
228083_at	calcium channel, voltage-dependent, alpha 2/delta subunit 4	CACNA2D4	ENSG00000151062	2.44833	6.61234	5.03782	0.237191
230127_at	NA	NA	NA	-3.63061	7.33652	-5.03414	0.237191
200039_s_at	proteasome (prosome, macropain) subunit, beta type, 2	PSMB2	ENSG00000126067	0.957573	11.9465	5.03102	0.237191
201821_s_at	translocase of inner mitochondrial membrane 17 homolog A (yeast)	TIMM17A	ENSG00000134375	1.41087	9.83997	5.02683	0.237191
221634_at	ribosomal protein L23a pseudogene 7	RPL23AP7	NA	1.38259	9.75022	5.02513	0.237191
224755_at	transmembrane 9 superfamily member 3	TM9SF3	ENSG00000077147	2.21611	9.91187	5.0249	0.237191
202495_at	tubulin folding cofactor C	TBCC	ENSG00000124659	1.56208	7.98098	5.01911	0.237191
1559322_at	uncharacterized LOC727916	LOC727916	NA	1.3655	5.6717	5.01849	0.237191
225208_s_at	family with sequence similarity 103, member A1	FAM103A1	ENSG00000169612	2.5307	9.48695	5.01807	0.237191
203895_at	phospholipase C, beta 4	PLCB4	ENSG00000101333	2.62238	7.05278	5.015	0.237191
226085_at	chromobox homolog 5	CBX5	ENSG00000094916	1.82212	8.59783	5.01336	0.237191
218937_at	zinc finger protein 434	ZNF434	ENSG00000140987	2.90026	9.16688	5.01151	0.237191
209868_s_at	RNA binding motif, single stranded interacting protein 1	RBMS1	ENSG00000153250	1.94145	6.66741	5.00402	0.238525
201360_at	cystatin C	CST3	ENSG00000101439	1.21223	10.6446	4.99751	0.239425
226683_at	sorting nexin 18	SNX18	ENSG00000178996	3.81574	9.36476	4.99561	0.239425
1556121_at	nucleosome assembly protein 1-like 1	NAP1L1	ENSG00000187109	2.63387	8.19957	4.99252	0.239576
205488_at	granzyme A (granzyme 1, cytotoxic T-lymphocyte-associated serine esterase 3)	GZMA	ENSG00000145649	2.22342	6.7538	4.9799	0.24235
208699_x_at	transketolase	TKT	ENSG00000163931	0.986588	6.38405	4.97525	0.24261
211026_s_at	monoglyceride lipase	MGLL	ENSG00000074416	1.23024	8.41057	4.97393	0.24261
224217_s_at	Fas (TNFRSF6) associated factor 1	FAF1	ENSG00000185104	2.11235	8.69885	4.96296	0.24497
227569_at	ligand of numb-protein X 2	LNX2	ENSG00000139517	1.66369	9.44522	4.95671	0.2458
218131_s_at	GATA zinc finger domain containing 2A	GATAD2A	ENSG00000167491	1.15074	9.51706	4.9474	0.2458
212987_at	F-box protein 9	FBXO9	ENSG00000112146	1.12165	7.42086	4.94607	0.2458
201855_s_at	ATM interactor	ATMIN	ENSG00000166454	3.0224	9.91091	4.94493	0.2458
237147_at	NA	NA	NA	1.21119	6.37833	4.9449	0.2458
240008_at	NA	NA	NA	-2.09854	8.95237	-4.94141	0.2458
1569264_at	uncharacterized LOC400655	LOC400655	NA	-0.398361	5.34623	-4.9403	0.2458
213983_s_at	PDS5, regulator of cohesion maintenance, homolog A (S. cerevisiae)	PDS5A	ENSG00000121892	2.89068	8.99295	4.938	0.2458
213952_s_at	arachidonate 5-lipoxygenase	ALOX5	ENSG00000012779	0.472704	6.15766	4.93789	0.2458
214056_at	myeloid cell leukemia sequence 1 (BCL2-related)	MCL1	ENSG00000143384	4.22389	9.91141	4.93421	0.245958
213863_s_at	NA	NA	NA	1.57762	6.70651	4.93249	0.245958
229644_at	prolyl endopeptidase	PREP	ENSG00000085377	1.52619	7.22453	4.9212	0.248447
1561169_at	NA	NA	NA	-0.357606	5.37984	-4.91893	0.248447
221480_at	heterogeneous nuclear ribonucleoprotein D (AU-rich element RNA binding protein 1, 37kDa)	HNRNPD	ENSG00000138668	1.9619	9.9677	4.9138	0.248625
226005_at	ubiquitin-conjugating enzyme E2G 1	UBE2G1	ENSG00000132388	2.26279	9.7209	4.91354	0.248625
208981_at	platelet/endothelial cell adhesion molecule 1	PECAM1	NA	2.10003	7.77721	4.90845	0.249403
241517_at	NA	NA	NA	-0.462505	5.85375	-4.90067	0.250962
212838_at	dynamin binding protein	DNMBP	ENSG00000107554	3.05735	8.48441	4.89523	0.251014
204466_s_at	synuclein, alpha (non A4 component of amyloid precursor)	SNCA	ENSG00000145335	1.6209	6.68844	4.89447	0.251014
223431_at	cappuccino homolog (mouse)	CNO	ENSG00000186222	2.02053	9.36279	4.89345	0.251014
214371_at	testis-specific serine kinase 2	TSSK2	ENSG00000206203	-0.454776	5.75936	-4.88635	0.251489
201298_s_at	MOB kinase activator 1A	MOB1A	ENSG00000114978	2.17655	8.33186	4.88192	0.251489
229043_at	PAP associated domain containing 5	PAPD5	ENSG00000121274	1.90559	8.47212	4.88103	0.251489
208498_s_at	NA	NA	NA	-1.47348	7.56265	-4.88015	0.251489
235735_at	tumor necrosis factor (ligand) superfamily, member 8	TNFSF8	ENSG00000106952	1.03793	6.27228	4.87548	0.251489
200798_x_at	myeloid cell leukemia sequence 1 (BCL2-related)	MCL1	ENSG00000143384	4.01892	8.63823	4.87272	0.251489
223466_x_at	collagen, type IV, alpha 3 (Goodpasture antigen) binding protein	COL4A3BP	ENSG00000113163	3.37724	10.0704	4.87272	0.251489
209452_s_at	vesicle transport through interaction with t-SNAREs homolog 1B (yeast)	VTI1B	ENSG00000100568	3.2378	10.6739	4.8722	0.251489
230129_at	phosphoseryl-tRNA kinase	PSTK	ENSG00000179988	2.51172	8.10517	4.87104	0.251489
224867_at	mitochondrial inner membrane organizing system 1	MINOS1	ENSG00000173436	1.22091	11.5302	4.86572	0.252335
206316_s_at	kinetochore associated 1	KNTC1	ENSG00000184445	2.25432	9.28107	4.86182	0.252335
221905_at	cylindromatosis (turban tumor syndrome)	CYLD	ENSG00000083799	1.08045	5.96936	4.86134	0.252335
203403_s_at	ring finger protein (C3H2C3 type) 6	RNF6	ENSG00000127870	2.21259	10.4001	4.85392	0.253806
214963_at	nucleoporin 160kDa	NUP160	ENSG00000030066	2.37526	6.34956	4.85182	0.253806
207255_at	leptin receptor	LEPR	ENSG00000116678	-0.31372	5.33342	-4.84586	0.254379
228719_at	zinc finger, SWIM-type containing 7	ZSWIM7	ENSG00000214941	1.6979	8.89582	4.8454	0.254379
204790_at	SMAD family member 7	SMAD7	ENSG00000101665	0.480187	4.86194	4.83514	0.256448
209332_s_at	MYC associated factor X	MAX	ENSG00000125952	1.52778	9.47346	4.83186	0.256448
225455_at	transcriptional adaptor 1	TADA1	ENSG00000152382	1.91261	9.53492	4.83039	0.256448
241803_s_at	uncharacterized LOC401522	LOC401522	NA	-2.29003	6.76416	-4.82824	0.256448
238501_at	NA	NA	NA	-3.58994	7.67956	-4.82659	0.256448
1552887_at	chromosome 10 open reading frame 27	C10orf27	ENSG00000166220	-0.432232	6.11911	-4.82518	0.256448
235199_at	ring finger protein 125, E3 ubiquitin protein ligase	RNF125	ENSG00000101695	1.89477	7.46348	4.81714	0.258195
219457_s_at	Ras and Rab interactor 3	RIN3	ENSG00000100599	-0.504054	6.50638	-4.81497	0.258195
212568_s_at	dihydrolipoamide S-acetyltransferase	DLAT	ENSG00000150768	2.53026	8.25658	4.80395	0.260562
204742_s_at	PDS5, regulator of cohesion maintenance, homolog B (S. cerevisiae)	PDS5B	ENSG00000083642	1.74369	9.71503	4.80242	0.260562
1557521_a_at	NA	NA	NA	2.35779	7.91838	4.80064	0.260562
226836_at	SFT2 domain containing 1	SFT2D1	ENSG00000198818	1.82448	10.091	4.79823	0.26064
222580_at	zinc finger protein 644	ZNF644	ENSG00000122482	1.99656	9.37905	4.79343	0.260977
243035_at	NA	NA	NA	-0.277198	5.19988	-4.7909	0.260977
217962_at	NOP10 ribonucleoprotein homolog (yeast)	NOP10	ENSG00000182117	1.59005	10.567	4.79071	0.260977
226557_at	tetratricopeptide repeat domain 5	TTC5	ENSG00000136319	-1.18745	7.36885	-4.78304	0.261564
207819_s_at	ATP-binding cassette, sub-family B (MDR/TAP), member 4	ABCB4	ENSG00000005471	-0.531634	5.93934	-4.78103	0.261564
217555_at	structural maintenance of chromosomes 1A	SMC1A	ENSG00000072501	1.08566	7.71138	4.77937	0.261564
215548_s_at	sec1 family domain containing 1	SCFD1	ENSG00000092108	1.25728	8.64642	4.77875	0.261564
226037_s_at	TAF9B RNA polymerase II, TATA box binding protein (TBP)-associated factor, 31kDa	TAF9B	ENSG00000187325	3.16769	9.55446	4.77642	0.261564
212605_s_at	NA	NA	NA	1.69395	10.2457	4.7748	0.261564
221434_s_at	SRA stem-loop interacting RNA binding protein	SLIRP	ENSG00000119705	0.946032	12.4925	4.77401	0.261564
208728_s_at	cell division cycle 42 (GTP binding protein, 25kDa)	CDC42	ENSG00000070831	1.16744	11.7599	4.76592	0.26341
227585_at	ATPase family, AAA domain containing 1	ATAD1	ENSG00000138138	1.5356	8.22966	4.76319	0.26361
217759_at	tripartite motif containing 44	TRIM44	ENSG00000166326	1.28461	9.40631	4.7577	0.264459
209154_at	Tax1 (human T-cell leukemia virus type I) binding protein 3	TAX1BP3	ENSG00000213977	2.21724	9.46316	4.7563	0.264459
53202_at	NA	NA	NA	-1.84531	7.84107	-4.75086	0.26551
210078_s_at	potassium voltage-gated channel, shaker-related subfamily, beta member 1	KCNAB1	ENSG00000169282	0.971901	6.84771	4.74832	0.26566
232140_at	NA	NA	NA	-1.94203	9.28144	-4.74261	0.26602
242290_at	transforming, acidic coiled-coil containing protein 1	TACC1	ENSG00000147526	-1.20036	7.18892	-4.74133	0.26602
200957_s_at	structure specific recognition protein 1	SSRP1	ENSG00000149136	1.63511	10.3232	4.73951	0.26602
202505_at	small nuclear ribonucleoprotein polypeptide B	SNRPB2	ENSG00000125870	0.956116	12.0322	4.739	0.26602
226045_at	fibroblast growth factor receptor substrate 2	FRS2	ENSG00000166225	3.20777	9.33079	4.73233	0.267276
225182_at	transmembrane protein 50B	TMEM50B	ENSG00000142188	1.79993	11.5827	4.73094	0.267276
203277_at	DNA fragmentation factor, 45kDa, alpha polypeptide	DFFA	ENSG00000160049	1.02077	7.88532	4.7139	0.27167
220075_s_at	cadherin-related family member 5	CDHR5	ENSG00000099834	-0.491582	5.89387	-4.71306	0.27167
218175_at	coiled-coil domain containing 92	CCDC92	ENSG00000119242	1.84061	9.06777	4.70726	0.272637
225534_at	chromosome 8 open reading frame 40	C8orf40	ENSG00000176209	1.08812	10.7929	4.70604	0.272637
228181_at	solute carrier family 30 (zinc transporter), member 1	SLC30A1	ENSG00000170385	4.08348	8.75136	4.69915	0.273726
215027_at	Rap guanine nucleotide exchange factor (GEF) 3	RAPGEF3	ENSG00000079337	-0.315769	4.98359	-4.69844	0.273726
33148_at	zinc finger RNA binding protein	ZFR	ENSG00000056097	2.42826	8.26547	4.69671	0.273726
1554183_s_at	NA	NA	NA	-0.763128	7.95712	-4.68323	0.277022
229083_at	NA	NA	NA	1.21572	9.96872	4.68122	0.277022
237317_at	NA	NA	NA	-0.502759	6.19807	-4.67902	0.277022
226865_at	uncharacterized LOC100509635	LOC100509635	NA	2.30573	6.63639	4.67871	0.277022
212214_at	optic atrophy 1 (autosomal dominant)	OPA1	ENSG00000198836	1.90416	6.78081	4.67378	0.278
229066_at	NA	NA	NA	1.37838	8.20482	4.66695	0.279177
1557227_s_at	translocated promoter region (to activated MET oncogene)	TPR	ENSG00000047410	1.14049	7.61751	4.66633	0.279177
237464_at	NA	NA	NA	0.601174	5.46201	4.66037	0.28051
214826_at	phosphodiesterase 12	PDE12	ENSG00000174840	-0.987491	6.16164	-4.65803	0.280647
46323_at	calcium activated nucleotidase 1	CANT1	ENSG00000171302	1.71416	9.59336	4.65547	0.280857
226204_at	NA	NA	NA	-1.02104	8.17235	-4.64814	0.282666
232280_at	solute carrier family 25, member 29	SLC25A29	ENSG00000197119	-1.43328	6.89782	-4.64173	0.28355
213346_at	testis expressed 30	TEX30	ENSG00000151287	1.5118	9.66875	4.64169	0.28355
204642_at	sphingosine-1-phosphate receptor 1	S1PR1	ENSG00000170989	2.92599	7.22032	4.63757	0.283682
200777_s_at	basic leucine zipper and W2 domains 1	BZW1	ENSG00000082153	1.15933	11.6081	4.6375	0.283682
200048_s_at	jumping translocation breakpoint	JTB	ENSG00000143543	0.940012	12.3412	4.63397	0.284144
202713_s_at	KIAA0391	KIAA0391	ENSG00000100890	3.03861	8.4628	4.62884	0.284144
238822_at	NA	NA	NA	3.00155	7.58825	4.62731	0.284144
203945_at	arginase, type II	ARG2	ENSG00000081181	1.68217	10.4733	4.62704	0.284144
214601_at	tryptophan hydroxylase 1	TPH1	ENSG00000129167	0.344574	5.41374	4.6267	0.284144
204523_at	zinc finger protein 140	ZNF140	ENSG00000196387	1.98438	7.6875	4.62447	0.284265
203574_at	nuclear factor, interleukin 3 regulated	NFIL3	ENSG00000165030	2.61636	10.7664	4.6201	0.285047
242561_at	importin 9	IPO9	ENSG00000198700	1.5834	8.19993	4.61844	0.285047
221735_at	WD repeat domain 48	WDR48	ENSG00000114742	-2.603	8.62995	-4.61401	0.28532
227763_at	LY6/PLAUR domain containing 6	LYPD6	ENSG00000187123	-0.402514	5.68252	-4.61226	0.28532
241840_at	NA	NA	NA	2.29857	7.65075	4.61207	0.28532
218719_s_at	GINS complex subunit 3 (Psf3 homolog)	GINS3	ENSG00000181938	1.18329	9.43122	4.60865	0.28533
244511_at	NA	NA	NA	-0.346657	5.53119	-4.60749	0.28533
202314_at	cytochrome P450, family 51, subfamily A, polypeptide 1	CYP51A1	ENSG00000001630	1.6618	11.4029	4.60495	0.28533
223451_s_at	chemokine-like factor	CKLF	ENSG00000217555	1.1391	10.3007	4.60383	0.28533
217477_at	phosphatidylinositol-4-phosphate 5-kinase, type I, beta	PIP5K1B	ENSG00000107242	-0.60202	6.88659	-4.60287	0.28533
226517_at	branched chain amino-acid transaminase 1, cytosolic	BCAT1	ENSG00000060982	2.25298	10.1715	4.59654	0.286049
229514_at	chromosome 14 open reading frame 118	C14orf118	ENSG00000089916	-2.70855	9.49346	-4.5943	0.286049
236452_at	NA	NA	NA	1.14524	7.31538	4.59269	0.286049
221960_s_at	RAB2A, member RAS oncogene family	RAB2A	ENSG00000104388	2.49208	9.72552	4.59235	0.286049
214659_x_at	YLP motif containing 1	YLPM1	ENSG00000119596	-1.76264	8.6733	-4.5917	0.286049
224916_at	transmembrane protein 173	TMEM173	ENSG00000184584	1.16846	7.08729	4.58551	0.287502
211032_at	COBL-like 1	COBLL1	ENSG00000082438	0.392161	4.92078	4.58308	0.287502
242563_at	NA	NA	NA	-1.82527	7.50178	-4.57989	0.287502
204621_s_at	nuclear receptor subfamily 4, group A, member 2	NR4A2	ENSG00000153234	2.01756	7.46132	4.57921	0.287502
202961_s_at	ATP synthase, H+ transporting, mitochondrial Fo complex, subunit F2	ATP5J2	ENSG00000241468	1.21426	11.4577	4.57852	0.287502
1555902_at	armadillo repeat containing, X-linked 5	ARMCX5	ENSG00000125962	1.54901	7.67676	4.57614	0.287553
221126_at	dickkopf 3 homolog (Xenopus laevis)	DKK3	ENSG00000050165	-0.30852	5.26768	-4.5731	0.287553
229027_at	protein phosphatase, Mg2+/Mn2+ dependent, 1A	PPM1A	ENSG00000100614	1.2477	7.17177	4.57139	0.287553
205845_at	calcium channel, voltage-dependent, T type, alpha 1H subunit	CACNA1H	ENSG00000196557	-0.537511	6.38664	-4.57128	0.287553
226004_at	Cdk5 and Abl enzyme substrate 2	CABLES2	ENSG00000149679	0.694984	7.06295	4.56908	0.287704
231895_at	spindle assembly 6 homolog (C. elegans)	SASS6	ENSG00000156876	1.37674	7.13505	4.56429	0.288179
1552386_at	GRB2-binding adaptor protein, transmembrane	GAPT	ENSG00000175857	2.4592	6.30267	4.5642	0.288179
212119_at	ras homolog family member Q	RHOQ	ENSG00000119729	2.93752	10.4979	4.55901	0.289372
225890_at	chromosome 20 open reading frame 72	C20orf72	ENSG00000125871	1.61886	9.47156	4.5519	0.291093
209025_s_at	synaptotagmin binding, cytoplasmic RNA interacting protein	SYNCRIP	ENSG00000135316	2.31232	10.329	4.55059	0.291093
213160_at	dedicator of cytokinesis 2	DOCK2	ENSG00000134516	1.67003	8.06322	4.54884	0.291098
202439_s_at	iduronate 2-sulfatase	IDS	ENSG00000010404	1.4638	8.01411	4.54253	0.292033
239678_at	NA	NA	NA	2.98808	7.7685	4.5365	0.292033
213286_at	zinc finger RNA binding protein	ZFR	ENSG00000056097	2.03112	7.9033	4.53478	0.292033
218201_at	NADH dehydrogenase (ubiquinone) 1 beta subcomplex, 2, 8kDa	NDUFB2	ENSG00000090266	1.68375	11.6343	4.53468	0.292033
219062_s_at	zinc finger, CCHC domain containing 2	ZCCHC2	ENSG00000141664	2.36351	7.06092	4.53336	0.292033
200955_at	inner membrane protein, mitochondrial	IMMT	ENSG00000132305	-0.982921	12.0094	-4.53325	0.292033
218259_at	MKL/myocardin-like 2	MKL2	ENSG00000186260	3.19329	9.14772	4.53178	0.292033
221935_s_at	chromosome 3 open reading frame 64	C3orf64	ENSG00000163378	1.07437	7.37039	4.53139	0.292033
218440_at	methylcrotonoyl-CoA carboxylase 1 (alpha)	MCCC1	ENSG00000078070	1.73678	9.92156	4.53075	0.292033
227809_at	zinc finger CCCH-type containing 6	ZC3H6	ENSG00000188177	1.35502	8.59082	4.52606	0.293088
235088_at	chromosome 4 open reading frame 46	C4orf46	ENSG00000205208	0.757342	5.09223	4.51939	0.294853
225502_at	dedicator of cytokinesis 8	DOCK8	ENSG00000107099	2.24915	6.28828	4.516	0.295461
222360_at	DPH5 homolog (S. cerevisiae)	DPH5	ENSG00000117543	1.77696	9.17813	4.51197	0.296301
1569446_x_at	NA	NA	NA	-0.452765	6.20115	-4.50653	0.296478
209682_at	Cbl proto-oncogene, E3 ubiquitin protein ligase B	CBLB	ENSG00000114423	-2.14566	8.64408	-4.50445	0.296478
202511_s_at	ATG5 autophagy related 5 homolog (S. cerevisiae)	ATG5	ENSG00000057663	2.27225	9.68274	4.50429	0.296478
207545_s_at	numb homolog (Drosophila)	NUMB	ENSG00000133961	1.2677	8.66021	4.50356	0.296478
244449_at	uncharacterized LOC100506021	LOC100506021	NA	-0.361298	5.65506	-4.50313	0.296478
213725_x_at	xylosyltransferase I	XYLT1	ENSG00000103489	1.53963	9.3034	4.50086	0.296695
241720_at	zinc finger protein 326	ZNF326	ENSG00000162664	2.1111	8.66615	4.49432	0.297516
224437_s_at	Vps20-associated 1 homolog (S. cerevisiae)	VTA1	ENSG00000009844	2.51379	9.68858	4.49244	0.297516
224604_at	chromosome 4 open reading frame 3	C4orf3	ENSG00000164096	1.41158	11.1429	4.48837	0.297516
221787_at	chromosome 6 open reading frame 120	C6orf120	ENSG00000185127	2.93545	8.70792	4.48766	0.297516
227404_s_at	early growth response 1	EGR1	ENSG00000120738	4.36255	10.2477	4.48519	0.297516
213638_at	phosphatase and actin regulator 1	PHACTR1	ENSG00000112137	1.92087	7.00011	4.48294	0.297516
212640_at	protein tyrosine phosphatase-like (proline instead of catalytic arginine), member b	PTPLB	ENSG00000206527	2.28848	8.37435	4.48271	0.297516
214884_at	MCF.2 cell line derived transforming sequence	MCF2	ENSG00000101977	-0.400786	5.7	-4.48201	0.297516
232623_at	INM04	LOC100128751	NA	-1.9416	7.80336	-4.47758	0.297516
244143_at	NA	NA	NA	-0.384147	5.85789	-4.47689	0.297516
203904_x_at	CD82 molecule	CD82	ENSG00000085117	1.26791	8.17054	4.47548	0.297516
213514_s_at	diaphanous homolog 1 (Drosophila)	DIAPH1	ENSG00000131504	-0.573919	7.22679	-4.47504	0.297516
202824_s_at	transcription elongation factor B (SIII), polypeptide 1 (15kDa, elongin C)	TCEB1	ENSG00000154582	1.54416	10.7349	4.475	0.297516
1561597_x_at	NA	NA	NA	-0.592993	6.87955	-4.471	0.297516
243370_at	cell cycle associated protein 1	CAPRIN1	ENSG00000135387	1.32699	6.78267	4.4679	0.297516
235434_at	NA	NA	NA	-1.38156	9.3589	-4.46501	0.297516
212241_at	NA	NA	NA	1.50011	8.61634	4.46263	0.297516
236903_at	NA	NA	NA	-0.560574	6.76501	-4.4624	0.297516
203818_s_at	splicing factor 3a, subunit 3, 60kDa	SF3A3	ENSG00000183431	1.63096	8.29823	4.4613	0.297516
243356_at	NA	NA	NA	1.71913	6.32387	4.46049	0.297516
205135_s_at	nuclear fragile X mental retardation protein interacting protein 1	NUFIP1	ENSG00000083635	2.01508	9.15845	4.46037	0.297516
217667_at	SEC14-like 1 pseudogene	LOC729799	NA	1.07435	6.93144	4.45937	0.297516
235113_at	leucine rich repeat protein 1	LRR1	ENSG00000165501	2.55812	9.08246	4.45917	0.297516
232234_at	Src-like-adaptor 2	SLA2	ENSG00000101082	1.76005	7.89022	4.45877	0.297516
213606_s_at	Rho GDP dissociation inhibitor (GDI) alpha	ARHGDIA	ENSG00000141522	-0.317909	5.42774	-4.45827	0.297516
236340_at	uncharacterized LOC100506380	LOC100506380	NA	0.611235	7.19665	4.45646	0.297578
226671_at	lysosomal-associated membrane protein 2	LAMP2	ENSG00000005893	1.40466	8.00486	4.45497	0.297578
227444_at	armadillo repeat containing, X-linked 4	ARMCX4	NA	2.58545	9.56517	4.45153	0.298232
201586_s_at	splicing factor proline/glutamine-rich	SFPQ	ENSG00000116560	1.32076	12.5323	4.45004	0.298232
241844_x_at	transmembrane protein 156	TMEM156	ENSG00000121895	3.18631	7.33151	4.44702	0.298764
202386_s_at	KIAA0430	KIAA0430	ENSG00000166783	1.08484	10.9929	4.44088	0.29989
211262_at	proprotein convertase subtilisin/kexin type 6	PCSK6	ENSG00000140479	0.336446	5.56411	4.43435	0.29989
205821_at	killer cell lectin-like receptor subfamily K, member 1	KLRK1	ENSG00000213809	-0.349362	5.74123	-4.43423	0.29989
219402_s_at	Der1-like domain family, member 1	DERL1	ENSG00000136986	1.57043	8.93391	4.43403	0.29989
218994_s_at	stromal antigen 3-like 4	STAG3L4	ENSG00000106610	2.12301	6.57833	4.43345	0.29989
224699_s_at	extended synaptotagmin-like protein 2	ESYT2	ENSG00000117868	0.761169	7.08638	4.43339	0.29989
226468_at	ring finger protein 115	RNF115	ENSG00000121848	2.2763	9.07438	4.43315	0.29989
217540_at	family with sequence similarity 55, member C	FAM55C	ENSG00000144815	1.0349	6.20329	4.42845	0.301052
236075_s_at	uncharacterized LOC100506676	LOC100506676	NA	2.54855	8.76594	4.42391	0.301546
204822_at	TTK protein kinase	TTK	ENSG00000112742	1.61481	8.24316	4.42205	0.301546
212358_at	CAP-GLY domain containing linker protein 3	CLIP3	ENSG00000105270	2.28012	9.95283	4.42201	0.301546
227157_at	coiled-coil domain containing 111	CCDC111	ENSG00000164306	1.69412	9.0564	4.42103	0.301546
221263_s_at	splicing factor 3b, subunit 5, 10kDa	SF3B5	ENSG00000169976	1.14339	11.9377	4.41797	0.302116
226948_at	rhomboid domain containing 1	RHBDD1	ENSG00000144468	-0.660462	5.64258	-4.41561	0.30243
236475_at	microtubule associated monoxygenase, calponin and LIM domain containing 2	MICAL2	ENSG00000133816	-0.709294	5.85277	-4.41179	0.303287
232835_at	NA	NA	NA	-1.71617	8.87869	-4.40709	0.304298
228597_at	MIS18 kinetochore protein homolog A (S. pombe)	MIS18A	ENSG00000159055	2.09351	9.49449	4.40607	0.304298
239370_at	uncharacterized LOC100505633	LOC100505633	NA	-0.466637	5.31133	-4.40389	0.304456
225617_at	outer dense fiber of sperm tails 2	ODF2	ENSG00000136811	2.64324	8.18772	4.40266	0.304456
213970_at	RAB, member of RAS oncogene family-like 3	RABL3	ENSG00000144840	3.18654	8.44998	4.40032	0.304466
1552794_a_at	zinc finger protein 547	ZNF547	ENSG00000152433	2.65977	7.52866	4.39965	0.304466
204527_at	myosin VA (heavy chain 12, myoxin)	MYO5A	ENSG00000197535	3.54697	9.39226	4.39508	0.305347
224511_s_at	thioredoxin domain containing 17	TXNDC17	ENSG00000129235	1.57639	11.9814	4.39433	0.305347
200839_s_at	cathepsin B	CTSB	ENSG00000164733	1.61679	12.1613	4.39233	0.305544
218886_at	PAK1 interacting protein 1	PAK1IP1	ENSG00000111845	1.58985	8.44436	4.38986	0.305917
200638_s_at	tyrosine 3-monooxygenase/tryptophan 5-monooxygenase activation protein, zeta polypeptide	YWHAZ	ENSG00000164924	3.15546	11.119	4.38647	0.306594
238974_at	chromosome 2 open reading frame 69	C2orf69	ENSG00000178074	-1.79894	10.3462	-4.38512	0.306594
202878_s_at	CD93 molecule	CD93	ENSG00000125810	3.16829	8.89461	4.37856	0.308517
223394_at	SERTA domain containing 1	SERTAD1	ENSG00000197019	0.849275	8.9114	4.37466	0.308916
229011_at	NA	NA	NA	0.753131	6.38824	4.37459	0.308916
215470_at	NA	NA	NA	-1.57654	8.21425	-4.37119	0.309188
203217_s_at	ST3 beta-galactoside alpha-2,3-sialyltransferase 5	ST3GAL5	ENSG00000115525	1.38072	8.65436	4.37096	0.309188
218816_at	leucine rich repeat containing 1	LRRC1	ENSG00000137269	1.81618	8.08048	4.36662	0.309709
221750_at	3-hydroxy-3-methylglutaryl-CoA synthase 1 (soluble)	HMGCS1	ENSG00000112972	1.74151	11.4998	4.36609	0.309709
227531_at	NA	NA	NA	2.30122	7.3454	4.36509	0.309709
223119_s_at	ubiquitin specific peptidase 47	USP47	ENSG00000170242	-1.73418	9.20427	-4.3632	0.309709
203147_s_at	tripartite motif containing 14	TRIM14	ENSG00000106785	-0.445562	6.19006	-4.36094	0.309709
218682_s_at	solute carrier family 4 (anion exchanger), member 1, adaptor protein	SLC4A1AP	ENSG00000163798	1.84817	8.80412	4.35499	0.309709
217366_at	catenin (cadherin-associated protein), alpha 1, 102kDa	CTNNA1	ENSG00000044115	-0.558371	6.09661	-4.35476	0.309709
208884_s_at	ubiquitin protein ligase E3 component n-recognin 5	UBR5	ENSG00000104517	1.69683	9.14577	4.35441	0.309709
211503_s_at	RAB14, member RAS oncogene family	RAB14	ENSG00000119396	1.49971	8.21662	4.35438	0.309709
218150_at	ADP-ribosylation factor-like 5A	ARL5A	ENSG00000162980	1.36621	11.0825	4.35407	0.309709
223136_at	androgen-induced 1	AIG1	ENSG00000146416	2.09233	8.69421	4.35381	0.309709
203029_s_at	protein tyrosine phosphatase, receptor type, N polypeptide 2	PTPRN2	ENSG00000155093	1.5067	8.04288	4.34948	0.310216
227278_at	NA	NA	NA	2.2303	11.3238	4.34828	0.310216
212081_x_at	proline-rich coiled-coil 2A	PRRC2A	c(\ENSG00000204469\", \"ENSG00000225164\", \"ENSG00000225748\", \"ENSG00000231825\", \"ENSG00000226618\", \"ENSG00000206427\", \"ENSG00000231370\")"	-0.311839	5.42352	-4.34823	0.310216
1556454_a_at	uncharacterized LOC100506274	LOC100506274	NA	-0.425437	5.4431	-4.34491	0.310369
336_at	thromboxane A2 receptor	TBXA2R	ENSG00000006638	1.82879	7.67809	4.34273	0.310369
237079_at	NA	NA	NA	-0.385902	5.8094	-4.3423	0.310369
202211_at	ADP-ribosylation factor GTPase activating protein 3	ARFGAP3	ENSG00000242247	2.00754	10.0933	4.34221	0.310369
232511_at	NA	NA	NA	-3.23603	8.24582	-4.33739	0.311679
213179_at	RCD1 required for cell differentiation1 homolog (S. pombe)	RQCD1	ENSG00000144580	1.40218	8.53492	4.33457	0.311696
213227_at	progesterone receptor membrane component 2	PGRMC2	ENSG00000164040	2.68984	8.55143	4.33028	0.311696
204153_s_at	MFNG O-fucosylpeptide 3-beta-N-acetylglucosaminyltransferase	MFNG	ENSG00000100060	1.55388	7.90001	4.3299	0.311696
203658_at	solute carrier family 25 (carnitine/acylcarnitine translocase), member 20	SLC25A20	ENSG00000178537	2.08067	8.33441	4.3287	0.311696
37384_at	protein phosphatase, Mg2+/Mn2+ dependent, 1F	PPM1F	ENSG00000100034	1.15675	9.27353	4.32859	0.311696
227645_at	phosphoinositide-3-kinase, regulatory subunit 5	PIK3R5	ENSG00000141506	0.731802	6.93399	4.32815	0.311696
1560419_at	uncharacterized LOC100127974	LOC100127974	NA	-0.415827	5.09228	-4.32665	0.311696
1562973_at	NA	NA	NA	-0.421199	5.69283	-4.32567	0.311696
225083_at	general transcription factor IIIC, polypeptide 6, alpha 35kDa	GTF3C6	ENSG00000155115	0.905572	12.8645	4.32488	0.311696
217591_at	NA	NA	NA	2.91619	7.70604	4.31968	0.312794
231112_at	small nuclear ribonucleoprotein polypeptide E	SNRPE	ENSG00000182004	-3.18617	8.64187	-4.31908	0.312794
226229_s_at	SSU72 RNA polymerase II CTD phosphatase homolog (S. cerevisiae)	SSU72	ENSG00000160075	1.08649	9.64249	4.31793	0.312794
221139_s_at	cysteine sulfinic acid decarboxylase	CSAD	ENSG00000139631	1.47998	7.52401	4.31512	0.31335
205933_at	SET binding protein 1	SETBP1	ENSG00000152217	2.23084	9.51216	4.31225	0.313557
235151_at	uncharacterized LOC283357	LOC283357	NA	2.17863	7.16032	4.31187	0.313557
223213_s_at	zinc fingers and homeoboxes 1	ZHX1	ENSG00000165156	1.10541	11.0159	4.30795	0.314553
239363_at	NA	NA	NA	1.61375	8.58171	4.30621	0.314702
219279_at	dedicator of cytokinesis 10	DOCK10	ENSG00000135905	1.63459	6.02793	4.30225	0.31488
206478_at	KIAA0125	KIAA0125	NA	1.74197	9.34923	4.29693	0.31488
225226_at	family with sequence similarity 40, member A	FAM40A	ENSG00000143093	-0.506042	6.6822	-4.29482	0.31488
228853_at	serine/threonine/tyrosine interacting protein	STYX	ENSG00000198252	1.75232	9.43214	4.29444	0.31488
230652_at	v-raf murine sarcoma 3611 viral oncogene homolog	ARAF	ENSG00000078061	0.28423	4.54932	4.29377	0.31488
214739_at	leucine-rich repeats and calponin homology (CH) domain containing 3	LRCH3	ENSG00000186001	-1.00339	6.42082	-4.29362	0.31488
1558967_s_at	HLA complex group 18 (non-protein coding)	HCG18	NA	-0.305101	5.438	-4.29355	0.31488
236438_at	NA	NA	NA	-0.481712	6.5118	-4.29196	0.31488
237311_at	NA	NA	NA	1.0016	8.65726	4.2901	0.31488
242617_at	transmembrane emp24 protein transport domain containing 8	TMED8	ENSG00000100580	1.63281	7.01029	4.28978	0.31488
244653_at	SET domain containing (lysine methyltransferase) 7	SETD7	ENSG00000145391	1.26387	6.78559	4.28918	0.31488
221274_s_at	lectin, mannose-binding 2-like	LMAN2L	ENSG00000114988	-1.56465	8.91508	-4.28887	0.31488
222270_at	SMEK homolog 2, suppressor of mek1 (Dictyostelium)	SMEK2	ENSG00000138041	3.55763	9.50421	4.28838	0.31488
209525_at	hepatoma-derived growth factor, related protein 3	HDGFRP3	ENSG00000166503	0.941882	6.09337	4.28498	0.315131
229410_at	solute carrier family 35, member E1	SLC35E1	ENSG00000127526	2.04437	9.91469	4.28493	0.315131
244151_at	uncharacterized LOC100507203	LOC100507203	ENSG00000256162	-0.236724	5.03809	-4.28301	0.315131
236200_at	Fas (TNFRSF6) associated factor 1	FAF1	ENSG00000185104	-0.765709	5.84813	-4.28248	0.315131
229393_at	l(3)mbt-like 3 (Drosophila)	L3MBTL3	ENSG00000198945	-1.41894	7.37847	-4.27931	0.315858
242152_at	NA	NA	NA	-0.396804	5.39807	-4.27159	0.318386
217874_at	succinate-CoA ligase, alpha subunit	SUCLG1	ENSG00000163541	0.940937	11.1836	4.26867	0.318772
214630_at	cytochrome P450, family 11, subfamily B, polypeptide 2	CYP11B2	ENSG00000179142	-0.573029	6.86773	-4.26776	0.318772
214057_at	myeloid cell leukemia sequence 1 (BCL2-related)	MCL1	ENSG00000143384	1.56712	9.884	4.26603	0.318772
226034_at	dual specificity phosphatase 4	DUSP4	ENSG00000120875	1.23807	9.81732	4.26355	0.318772
227993_at	methionyl aminopeptidase 2	METAP2	ENSG00000111142	2.11415	9.85826	4.26345	0.318772
222939_s_at	solute carrier family 16, member 10 (aromatic amino acid transporter)	SLC16A10	ENSG00000112394	1.75902	6.28853	4.26282	0.318772
225656_at	EF-hand domain (C-terminal) containing 1	EFHC1	ENSG00000096093	2.27454	8.54609	4.26016	0.319085
219479_at	KDEL (Lys-Asp-Glu-Leu) containing 1	KDELC1	ENSG00000134901	1.76733	9.22495	4.25946	0.319085
227865_at	chromosome 9 open reading frame 103	C9orf103	ENSG00000148057	1.60746	8.4801	4.25685	0.319611
200832_s_at	stearoyl-CoA desaturase (delta-9-desaturase)	SCD	ENSG00000099194	2.33078	10.8454	4.25358	0.320403
201600_at	prohibitin 2	PHB2	ENSG00000215021	2.01605	10.3457	4.25029	0.320702
218721_s_at	chromosome 1 open reading frame 27	C1orf27	ENSG00000157181	-2.25829	10.0448	-4.25027	0.320702
202768_at	FBJ murine osteosarcoma viral oncogene homolog B	FOSB	ENSG00000125740	1.7707	8.97992	4.24687	0.321096
1555988_a_at	uncharacterized LOC126536	LOC126536	NA	-0.696398	6.55095	-4.24572	0.321096
229298_at	NA	NA	NA	2.02279	6.53534	4.24547	0.321096
239140_at	NA	NA	NA	0.539996	4.85871	4.24344	0.321402
204375_at	calsyntenin 3	CLSTN3	ENSG00000139182	-0.434236	5.81401	-4.24201	0.321461
201504_s_at	translin	TSN	ENSG00000211460	2.32459	9.35214	4.24011	0.321461
213193_x_at	T cell receptor beta constant 1	TRBC1	NA	1.40952	6.29934	4.23949	0.321461
214166_at	succinate dehydrogenase complex, subunit B, iron sulfur (Ip)	SDHB	ENSG00000117118	-0.711392	6.03039	-4.23628	0.32154
213061_s_at	N-terminal asparagine amidase	NTAN1	ENSG00000157045	2.03551	9.3885	4.23532	0.32154
228605_at	UBX domain protein 2A	UBXN2A	ENSG00000173960	2.07183	8.65003	4.23355	0.32154
210473_s_at	G protein-coupled receptor 125	GPR125	ENSG00000152990	1.94789	8.74562	4.23293	0.32154
202820_at	aryl hydrocarbon receptor	AHR	ENSG00000106546	1.49997	6.28986	4.2314	0.32154
207075_at	NLR family, pyrin domain containing 3	NLRP3	ENSG00000162711	1.03066	7.19418	4.23058	0.32154
219006_at	NADH dehydrogenase (ubiquinone) 1 alpha subcomplex, assembly factor 4	NDUFAF4	ENSG00000123545	1.77965	10.8525	4.23052	0.32154
218049_s_at	mitochondrial ribosomal protein L13	MRPL13	ENSG00000172172	1.58963	10.3359	4.22729	0.321583
213560_at	growth arrest and DNA-damage-inducible, beta	GADD45B	ENSG00000099860	2.11207	9.20254	4.2268	0.321583
214263_x_at	polymerase (RNA) II (DNA directed) polypeptide C, 33kDa	POLR2C	ENSG00000102978	1.26581	8.47801	4.22668	0.321583
210157_at	URI1, prefoldin-like chaperone	URI1	ENSG00000105176	1.72208	7.21985	4.2249	0.321802
1554745_at	Ral GEF with PH domain and SH3 binding motif 1	RALGPS1	ENSG00000136828	-0.427946	5.84741	-4.22205	0.322453
200838_at	cathepsin B	CTSB	ENSG00000164733	1.8731	11.4137	4.21835	0.323448
212508_at	modulator of apoptosis 1	MOAP1	ENSG00000165943	1.40643	11.4648	4.21678	0.323586
238203_at	NA	NA	NA	-0.252703	4.92884	-4.21359	0.324379
212237_at	additional sex combs like 1 (Drosophila)	ASXL1	ENSG00000171456	1.61698	8.35561	4.21222	0.324437
201968_s_at	phosphoglucomutase 1	PGM1	ENSG00000079739	1.52503	10.7549	4.20895	0.324721
230581_at	NA	NA	NA	-0.249489	5.24008	-4.20751	0.324721
214338_at	DnaJ (Hsp40) homolog, subfamily B, member 12	DNAJB12	ENSG00000148719	-0.591482	7.14415	-4.20559	0.324721
227976_at	chromosome X open reading frame 69	CXorf69	ENSG00000184785	-1.36578	6.73649	-4.20554	0.324721
226412_at	PNN-interacting serine/arginine-rich protein	PNISR	ENSG00000132424	-0.953524	10.8859	-4.20542	0.324721
221732_at	calcium activated nucleotidase 1	CANT1	ENSG00000171302	1.62253	9.48262	4.19612	0.327521
237653_at	NA	NA	NA	-0.42149	5.92991	-4.19535	0.327521
1552344_s_at	CCR4-NOT transcription complex, subunit 7	CNOT7	ENSG00000198791	3.51429	8.20497	4.19337	0.327521
203647_s_at	ferredoxin 1	FDX1	ENSG00000137714	1.50843	8.523	4.193	0.327521
201985_at	KIAA0196	KIAA0196	ENSG00000164961	1.05511	9.92408	4.19252	0.327521
243178_at	NA	NA	NA	-0.590353	6.13923	-4.18708	0.329121
204448_s_at	phosducin-like	PDCL	ENSG00000136940	-1.53996	7.05646	-4.18529	0.329121
240150_at	NA	NA	NA	-0.448002	6.23379	-4.18382	0.329121
232697_at	leucine rich repeat and fibronectin type III domain containing 2	LRFN2	ENSG00000156564	-0.4785	6.3205	-4.18319	0.329121
220741_s_at	pyrophosphatase (inorganic) 2	PPA2	ENSG00000138777	1.22608	9.72077	4.18135	0.329121
221844_x_at	signal peptidase complex subunit 3 homolog (S. cerevisiae)	SPCS3	ENSG00000129128	1.20913	10.7923	4.17772	0.329121
218854_at	dermatan sulfate epimerase	DSE	ENSG00000111817	1.64377	6.85749	4.17771	0.329121
221841_s_at	Kruppel-like factor 4 (gut)	KLF4	ENSG00000136826	2.98593	5.93443	4.17631	0.329121
227626_at	progestin and adipoQ receptor family member VIII	PAQR8	ENSG00000170915	3.92716	10.6646	4.17611	0.329121
227390_at	maternally expressed 3 (non-protein coding)	MEG3	NA	-0.510257	6.44222	-4.17463	0.329121
204084_s_at	ceroid-lipofuscinosis, neuronal 5	CLN5	ENSG00000102805	1.78645	7.8291	4.17386	0.329121
206671_at	S-antigen; retina and pineal gland (arrestin)	SAG	ENSG00000130561	-0.358761	5.84923	-4.17129	0.329121
206554_x_at	SET domain and mariner transposase fusion gene	SETMAR	ENSG00000170364	1.69726	9.39452	4.17116	0.329121
1569961_at	NA	NA	NA	-0.471842	6.53601	-4.17074	0.329121
200997_at	NA	NA	NA	2.06829	9.63575	4.16967	0.329121
204996_s_at	cyclin-dependent kinase 5, regulatory subunit 1 (p35)	CDK5R1	ENSG00000176749	-0.309623	5.77422	-4.16962	0.329121
204346_s_at	Ras association (RalGDS/AF-6) domain family member 1	RASSF1	ENSG00000068028	0.774235	8.23537	4.16816	0.329241
210105_s_at	FYN oncogene related to SRC, FGR, YES	FYN	ENSG00000010810	1.12163	10.6486	4.16661	0.329354
209135_at	aspartate beta-hydroxylase	ASPH	ENSG00000198363	2.41167	9.35871	4.16474	0.329354
224914_s_at	SAP domain containing ribonucleoprotein	SARNP	ENSG00000205323	2.26627	10.4695	4.16438	0.329354
208706_s_at	eukaryotic translation initiation factor 5	EIF5	ENSG00000100664	2.94582	10.7205	4.1616	0.329601
222280_at	uncharacterized LOC100506469	LOC100506469	NA	-1.85479	8.38099	-4.16145	0.329601
202879_s_at	cytohesin 1	CYTH1	ENSG00000108669	-0.605845	7.06176	-4.1603	0.329601
239727_at	DIO3 opposite strand/antisense RNA (non-protein coding)	DIO3OS	NA	-0.600471	6.78517	-4.15719	0.33041
218357_s_at	translocase of inner mitochondrial membrane 8 homolog B (yeast)	TIMM8B	ENSG00000150779	1.26094	12.2515	4.15073	0.332081
1554572_a_at	suppressor of variegation 3-9 homolog 2 (Drosophila)	SUV39H2	ENSG00000152455	1.59792	8.06826	4.14912	0.332081
222752_s_at	transmembrane protein 206	TMEM206	ENSG00000065600	1.46647	9.41582	4.14851	0.332081
214249_at	tripartite motif containing 2	TRIM2	ENSG00000109654	-0.436087	6.14327	-4.1471	0.332081
223383_at	zinc and ring finger 1, E3 ubiquitin protein ligase	ZNRF1	ENSG00000186187	1.27422	8.55867	4.14703	0.332081
218556_at	ORM1-like 2 (S. cerevisiae)	ORMDL2	ENSG00000123353	2.2276	9.71873	4.14577	0.332081
229126_at	transmembrane protein 19	TMEM19	ENSG00000139291	1.27946	10.1726	4.14514	0.332081
218535_s_at	RIO kinase 2 (yeast)	RIOK2	ENSG00000058729	2.10058	7.39459	4.14082	0.333416
1553134_s_at	chromosome 9 open reading frame 72	C9orf72	ENSG00000147894	0.270383	5.21597	4.13888	0.33375
222054_at	peptidylprolyl isomerase E-like pseudogene	PPIEL	NA	-0.362852	5.64686	-4.13499	0.3349
228465_at	NA	NA	NA	-2.52766	8.49332	-4.13388	0.3349
201531_at	zinc finger protein 36, C3H type, homolog (mouse)	ZFP36	ENSG00000128016	1.59211	6.67778	4.12916	0.336255
214670_at	zinc finger with KRAB and SCAN domains 1	ZKSCAN1	ENSG00000106261	3.23936	8.73607	4.12842	0.336255
213189_at	MYC induced nuclear antigen	MINA	ENSG00000170854	1.38401	7.306	4.12557	0.336985
215940_at	NA	NA	NA	-0.451761	5.889	-4.12293	0.337633
201105_at	lectin, galactoside-binding, soluble, 1	LGALS1	ENSG00000100097	2.64329	12.03	4.12071	0.337908
223297_at	AMME chromosomal region gene 1-like	AMMECR1L	ENSG00000144233	2.09073	8.86839	4.12003	0.337908
239975_at	major histocompatibility complex, class II, DP beta 2 (pseudogene)	HLA-DPB2	NA	-0.237316	5.00152	-4.11545	0.339357
213558_at	piccolo (presynaptic cytomatrix protein)	PCLO	ENSG00000186472	-0.447321	5.32648	-4.11396	0.339357
225688_s_at	pleckstrin homology-like domain, family B, member 2	PHLDB2	ENSG00000144824	-2.34734	8.06838	-4.11297	0.339357
218521_s_at	ubiquitin-conjugating enzyme E2W (putative)	UBE2W	ENSG00000104343	1.14849	6.77527	4.1119	0.339357
225804_at	cytochrome b5 domain containing 2	CYB5D2	ENSG00000167740	1.32424	9.44401	4.11013	0.339357
1554941_at	kelch-like 14 (Drosophila)	KLHL14	ENSG00000197705	-0.405045	6.4321	-4.10566	0.339357
238536_at	uncharacterized LOC286272	LOC286272	NA	-0.854151	5.55641	-4.10461	0.339357
226796_at	abhydrolase domain containing 15	ABHD15	ENSG00000168792	1.06974	7.41364	4.1043	0.339357
217752_s_at	CNDP dipeptidase 2 (metallopeptidase M20 family)	CNDP2	ENSG00000133313	1.00316	10.7469	4.10424	0.339357
212399_s_at	vestigial like 4 (Drosophila)	VGLL4	ENSG00000144560	1.19601	9.12614	4.10364	0.339357
218291_at	late endosomal/lysosomal adaptor, MAPK and MTOR activator 2	LAMTOR2	ENSG00000116586	1.59406	10.8534	4.10342	0.339357
238122_at	RNA binding motif protein 12B	RBM12B	ENSG00000183808	-2.01997	6.83799	-4.10229	0.339357
210645_s_at	tetratricopeptide repeat domain 3	TTC3	ENSG00000182670	0.826623	12.8896	4.10218	0.339357
210567_s_at	S-phase kinase-associated protein 2, E3 ubiquitin protein ligase	SKP2	ENSG00000145604	2.19459	6.61478	4.09821	0.33987
206589_at	growth factor independent 1 transcription repressor	GFI1	ENSG00000162676	0.934972	6.60751	4.09802	0.33987
231626_at	NA	NA	NA	-0.338048	5.18066	-4.09677	0.33987
242323_at	phospholipase A2, group XIIA	PLA2G12A	ENSG00000123739	1.98804	10.0471	4.09636	0.33987
204332_s_at	aspartylglucosaminidase	AGA	ENSG00000038002	1.95944	9.0532	4.09547	0.33987
236539_at	protein tyrosine phosphatase, non-receptor type 22 (lymphoid)	PTPN22	ENSG00000134242	-0.883547	5.07042	-4.09276	0.33987
235509_at	chromosome 8 open reading frame 38	C8orf38	ENSG00000156170	2.80973	9.38639	4.0927	0.33987
226092_at	membrane protein, palmitoylated 5 (MAGUK p55 subfamily member 5)	MPP5	ENSG00000072415	1.18427	7.8084	4.09223	0.33987
208734_x_at	RAB2A, member RAS oncogene family	RAB2A	ENSG00000104388	2.71942	9.93272	4.0886	0.340971
214719_at	solute carrier family 46, member 3	SLC46A3	ENSG00000139508	1.64411	6.75529	4.08609	0.341168
216277_at	budding uninhibited by benzimidazoles 1 homolog (yeast)	BUB1	ENSG00000169679	-0.285465	5.05788	-4.0838	0.341168
237112_at	NA	NA	NA	-0.759837	7.636	-4.08205	0.341168
205909_at	polymerase (DNA directed), epsilon 2 (p59 subunit)	POLE2	ENSG00000100479	1.58691	9.00125	4.08187	0.341168
210717_at	NA	NA	NA	-0.380566	5.13061	-4.08163	0.341168
219217_at	asparaginyl-tRNA synthetase 2, mitochondrial (putative)	NARS2	ENSG00000137513	-1.515	8.78609	-4.0814	0.341168
237322_at	myocardial infarction associated transcript (non-protein coding)	MIAT	NA	-0.475561	6.82281	-4.07997	0.341168
226301_at	chromosome 6 open reading frame 192	C6orf192	ENSG00000146409	2.64484	8.83437	4.07773	0.341168
241007_at	NA	NA	NA	-0.444794	6.06658	-4.07768	0.341168
227983_at	Rab interacting lysosomal protein-like 2	RILPL2	ENSG00000150977	1.30077	9.55758	4.07736	0.341168
206020_at	suppressor of cytokine signaling 6	SOCS6	ENSG00000170677	0.69458	6.89572	4.0747	0.341856
223502_s_at	tumor necrosis factor (ligand) superfamily, member 13b	TNFSF13B	ENSG00000102524	2.57805	8.95515	4.07281	0.342216
241088_at	NA	NA	NA	-0.314346	5.43174	-4.07091	0.342579
213658_at	NA	NA	NA	1.29985	7.57674	4.06919	0.342864
212660_at	PHD finger protein 15	PHF15	ENSG00000043143	0.439081	6.16141	4.06431	0.344296
204912_at	interleukin 10 receptor, alpha	IL10RA	ENSG00000110324	1.36351	6.8855	4.06247	0.344296
212658_at	lipoma HMGIC fusion partner-like 2	LHFPL2	ENSG00000145685	1.78162	9.46295	4.06204	0.344296
232570_s_at	ADAM metallopeptidase domain 33	ADAM33	ENSG00000149451	-0.508521	6.26789	-4.06124	0.344296
217076_s_at	homeobox D3	HOXD3	ENSG00000128652	-0.360696	5.11531	-4.05995	0.344296
218160_at	NADH dehydrogenase (ubiquinone) 1 alpha subcomplex, 8, 19kDa	NDUFA8	ENSG00000119421	0.979209	9.54169	4.05925	0.344296
227752_at	serine palmitoyltransferase, long chain base subunit 3	SPTLC3	ENSG00000172296	-0.386438	5.44403	-4.0579	0.344296
204069_at	Meis homeobox 1	MEIS1	ENSG00000143995	-1.14287	10.5363	-4.05688	0.344296
238054_at	ADP-ribosylhydrolase like 1	ADPRHL1	ENSG00000153531	-0.324874	6.01286	-4.05642	0.344296
225677_at	B-cell receptor-associated protein 29	BCAP29	ENSG00000075790	1.29715	8.41772	4.05377	0.344999
202515_at	discs, large homolog 1 (Drosophila)	DLG1	ENSG00000075711	1.6551	9.69555	4.05192	0.345354
218200_s_at	NADH dehydrogenase (ubiquinone) 1 beta subcomplex, 2, 8kDa	NDUFB2	ENSG00000090266	2.23556	11.9059	4.04846	0.345556
218754_at	nucleolar protein 9	NOL9	ENSG00000162408	-1.11488	9.85203	-4.04683	0.345556
243398_at	NA	NA	NA	-0.922079	7.60862	-4.04669	0.345556
204994_at	myxovirus (influenza virus) resistance 2 (mouse)	MX2	ENSG00000183486	0.633014	5.92641	4.04658	0.345556
227054_at	N-6 adenine-specific DNA methyltransferase 2 (putative)	N6AMT2	ENSG00000150456	2.06621	9.00551	4.04625	0.345556
228418_at	exocyst complex component 5	EXOC5	ENSG00000070367	3.26053	7.18847	4.04429	0.345725
221705_s_at	suppressor of IKBKE 1	SIKE1	ENSG00000052723	1.48291	7.91432	4.04204	0.345725
223114_at	coenzyme Q5 homolog, methyltransferase (S. cerevisiae)	COQ5	ENSG00000110871	-1.84683	9.9823	-4.04198	0.345725
56256_at	SID1 transmembrane family, member 2	SIDT2	ENSG00000149577	1.3637	7.506	4.04013	0.345725
203175_at	ras homolog family member G	RHOG	ENSG00000177105	1.17892	8.99331	4.03978	0.345725
241528_at	mitogen-activated protein kinase 15	MAPK15	ENSG00000181085	-0.443187	6.43788	-4.03966	0.345725
204355_at	DEAH (Asp-Glu-Ala-His) box polypeptide 30	DHX30	ENSG00000132153	-0.358319	6.03398	-4.03793	0.346036
205216_s_at	apolipoprotein H (beta-2-glycoprotein I)	APOH	ENSG00000091583	-0.37644	6.35731	-4.03289	0.347816
205997_at	ADAM metallopeptidase domain 28	ADAM28	ENSG00000042980	1.22556	8.98197	4.02932	0.348954
201454_s_at	aminopeptidase puromycin sensitive	NPEPPS	ENSG00000141279	1.24196	9.5233	4.02816	0.349015
225123_at	NA	NA	NA	-1.18011	11.7971	-4.02581	0.349276
1554176_a_at	chromosome 3 open reading frame 33	C3orf33	ENSG00000174928	0.6487	6.72187	4.02508	0.349276
203867_s_at	notchless homolog 1 (Drosophila)	NLE1	ENSG00000073536	0.782351	7.6761	4.02451	0.349276
239138_at	N(alpha)-acetyltransferase 50, NatE catalytic subunit	NAA50	ENSG00000121579	-1.67543	6.74281	-4.02117	0.349988
207330_at	pregnancy-zone protein	PZP	ENSG00000126838	-0.543774	6.32867	-4.02043	0.349988
229437_at	MIR155 host gene (non-protein coding)	MIR155HG	NA	3.12462	6.89031	4.01988	0.349988
238836_at	NA	NA	NA	-0.710833	7.05827	-4.01552	0.35074
217819_at	golgin A7	GOLGA7	ENSG00000147533	2.05429	10.3871	4.01113	0.35074
202754_at	R3H domain containing 1	R3HDM1	ENSG00000048991	1.42533	9.70795	4.0102	0.35074
241313_at	dedicator of cytokinesis 4	DOCK4	ENSG00000128512	-0.381161	5.93506	-4.00978	0.35074
237545_at	NA	NA	NA	-0.332726	4.90822	-4.00853	0.35074
231796_at	EPH receptor A8	EPHA8	ENSG00000070886	-0.578298	6.24146	-4.00806	0.35074
201078_at	transmembrane 9 superfamily member 2	TM9SF2	ENSG00000125304	2.23549	9.47153	4.00766	0.35074
213857_s_at	CD47 molecule	CD47	ENSG00000196776	1.10562	11.1871	4.00718	0.35074
225457_s_at	NA	NA	NA	0.871903	8.1285	4.00693	0.35074
243721_at	NA	NA	NA	-0.373509	6.00433	-4.00639	0.35074
218549_s_at	family with sequence similarity 82, member B	FAM82B	ENSG00000176623	1.53903	10.4171	4.00521	0.35074
202461_at	eukaryotic translation initiation factor 2B, subunit 2 beta, 39kDa	EIF2B2	ENSG00000119718	1.26015	10.4611	4.00515	0.35074
238152_at	chromosome 11 open reading frame 95	C11orf95	NA	0.395626	6.02994	4.00515	0.35074
241429_at	NA	NA	NA	1.40119	8.16621	3.99963	0.352781
228243_at	NA	NA	NA	0.744247	7.51201	3.99247	0.35559
45633_at	GINS complex subunit 3 (Psf3 homolog)	GINS3	ENSG00000181938	3.33587	9.11786	3.98721	0.357109
201351_s_at	YME1-like 1 (S. cerevisiae)	YME1L1	ENSG00000136758	1.66546	10.6947	3.98545	0.357109
212149_at	EFR3 homolog A (S. cerevisiae)	EFR3A	ENSG00000132294	-1.8869	9.40481	-3.98526	0.357109
228372_at	chromosome 10 open reading frame 128	C10orf128	ENSG00000204161	1.63122	5.70027	3.9852	0.357109
204118_at	CD48 molecule	CD48	ENSG00000117091	1.84173	7.99263	3.98326	0.357551
226918_at	junctophilin 4	JPH4	ENSG00000092051	-0.512922	6.46727	-3.9797	0.357942
210186_s_at	FK506 binding protein 1A, 12kDa	FKBP1A	ENSG00000088832	1.34312	8.84305	3.97967	0.357942
236174_at	NA	NA	NA	1.00867	6.87409	3.97878	0.357942
213532_at	ADAM metallopeptidase domain 17	ADAM17	ENSG00000151694	1.35914	10.6983	3.97849	0.357942
91580_at	leucine-rich repeats and transmembrane domains 1	LRTM1	ENSG00000144771	-0.359604	5.58864	-3.97708	0.358138
204866_at	PHD finger protein 16	PHF16	ENSG00000102221	1.39375	7.89685	3.97049	0.360231
234571_at	NA	NA	NA	-0.392827	6.0816	-3.96952	0.360231
238429_at	transmembrane protein 71	TMEM71	ENSG00000165071	1.76634	6.28716	3.96909	0.360231
228567_at	NA	NA	NA	1.6333	8.24078	3.96867	0.360231
216144_at	NA	NA	NA	-0.791565	7.09533	-3.96645	0.360444
242289_at	NA	NA	NA	2.09375	8.7335	3.96614	0.360444
222662_at	protein phosphatase 1, regulatory subunit 3B	PPP1R3B	ENSG00000173281	2.17556	9.69426	3.9653	0.360444
1556813_at	NA	NA	NA	-0.307062	5.07716	-3.96324	0.36068
201523_x_at	ubiquitin-conjugating enzyme E2N	UBE2N	ENSG00000177889	2.26386	8.46808	3.96202	0.36068
205541_s_at	G1 to S phase transition 2	GSPT2	ENSG00000189369	3.06437	9.43966	3.9619	0.36068
243318_at	DDB1 and CUL4 associated factor 8	DCAF8	c(\ENSG00000132716\", \"ENSG00000258465\")"	-2.11104	9.39617	-3.95899	0.361587
224946_s_at	coiled-coil domain containing 115	CCDC115	ENSG00000136710	1.4476	9.72197	3.95721	0.361971
222981_s_at	RAB10, member RAS oncogene family	RAB10	ENSG00000084733	1.27935	8.5646	3.9551	0.362505
212517_at	attractin	ATRN	ENSG00000088812	-1.35245	9.40911	-3.95009	0.364302
201472_at	von Hippel-Lindau binding protein 1	VBP1	ENSG00000155959	0.909623	12.6301	3.94936	0.364302
211009_s_at	zinc finger protein 271	ZNF271	NA	2.95192	9.52504	3.94758	0.364621
209142_s_at	ubiquitin-conjugating enzyme E2G 1	UBE2G1	ENSG00000132388	2.16657	10.5037	3.94678	0.364621
224309_s_at	SGT1, suppressor of G2 allele of SKP1 (S. cerevisiae)	SUGT1	ENSG00000165416	-1.62794	12.0864	-3.9447	0.365149
217971_at	late endosomal/lysosomal adaptor, MAPK and MTOR activator 3	LAMTOR3	ENSG00000109270	2.16438	9.40919	3.94176	0.365659
209366_x_at	cytochrome b5 type A (microsomal)	CYB5A	ENSG00000166347	2.16143	8.39953	3.94102	0.365659
241026_at	NA	NA	NA	-0.30636	5.22959	-3.93993	0.365659
231721_at	junctional adhesion molecule 3	JAM3	ENSG00000166086	-0.355895	5.71453	-3.93718	0.365659
1555003_at	retinoblastoma-like 1 (p107)	RBL1	ENSG00000080839	-0.327855	5.04303	-3.93642	0.365659
226753_at	family with sequence similarity 76, member B	FAM76B	ENSG00000077458	0.848205	9.36514	3.93432	0.365659
204224_s_at	GTP cyclohydrolase 1	GCH1	ENSG00000131979	2.31101	7.32543	3.93346	0.365659
1569960_at	bromodomain containing 7 pseudogene 3	BRD7P3	NA	-0.548184	6.07786	-3.93316	0.365659
210036_s_at	potassium voltage-gated channel, subfamily H (eag-related), member 2	KCNH2	ENSG00000055118	-1.13521	8.06598	-3.93289	0.365659
218080_x_at	Fas (TNFRSF6) associated factor 1	FAF1	ENSG00000185104	1.29943	8.01636	3.9324	0.365659
202558_s_at	heat shock protein 70kDa family, member 13	HSPA13	ENSG00000155304	3.34374	6.42859	3.93179	0.365659
226384_at	phosphatidic acid phosphatase type 2 domain containing 1B	PPAPDC1B	ENSG00000147535	-1.14204	10.3367	-3.93143	0.365659
212460_at	serine palmitoyltransferase, small subunit A	SPTSSA	ENSG00000165389	1.47708	8.46972	3.93016	0.365659
203725_at	growth arrest and DNA-damage-inducible, alpha	GADD45A	ENSG00000116717	1.76662	10.6775	3.93002	0.365659
219271_at	UDP-N-acetyl-alpha-D-galactosamine:polypeptide N-acetylgalactosaminyltransferase 14 (GalNAc-T14)	GALNT14	ENSG00000158089	0.619959	6.42325	3.9295	0.365659
232641_at	zinc finger protein 596	ZNF596	ENSG00000172748	-0.75217	7.95905	-3.92838	0.365745
209218_at	squalene epoxidase	SQLE	ENSG00000104549	1.88428	10.2617	3.92714	0.365894
228245_s_at	ovostatin 2	OVOS2	NA	2.93881	9.2238	3.92588	0.366023
204863_s_at	interleukin 6 signal transducer (gp130, oncostatin M receptor)	IL6ST	ENSG00000134352	-3.16772	7.21803	-3.92501	0.366023
238886_at	transmembrane emp24-like trafficking protein 10 (yeast)	TMED10	ENSG00000170348	-2.67997	8.99354	-3.92246	0.366197
243280_at	NA	NA	NA	1.55934	7.76896	3.92213	0.366197
1555314_at	WD repeat domain 19	WDR19	ENSG00000157796	-0.355443	5.48855	-3.92186	0.366197
236816_at	N(alpha)-acetyltransferase 25, NatB auxiliary subunit	NAA25	ENSG00000111300	-2.38862	8.84961	-3.9179	0.367641
234930_at	transmembrane protein 234	TMEM234	ENSG00000160055	-0.642407	6.44328	-3.91683	0.367714
229769_at	transmembrane protein 242	TMEM242	ENSG00000215712	-0.360452	6.16445	-3.91533	0.367988
201133_s_at	praja ring finger 2, E3 ubiquitin protein ligase	PJA2	ENSG00000198961	2.69722	9.06745	3.91261	0.368132
213853_at	DnaJ (Hsp40) homolog, subfamily C, member 24	DNAJC24	ENSG00000170946	1.97216	7.60055	3.9122	0.368132
207625_s_at	core-binding factor, runt domain, alpha subunit 2; translocated to, 2	CBFA2T2	ENSG00000078699	1.01639	9.14889	3.91212	0.368132
1570653_at	NA	NA	NA	-0.225878	5.06498	-3.91097	0.368132
236213_at	NA	NA	NA	-0.371641	5.5881	-3.91045	0.368132
205239_at	amphiregulin	AREG	c(\ENSG00000109321\", \"ENSG00000205595\")"	4.52203	7.26686	3.90914	0.368319
1554086_at	tubulin, gamma complex associated protein 3	TUBGCP3	ENSG00000126216	0.335259	6.00399	3.90778	0.368412
226927_at	chromosome 12 open reading frame 73	C12orf73	ENSG00000204954	1.58775	7.7557	3.90703	0.368412
218375_at	nudix (nucleoside diphosphate linked moiety X)-type motif 9	NUDT9	ENSG00000170502	0.998121	9.48499	3.90621	0.368412
226142_at	GLI pathogenesis-related 1	GLIPR1	ENSG00000139278	1.10707	6.47472	3.90359	0.368818
208283_at	G antigen 1	GAGE1	c(\ENSG00000255738\", \"ENSG00000205777\")"	-0.542114	6.10763	-3.9028	0.368818
235502_at	protein phosphatase 2, catalytic subunit, alpha isozyme	PPP2CA	ENSG00000113575	0.496799	6.38477	3.90252	0.368818
209110_s_at	ral guanine nucleotide dissociation stimulator-like 2	RGL2	c(\ENSG00000228736\", \"ENSG00000237441\", \"ENSG00000224841\", \"ENSG00000206282\", \"ENSG00000237825\")"	1.5542	9.36032	3.90174	0.368818
219581_at	tRNA splicing endonuclease 2 homolog (S. cerevisiae)	TSEN2	ENSG00000154743	1.41966	7.84561	3.89615	0.370719
210423_s_at	solute carrier family 11 (proton-coupled divalent metal ion transporters), member 1	SLC11A1	ENSG00000018280	-0.351829	5.77789	-3.89598	0.370719
226337_at	golgin, RAB6-interacting	GORAB	ENSG00000120370	3.09401	7.86571	3.89437	0.371054
228999_at	chromodomain helicase DNA binding protein 2	CHD2	ENSG00000173575	-2.86018	9.1665	-3.8933	0.371054
204616_at	ubiquitin carboxyl-terminal esterase L3 (ubiquitin thiolesterase)	UCHL3	ENSG00000118939	2.1563	11.4199	3.89123	0.371054
208139_s_at	NA	NA	NA	-0.341862	5.42339	-3.89106	0.371054
211069_s_at	SMT3 suppressor of mif two 3 homolog 1 (S. cerevisiae)	SUMO1	ENSG00000116030	0.774322	12.2824	3.8901	0.371054
229022_at	zinc finger protein, X-linked	ZFX	ENSG00000005889	1.86219	8.01779	3.88956	0.371054
244114_x_at	NA	NA	NA	1.06297	6.59511	3.88873	0.371054
213929_at	exophilin 5	EXPH5	ENSG00000110723	0.341073	5.74396	3.8878	0.371054
240165_at	NA	NA	NA	3.3	8.24528	3.88653	0.371054
223178_s_at	5'-nucleotidase domain containing 1	NT5DC1	ENSG00000178425	1.18565	6.06781	3.88569	0.371054
221286_s_at	marginal zone B and B1 cell-specific protein	MZB1	ENSG00000170476	0.960526	8.71045	3.88543	0.371054
202982_s_at	NA	NA	NA	1.43018	9.35622	3.88441	0.371118
238622_at	RAP2B, member of RAS oncogene family	RAP2B	ENSG00000181467	1.74455	7.07263	3.88261	0.37144
1569366_a_at	zinc finger protein 569	ZNF569	ENSG00000196437	1.6303	7.89039	3.88084	0.37144
229730_at	smoothelin-like 2	SMTNL2	ENSG00000188176	-0.416277	6.56663	-3.88074	0.37144
34225_at	Wolf-Hirschhorn syndrome candidate 2	WHSC2	ENSG00000185049	0.884613	7.66487	3.8802	0.37144
36711_at	v-maf musculoaponeurotic fibrosarcoma oncogene homolog F (avian)	MAFF	ENSG00000185022	5.22217	8.72002	3.87807	0.372037
222441_x_at	slowmo homolog 2 (Drosophila)	SLMO2	ENSG00000101166	2.07051	9.87508	3.8772	0.372037
231899_at	zinc finger CCCH-type containing 12C	ZC3H12C	ENSG00000149289	3.04831	9.37374	3.87248	0.373296
208370_s_at	regulator of calcineurin 1	RCAN1	ENSG00000159200	2.36052	9.26074	3.87202	0.373296
215295_at	dystrobrevin, beta	DTNB	ENSG00000138101	-0.268934	5.53133	-3.87197	0.373296
219716_at	apolipoprotein L, 6	APOL6	ENSG00000221963	-0.74853	6.31893	-3.86907	0.37406
237548_at	NA	NA	NA	-0.249972	5.06776	-3.86865	0.37406
204440_at	CD83 molecule	CD83	ENSG00000112149	1.71272	8.61068	3.86496	0.375417
235109_at	zinc finger, BED-type containing 3	ZBED3	ENSG00000132846	1.86667	9.01354	3.86332	0.375417
231853_at	tubulin, delta 1	TUBD1	ENSG00000108423	1.73536	9.0036	3.86326	0.375417
213566_at	ribonuclease, RNase A family, k6	RNASE6	ENSG00000169413	1.72644	7.15544	3.86071	0.375644
226699_at	FCH and double SH3 domains 1	FCHSD1	ENSG00000197948	-0.457316	6.591	-3.86055	0.375644
221485_at	UDP-Gal:betaGlcNAc beta 1,4- galactosyltransferase, polypeptide 5	B4GALT5	ENSG00000158470	1.53632	8.90448	3.85978	0.375644
228158_at	NA	NA	NA	1.63181	9.08652	3.85931	0.375644
226007_at	iron-sulfur cluster assembly 2 homolog (S. cerevisiae)	ISCA2	ENSG00000165898	-1.06235	9.55951	-3.85758	0.376071
235247_at	NA	NA	NA	-0.259843	5.59035	-3.85478	0.37702
227156_at	calcium/calmodulin-dependent serine protein kinase (MAGUK family)	CASK	ENSG00000147044	0.66276	7.83421	3.85235	0.37779
204194_at	BTB and CNC homology 1, basic leucine zipper transcription factor 1	BACH1	ENSG00000156273	2.11053	7.26591	3.84905	0.378432
216218_s_at	phospholipase C-like 2	PLCL2	ENSG00000154822	-3.69269	8.48637	-3.84761	0.378432
1555065_x_at	ubiquitin specific peptidase 6 (Tre-2 oncogene)	USP6	ENSG00000129204	-1.04154	6.5429	-3.84663	0.378432
223839_s_at	stearoyl-CoA desaturase (delta-9-desaturase)	SCD	ENSG00000099194	2.10054	11.4837	3.84598	0.378432
211846_s_at	poliovirus receptor-related 1 (herpesvirus entry mediator C)	PVRL1	ENSG00000110400	-0.521231	6.93203	-3.84438	0.378432
222842_at	eukaryotic translation initiation factor 2C, 4	EIF2C4	ENSG00000134698	-0.474011	6.87886	-3.84428	0.378432
202085_at	tight junction protein 2 (zona occludens 2)	TJP2	ENSG00000119139	1.86215	9.36948	3.84313	0.378432
243233_at	NA	NA	NA	-2.28716	5.68659	-3.84237	0.378432
241504_at	uncharacterized LOC100506047	LOC100506047	NA	-0.456649	5.82629	-3.84178	0.378432
202708_s_at	histone cluster 2, H2be	HIST2H2BE	ENSG00000184678	-1.42873	8.88291	-3.8417	0.378432
214949_at	NA	NA	NA	2.34299	8.42372	3.84162	0.378432
1569259_at	NA	NA	NA	-0.435666	5.70574	-3.83913	0.379242
212487_at	G patch domain containing 8	GPATCH8	ENSG00000186566	-1.55791	8.92367	-3.83591	0.380069
1555180_at	uncharacterized LOC100132686	LOC100132686	NA	-0.55436	6.46509	-3.83577	0.380069
235991_at	cytochrome b5 reductase-like	CYB5RL	ENSG00000215883	-0.650564	6.36302	-3.83409	0.380084
243821_at	mitochondrial ribosomal protein S31	MRPS31	ENSG00000102738	-0.45991	6.78083	-3.83404	0.380084
1552480_s_at	protein tyrosine phosphatase, receptor type, C	PTPRC	ENSG00000081237	0.242934	4.75389	3.83145	0.380186
237952_at	NA	NA	NA	-0.382895	5.56666	-3.83111	0.380186
201834_at	protein kinase, AMP-activated, beta 1 non-catalytic subunit	PRKAB1	ENSG00000111725	1.01966	7.90496	3.83059	0.380186
202345_s_at	fatty acid binding protein 5 (psoriasis-associated)	FABP5	ENSG00000164687	1.1273	13.0198	3.82952	0.380186
217926_at	chromosome 19 open reading frame 53	C19orf53	ENSG00000104979	1.24492	11.3967	3.82897	0.380186
207574_s_at	growth arrest and DNA-damage-inducible, beta	GADD45B	ENSG00000099860	1.75457	8.54014	3.82877	0.380186
1557953_at	zinc finger with KRAB and SCAN domains 1	ZKSCAN1	ENSG00000106261	1.64474	8.19105	3.82695	0.380678
202877_s_at	CD93 molecule	CD93	ENSG00000125810	0.601227	6.30557	3.82348	0.381428
1557293_at	uncharacterized LOC440993	LOC440993	NA	3.99327	7.98419	3.82336	0.381428
235435_at	aminoadipate-semialdehyde dehydrogenase	AASDH	ENSG00000157426	-1.39898	6.3623	-3.82293	0.381428
218866_s_at	polymerase (RNA) III (DNA directed) polypeptide K, 12.3 kDa	POLR3K	ENSG00000161980	1.38277	9.06431	3.82185	0.381532
212309_at	cytoplasmic linker associated protein 2	CLASP2	ENSG00000163539	-1.45333	9.8123	-3.82105	0.381532
229304_s_at	MLF1 interacting protein	MLF1IP	ENSG00000151725	1.30598	10.9306	3.82016	0.381562
202051_s_at	zinc finger, MYM-type 4	ZMYM4	ENSG00000146463	1.24065	9.1582	3.81764	0.382407
1557814_a_at	NA	NA	NA	-0.968391	9.30434	-3.81637	0.382627
235374_at	malate dehydrogenase 1, NAD (soluble)	MDH1	ENSG00000014641	2.11312	7.56626	3.81172	0.383767
207877_s_at	nuclear VCP-like	NVL	ENSG00000143748	0.670483	7.65203	3.81168	0.383767
236883_at	NA	NA	NA	-1.81907	8.14798	-3.81095	0.383767
213278_at	myotubularin related protein 9	MTMR9	ENSG00000104643	2.08455	8.44772	3.81078	0.383767
224391_s_at	sialic acid acetylesterase	SIAE	ENSG00000110013	1.13602	8.18024	3.80867	0.384172
213042_s_at	ATPase, Ca++ transporting, ubiquitous	ATP2A3	ENSG00000074370	-0.378092	6.27132	-3.80833	0.384172
234304_s_at	importin 11	IPO11	ENSG00000086200	1.05596	6.30535	3.80663	0.384546
210813_s_at	X-ray repair complementing defective repair in Chinese hamster cells 4	XRCC4	ENSG00000152422	1.05545	6.54284	3.8059	0.384546
233181_at	NA	NA	NA	-0.583552	7.73751	-3.80512	0.384546
201873_s_at	ATP-binding cassette, sub-family E (OABP), member 1	ABCE1	ENSG00000164163	1.10732	11.0677	3.80334	0.38503
233190_at	NA	NA	NA	-0.372217	5.91117	-3.79715	0.387754
209040_s_at	proteasome (prosome, macropain) subunit, beta type, 8 (large multifunctional peptidase 7)	PSMB8	c(\ENSG00000230669\", \"ENSG00000204264\", \"ENSG00000206298\", \"ENSG00000230034\", \"ENSG00000235715\", \"ENSG00000236443\", \"ENSG00000226201\", \"ENSG00000231631\")"	1.63795	9.31033	3.79289	0.389513
204791_at	nuclear receptor subfamily 2, group C, member 1	NR2C1	ENSG00000120798	2.77648	8.40786	3.79057	0.389532
205914_s_at	glutamate receptor, ionotropic, N-methyl D-aspartate 1	GRIN1	ENSG00000176884	-0.344834	5.28978	-3.78953	0.389532
224332_s_at	mitochondrial ribosomal protein L43	MRPL43	ENSG00000055950	1.36708	10.6381	3.78911	0.389532
208615_s_at	protein tyrosine phosphatase type IVA, member 2	PTP4A2	ENSG00000184007	1.75407	8.35297	3.78639	0.389532
1565913_at	NA	NA	NA	-0.268487	5.25611	-3.78633	0.389532
207816_at	lactalbumin, alpha-	LALBA	ENSG00000167531	-0.487194	6.11169	-3.78575	0.389532
210840_s_at	IQ motif containing GTPase activating protein 1	IQGAP1	ENSG00000140575	1.68378	8.53256	3.78536	0.389532
208885_at	lymphocyte cytosolic protein 1 (L-plastin)	LCP1	ENSG00000136167	0.663948	6.49622	3.78331	0.389532
220746_s_at	ubiquitin interaction motif containing 1	UIMC1	ENSG00000087206	1.35026	9.02498	3.78317	0.389532
240743_at	NA	NA	NA	-0.549208	6.22354	-3.78282	0.389532
232653_at	NA	NA	NA	1.16845	7.98878	3.78234	0.389532
226273_at	chloride channel, voltage-sensitive 5	CLCN5	ENSG00000171365	-0.261564	5.33166	-3.7822	0.389532
205190_at	plastin 1	PLS1	ENSG00000120756	0.463605	5.53471	3.78136	0.389532
212412_at	PDZ and LIM domain 5	PDLIM5	ENSG00000163110	2.34014	9.23954	3.78079	0.389532
241455_at	chromosome 6 open reading frame 132	C6orf132	ENSG00000188112	-0.413939	5.4459	-3.78069	0.389532
203075_at	SMAD family member 2	SMAD2	ENSG00000175387	1.91439	9.72333	3.77954	0.38971
236836_at	NA	NA	NA	-1.36992	8.54005	-3.77769	0.390244
1562055_at	NA	NA	NA	-0.348752	5.66823	-3.77634	0.390381
240194_at	uncharacterized LOC441204	LOC441204	NA	-0.855911	6.85378	-3.77583	0.390381
208135_at	HNF1 homeobox B	HNF1B	ENSG00000108753	-3.41898	9.28421	-3.77494	0.390427
222700_at	atlastin GTPase 2	ATL2	ENSG00000119787	0.636045	6.74295	3.77407	0.390464
239940_at	NA	NA	NA	-0.467027	6.49632	-3.76739	0.393504
203063_at	protein phosphatase, Mg2+/Mn2+ dependent, 1F	PPM1F	ENSG00000100034	1.19046	8.72617	3.76511	0.39426
226334_s_at	AHA1, activator of heat shock 90kDa protein ATPase homolog 2 (yeast)	AHSA2	ENSG00000173209	-1.25092	9.57652	-3.76387	0.39426
202860_at	DENN/MADD domain containing 4B	DENND4B	ENSG00000198837	0.808139	8.85694	3.76355	0.39426
205472_s_at	dachshund homolog 1 (Drosophila)	DACH1	ENSG00000165659	0.84174	6.59938	3.76149	0.394893
228324_at	chromosome 9 open reading frame 41	C9orf41	ENSG00000156017	1.63243	7.90413	3.76051	0.394893
210822_at	ribosomal protein L13 pseudogene 5	RPL13P5	NA	-0.383574	6.03791	-3.75823	0.394893
221287_at	ribonuclease L (2',5'-oligoisoadenylate synthetase-dependent)	RNASEL	ENSG00000135828	-0.457859	6.76496	-3.75736	0.394893
208311_at	G protein-coupled receptor 50	GPR50	ENSG00000102195	-0.315424	5.51691	-3.75626	0.394893
239034_at	chromosome X open reading frame 24	CXorf24	NA	1.93607	7.0751	3.7562	0.394893
203067_at	pyruvate dehydrogenase complex, component X	PDHX	ENSG00000110435	2.23964	9.88069	3.7559	0.394893
239455_at	NA	NA	NA	1.42649	7.0874	3.75579	0.394893
210754_s_at	v-yes-1 Yamaguchi sarcoma viral related oncogene homolog	LYN	ENSG00000254087	1.78752	9.53874	3.75443	0.394893
204240_s_at	structural maintenance of chromosomes 2	SMC2	ENSG00000136824	2.09141	8.51566	3.75375	0.394893
224671_at	mitochondrial ribosomal protein L10	MRPL10	ENSG00000159111	1.36532	9.01686	3.75365	0.394893
235291_s_at	uncharacterized LOC643977	FLJ32255	NA	3.21945	6.29144	3.75145	0.395335
223329_x_at	SGT1, suppressor of G2 allele of SKP1 (S. cerevisiae)	SUGT1	ENSG00000165416	-1.55108	12.1399	-3.75058	0.395335
226332_at	NA	NA	NA	1.98409	9.51583	3.75038	0.395335
244456_at	NA	NA	NA	-0.342236	5.4378	-3.74902	0.395335
1565880_at	NA	NA	NA	-0.697756	6.66085	-3.74805	0.395335
240844_at	NA	NA	NA	-0.346638	6.25824	-3.74696	0.395335
220864_s_at	NADH dehydrogenase (ubiquinone) 1 alpha subcomplex, 13	NDUFA13	ENSG00000186010	2.34969	11.4553	3.7463	0.395335
218852_at	protein phosphatase 2, regulatory subunit B'', gamma	PPP2R3C	ENSG00000092020	1.82995	11.6743	3.74607	0.395335
212499_s_at	NA	NA	NA	1.02389	6.70613	3.74578	0.395335
238633_at	enhancer of polycomb homolog 1 (Drosophila)	EPC1	ENSG00000120616	2.48502	9.17439	3.7442	0.395544
225447_at	glycerol-3-phosphate dehydrogenase 2 (mitochondrial)	GPD2	ENSG00000115159	-2.53198	8.63345	-3.74317	0.395544
222403_at	mitochondrial carrier 2	MTCH2	ENSG00000109919	2.13756	8.52666	3.7428	0.395544
226883_at	NA	NA	NA	2.47818	9.96703	3.74228	0.395544
204840_s_at	early endosome antigen 1	EEA1	ENSG00000102189	2.55352	7.75311	3.73934	0.39668
212832_s_at	cytoskeleton associated protein 5	CKAP5	ENSG00000175216	-0.680178	8.69792	-3.73829	0.396825
1554433_a_at	zinc finger protein 146	ZNF146	ENSG00000167635	0.890534	5.98793	3.73697	0.397116
1554485_s_at	transmembrane protein 37	TMEM37	ENSG00000171227	-0.336654	5.65783	-3.73314	0.39873
1562403_a_at	solute carrier family 8 (sodium/calcium exchanger), member 3	SLC8A3	ENSG00000100678	-1.08601	6.40863	-3.73192	0.398967
222679_s_at	DCN1, defective in cullin neddylation 1, domain containing 1 (S. cerevisiae)	DCUN1D1	ENSG00000043093	2.18229	8.66792	3.7308	0.399153
235745_at	endoplasmic reticulum to nucleus signaling 1	ERN1	ENSG00000178607	2.0631	8.00908	3.72712	0.399668
225244_at	synaptosomal-associated protein, 47kDa	SNAP47	ENSG00000143740	1.43087	8.38872	3.72684	0.399668
214946_x_at	NA	NA	NA	1.54704	10.1966	3.72669	0.399668
202106_at	golgin A3	GOLGA3	ENSG00000090615	1.6238	10.0315	3.72643	0.399668
202296_s_at	RER1 retention in endoplasmic reticulum 1 homolog (S. cerevisiae)	RER1	ENSG00000157916	1.77175	10.3899	3.726	0.399668
225666_at	transmembrane and tetratricopeptide repeat containing 4	TMTC4	ENSG00000125247	2.20232	10.3603	3.72361	0.400456
227210_at	Scm-like with four mbt domains 2	SFMBT2	ENSG00000198879	0.62002	6.29842	3.72077	0.400456
226141_at	coiled-coil domain containing 149	CCDC149	ENSG00000181982	1.31165	7.77459	3.71792	0.400456
225959_s_at	zinc and ring finger 1, E3 ubiquitin protein ligase	ZNRF1	ENSG00000186187	1.68205	8.15681	3.71784	0.400456
234894_at	inter-alpha-trypsin inhibitor heavy chain family, member 6	ITIH6	ENSG00000102313	-0.356342	5.87706	-3.71756	0.400456
208724_s_at	RAB1A, member RAS oncogene family	RAB1A	ENSG00000138069	1.98027	11.953	3.71749	0.400456
227139_s_at	Hermansky-Pudlak syndrome 3	HPS3	ENSG00000163755	3.20131	9.37448	3.71711	0.400456
209183_s_at	chromosome 10 open reading frame 10	C10orf10	ENSG00000165507	-1.29529	8.08289	-3.71677	0.400456
220429_at	N-deacetylase/N-sulfotransferase (heparan glucosaminyl) 3	NDST3	ENSG00000164100	-0.391685	6.06091	-3.71555	0.400456
1556216_s_at	NA	NA	NA	2.02608	7.0111	3.71519	0.400456
203560_at	gamma-glutamyl hydrolase (conjugase, folylpolygammaglutamyl hydrolase)	GGH	ENSG00000137563	1.92865	9.91566	3.71515	0.400456
231182_at	WAS/WASL interacting protein family, member 1	WIPF1	ENSG00000115935	1.53793	8.30592	3.71413	0.400456
1562541_at	NA	NA	NA	0.311043	5.28232	3.71312	0.400456
243090_at	NA	NA	NA	1.6501	5.47356	3.71234	0.400456
237862_at	uncharacterized LOC100506189	LOC100506189	NA	-0.369259	6.37997	-3.71161	0.400456
227736_at	chromosome 10 open reading frame 99	C10orf99	ENSG00000188373	-0.403436	6.39176	-3.71032	0.400456
209774_x_at	chemokine (C-X-C motif) ligand 2	CXCL2	ENSG00000081041	4.05008	7.35527	3.7101	0.400456
227199_at	DIP2 disco-interacting protein 2 homolog A (Drosophila)	DIP2A	ENSG00000160305	1.78866	8.00311	3.70874	0.400456
236549_x_at	sorting nexin 20	SNX20	ENSG00000167208	-0.378318	6.01344	-3.70849	0.400456
230039_at	NA	NA	NA	-0.416205	6.42914	-3.7083	0.400456
209643_s_at	phospholipase D2	PLD2	ENSG00000129219	-0.492699	6.97792	-3.70807	0.400456
218794_s_at	thioredoxin-like 4B	TXNL4B	ENSG00000140830	1.32825	8.94627	3.70762	0.400456
218304_s_at	oxysterol binding protein-like 11	OSBPL11	ENSG00000144909	1.38442	7.56134	3.70541	0.400456
211071_s_at	myeloid/lymphoid or mixed-lineage leukemia (trithorax homolog, Drosophila); translocated to, 11	MLLT11	ENSG00000213190	1.29752	12.1115	3.70522	0.400456
210927_x_at	jumping translocation breakpoint	JTB	ENSG00000143543	0.903108	12.2271	3.70502	0.400456
232493_at	NA	NA	NA	0.633446	6.34606	3.70496	0.400456
202691_at	small nuclear ribonucleoprotein D1 polypeptide 16kDa	SNRPD1	ENSG00000167088	1.90414	9.27226	3.70318	0.400588
237017_s_at	NA	NA	NA	-0.283081	5.53493	-3.70227	0.400588
223054_at	DnaJ (Hsp40) homolog, subfamily B, member 11	DNAJB11	ENSG00000090520	1.74757	9.76543	3.70181	0.400588
225255_at	mitochondrial ribosomal protein L35	MRPL35	ENSG00000132313	-1.64448	8.63813	-3.70086	0.400588
206687_s_at	protein tyrosine phosphatase, non-receptor type 6	PTPN6	ENSG00000111679	-1.39914	9.81493	-3.69996	0.400588
204587_at	solute carrier family 25 (mitochondrial carrier, brain), member 14	SLC25A14	ENSG00000102078	1.58789	9.50598	3.69985	0.400588
236385_at	NA	NA	NA	0.390907	5.33787	3.69837	0.400588
228997_at	NA	NA	NA	-2.44841	7.9461	-3.697	0.400588
209922_at	BRCA1 associated protein	BRAP	ENSG00000089234	-2.367	7.43775	-3.69564	0.400588
234431_at	NA	NA	NA	-0.381585	5.73547	-3.69525	0.400588
1558292_s_at	phosphatidylinositol glycan anchor biosynthesis, class W	PIGW	ENSG00000184886	2.14431	6.13376	3.69504	0.400588
212407_at	methyltransferase like 13	METTL13	ENSG00000010165	2.47391	9.75954	3.695	0.400588
243059_at	uncharacterized LOC400550	LOC400550	NA	-0.500529	6.46953	-3.69484	0.400588
212610_at	protein tyrosine phosphatase, non-receptor type 11	PTPN11	ENSG00000179295	1.27437	10.8044	3.6943	0.400588
242335_at	solute carrier family 25, member 37	SLC25A37	ENSG00000147454	-0.41997	5.68845	-3.69368	0.400588
231666_at	paired box 3	PAX3	ENSG00000135903	-0.342171	5.76013	-3.68961	0.402373
237994_at	NA	NA	NA	-0.288045	5.61392	-3.68779	0.402957
202544_at	glia maturation factor, beta	GMFB	ENSG00000197045	1.21034	9.94713	3.68627	0.403252
212922_s_at	SET and MYND domain containing 2	SMYD2	ENSG00000143499	2.51391	10.1819	3.68578	0.403252
209201_x_at	chemokine (C-X-C motif) receptor 4	CXCR4	ENSG00000121966	1.54427	6.52852	3.6832	0.404093
240912_x_at	long intergenic non-protein coding RNA 277	LINC00277	NA	-0.465383	6.30958	-3.68277	0.404093
208761_s_at	SMT3 suppressor of mif two 3 homolog 1 (S. cerevisiae)	SUMO1	ENSG00000116030	0.904602	10.9134	3.68087	0.404137
1559067_a_at	NA	NA	NA	1.47614	5.83426	3.68011	0.404137
203654_s_at	coilin	COIL	ENSG00000121058	2.26295	10.3959	3.68001	0.404137
239486_at	NA	NA	NA	0.691389	5.01126	3.6794	0.404137
214933_at	calcium channel, voltage-dependent, P/Q type, alpha 1A subunit	CACNA1A	ENSG00000141837	0.732374	8.33262	3.67907	0.404137
225262_at	FOS-like antigen 2	FOSL2	ENSG00000075426	1.11321	5.86553	3.67783	0.404416
208042_at	angiogenic factor with G patch and FHA domains 1	AGGF1	ENSG00000164252	2.3001	8.45464	3.67595	0.405042
241971_at	NA	NA	NA	-0.272419	5.71879	-3.67365	0.405533
203615_x_at	sulfotransferase family, cytosolic, 1A, phenol-preferring, member 1	SULT1A1	ENSG00000196502	1.75928	8.44715	3.67303	0.405533
237060_at	NA	NA	NA	1.32785	6.66441	3.67218	0.405533
236099_at	NA	NA	NA	-0.558519	6.92909	-3.67217	0.405533
226952_at	ELL associated factor 1	EAF1	ENSG00000144597	1.92913	9.78995	3.67083	0.405615
1563038_at	NA	NA	NA	-0.248864	5.05202	-3.66974	0.405615
1566834_at	NA	NA	NA	-0.283683	5.83903	-3.66967	0.405615
223898_at	zinc finger protein 670	ZNF670	ENSG00000135747	1.31336	7.42551	3.66835	0.405615
232035_at	NA	NA	NA	3.64274	7.57801	3.66733	0.405615
209796_s_at	canopy 2 homolog (zebrafish)	CNPY2	ENSG00000257727	1.56308	8.77032	3.66627	0.405615
207367_at	ATPase, H+/K+ transporting, nongastric, alpha polypeptide	ATP12A	ENSG00000075673	-0.351944	6.32951	-3.66557	0.405615
208499_s_at	DnaJ (Hsp40) homolog, subfamily C, member 3	DNAJC3	ENSG00000102580	1.20067	9.11056	3.66545	0.405615
206757_at	phosphodiesterase 5A, cGMP-specific	PDE5A	ENSG00000138735	-0.289725	4.83008	-3.66504	0.405615
225503_at	dehydrogenase/reductase (SDR family) X-linked	DHRSX	ENSG00000169084	0.949866	9.5103	3.66489	0.405615
207796_x_at	killer cell lectin-like receptor subfamily D, member 1	KLRD1	ENSG00000134539	-0.689153	6.48532	-3.66052	0.407603
202207_at	ADP-ribosylation factor-like 4C	ARL4C	ENSG00000188042	3.19431	8.89719	3.65959	0.407724
210743_s_at	CDC14 cell division cycle 14 homolog A (S. cerevisiae)	CDC14A	ENSG00000079335	-0.619269	5.7159	-3.65805	0.408179
200700_s_at	KDEL (Lys-Asp-Glu-Leu) endoplasmic reticulum protein retention receptor 2	KDELR2	ENSG00000136240	1.66453	9.82425	3.65692	0.408408
202001_s_at	NADH dehydrogenase (ubiquinone) 1 alpha subcomplex, 6, 14kDa	NDUFA6	ENSG00000184983	1.19649	12.8755	3.655	0.408839
226758_at	LUC7-like 2 (S. cerevisiae)	LUC7L2	ENSG00000146963	1.46679	10.8526	3.65408	0.408839
209553_at	vacuolar protein sorting 8 homolog (S. cerevisiae)	VPS8	ENSG00000156931	2.31178	8.93684	3.65356	0.408839
217304_at	serine hydroxymethyltransferase 1 (soluble)	SHMT1	ENSG00000176974	-0.422274	6.57112	-3.65332	0.408839
220837_at	NA	NA	NA	-0.379236	5.1476	-3.65172	0.40933
202626_s_at	v-yes-1 Yamaguchi sarcoma viral related oncogene homolog	LYN	ENSG00000254087	1.8469	11.5956	3.651	0.409336
219764_at	frizzled family receptor 10	FZD10	ENSG00000111432	-0.312426	5.47241	-3.65027	0.409357
1559914_at	NA	NA	NA	-0.328653	5.5722	-3.64793	0.409915
215511_at	transcription factor 20 (AR1)	TCF20	ENSG00000100207	-0.334102	5.65864	-3.64725	0.409915
229766_at	zinc finger protein 445	ZNF445	ENSG00000185219	-1.36088	8.14868	-3.64687	0.409915
1552703_s_at	NA	NA	NA	1.27979	9.39454	3.64645	0.409915
230569_at	KIAA1430	KIAA1430	ENSG00000164323	1.72173	6.5782	3.6452	0.410217
201349_at	solute carrier family 9 (sodium/hydrogen exchanger), member 3 regulator 1	SLC9A3R1	ENSG00000109062	1.37451	10.8407	3.64191	0.411644
200663_at	CD63 molecule	CD63	ENSG00000135404	0.836462	13.4202	3.63986	0.412348
226364_at	huntingtin interacting protein 1	HIP1	ENSG00000127946	1.44804	9.45473	3.63875	0.412348
201727_s_at	ELAV (embryonic lethal, abnormal vision, Drosophila)-like 1 (Hu antigen R)	ELAVL1	ENSG00000066044	0.901607	8.15739	3.63804	0.412348
223236_at	nuclear speckle splicing regulatory protein 1	NSRP1	ENSG00000126653	1.19898	7.76355	3.63723	0.412348
221090_s_at	2-oxoglutarate and iron-dependent oxygenase domain containing 1	OGFOD1	ENSG00000087263	2.39372	8.18156	3.63716	0.412348
229483_at	NA	NA	NA	-1.76092	8.98719	-3.63485	0.412911
203159_at	glutaminase	GLS	ENSG00000115419	1.33461	7.70581	3.6341	0.412911
230847_at	Werner helicase interacting protein 1	WRNIP1	ENSG00000124535	-2.0701	9.91737	-3.63336	0.412911
239603_x_at	NA	NA	NA	-1.21299	9.66583	-3.63311	0.412911
227319_at	kelch-like 36 (Drosophila)	KLHL36	ENSG00000135686	1.34335	9.25894	3.63198	0.412911
1561429_a_at	chromosome 3 open reading frame 15	C3orf15	ENSG00000183833	-0.569666	7.46658	-3.63152	0.412911
204399_s_at	echinoderm microtubule associated protein like 2	EML2	ENSG00000125746	-0.445348	7.1353	-3.63131	0.412911
209323_at	protein-kinase, interferon-inducible double stranded RNA dependent inhibitor, repressor of (P58 repressor)	PRKRIR	ENSG00000137492	1.24017	10.8844	3.62946	0.413553
203854_at	complement factor I	CFI	ENSG00000205403	2.47944	6.24736	3.62521	0.415121
200797_s_at	myeloid cell leukemia sequence 1 (BCL2-related)	MCL1	ENSG00000143384	1.22945	10.3156	3.62344	0.415121
212114_at	ataxin 7-like 3B	ATXN7L3B	ENSG00000253719	1.1157	7.48623	3.62317	0.415121
224023_s_at	BRICK1, SCAR/WAVE actin-nucleating complex subunit	BRK1	ENSG00000254999	1.80351	11.0244	3.62201	0.415121
233690_at	NA	NA	NA	-2.73486	8.44321	-3.62197	0.415121
217754_at	DEAD (Asp-Glu-Ala-Asp) box helicase 56	DDX56	ENSG00000136271	1.10505	8.42571	3.62196	0.415121
202214_s_at	cullin 4B	CUL4B	ENSG00000158290	1.59296	8.90929	3.6218	0.415121
205027_s_at	mitogen-activated protein kinase kinase kinase 8	MAP3K8	ENSG00000107968	2.78577	8.77347	3.62016	0.415121
208872_s_at	receptor accessory protein 5	REEP5	ENSG00000129625	1.43046	8.86772	3.61821	0.415121
203148_s_at	tripartite motif containing 14	TRIM14	ENSG00000106785	1.49816	8.70366	3.6182	0.415121
209001_s_at	anaphase promoting complex subunit 13	ANAPC13	ENSG00000129055	1.17467	12.2335	3.61797	0.415121
207082_at	colony stimulating factor 1 (macrophage)	CSF1	ENSG00000184371	-0.351094	6.00973	-3.61724	0.415121
236746_at	UDP-N-acetyl-alpha-D-galactosamine:polypeptide N-acetylgalactosaminyltransferase 1 (GalNAc-T1)	GALNT1	ENSG00000141429	-0.600217	8.4206	-3.61687	0.415121
218043_s_at	5-azacytidine induced 2	AZI2	ENSG00000163512	1.86967	9.1621	3.61551	0.415121
225125_at	membrane magnesium transporter 1	MMGT1	ENSG00000169446	1.36385	11.9395	3.61535	0.415121
205236_x_at	superoxide dismutase 3, extracellular	SOD3	ENSG00000109610	-0.258585	5.45905	-3.61525	0.415121
230075_at	RAB39B, member RAS oncogene family	RAB39B	ENSG00000155961	2.20542	8.77611	3.61507	0.415121
243986_at	long intergenic non-protein coding RNA 355	LINC00355	NA	-0.382886	5.82521	-3.61325	0.415755
218654_s_at	mitochondrial ribosomal protein S33	MRPS33	ENSG00000090263	0.876969	11.1258	3.61251	0.415797
218172_s_at	Der1-like domain family, member 1	DERL1	ENSG00000136986	0.947565	6.17655	3.611	0.416262
217764_s_at	RAB31, member RAS oncogene family	RAB31	ENSG00000168461	2.27273	9.71403	3.60918	0.416906
217630_at	angel homolog 2 (Drosophila)	ANGEL2	ENSG00000174606	1.44012	6.45708	3.60723	0.417482
217869_at	hydroxysteroid (17-beta) dehydrogenase 12	HSD17B12	ENSG00000149084	1.59991	11.2161	3.60619	0.417482
37590_g_at	NA	NA	NA	0.986443	8.23188	3.60607	0.417482
202125_s_at	trafficking protein, kinesin binding 2	TRAK2	ENSG00000115993	0.854546	8.75857	3.60546	0.417482
214576_at	keratin 36	KRT36	ENSG00000126337	-0.341079	5.28812	-3.6046	0.417593
221108_at	chromosome 22 open reading frame 43	C22orf43	ENSG00000189269	-0.372529	6.10308	-3.60208	0.418632
1558236_at	NA	NA	NA	0.960018	8.06452	3.60033	0.419069
208892_s_at	dual specificity phosphatase 6	DUSP6	ENSG00000139318	3.13157	10.2451	3.59956	0.419069
223573_s_at	protein phosphatase 2, regulatory subunit B, gamma	PPP2R2C	ENSG00000074211	-0.539957	6.0495	-3.5993	0.419069
210017_at	mucosa associated lymphoid tissue lymphoma translocation gene 1	MALT1	ENSG00000172175	1.61627	9.22638	3.59823	0.419166
204353_s_at	protection of telomeres 1 homolog (S. pombe)	POT1	ENSG00000128513	1.48081	7.77096	3.5978	0.419166
1552426_a_at	TM2 domain containing 3	TM2D3	ENSG00000184277	1.18692	9.75017	3.59687	0.419316
205335_s_at	signal recognition particle 19kDa	SRP19	ENSG00000153037	1.01991	11.3542	3.59539	0.419505
213379_at	coenzyme Q2 homolog, prenyltransferase (yeast)	COQ2	ENSG00000173085	1.50969	10.1089	3.5952	0.419505
208023_at	tumor necrosis factor receptor superfamily, member 4	TNFRSF4	ENSG00000186827	-1.67591	7.84458	-3.59383	0.419695
223244_s_at	NADH dehydrogenase (ubiquinone) 1 alpha subcomplex, 12	NDUFA12	ENSG00000184752	1.28215	12.8172	3.59354	0.419695
214300_s_at	topoisomerase (DNA) III alpha	TOP3A	ENSG00000177302	-0.297021	5.75415	-3.59146	0.420499
221645_s_at	zinc finger protein 83	ZNF83	ENSG00000167766	1.23195	9.80774	3.59063	0.420596
238865_at	poly(A) binding protein, cytoplasmic 4-like	PABPC4L	NA	0.343799	4.80689	3.58808	0.421099
215052_at	FERM and PDZ domain containing 4	FRMPD4	ENSG00000169933	-0.324176	6.10116	-3.58614	0.421099
208051_s_at	poly(A) binding protein interacting protein 1	PAIP1	ENSG00000172239	2.55084	9.01862	3.58585	0.421099
1557395_at	uncharacterized LOC255130	LOC255130	NA	-0.624261	5.84364	-3.58568	0.421099
229835_s_at	slowmo homolog 2 (Drosophila)	SLMO2	ENSG00000101166	2.41579	9.81191	3.58427	0.421099
215432_at	acyl-CoA synthetase medium-chain family member 1	ACSM1	ENSG00000166743	-0.577171	6.80759	-3.58322	0.421099
227005_at	ribonuclease P/MRP 14kDa subunit	RPP14	ENSG00000163684	0.904702	6.98289	3.58251	0.421099
216902_s_at	NA	NA	NA	0.847139	6.47667	3.5821	0.421099
220084_at	chromosome 14 open reading frame 105	C14orf105	ENSG00000100557	-0.225194	4.68947	-3.58193	0.421099
229130_at	NA	NA	NA	1.68923	8.56722	3.58192	0.421099
219759_at	endoplasmic reticulum aminopeptidase 2	ERAP2	ENSG00000164308	2.44149	9.82865	3.58022	0.421099
238607_at	zinc finger protein 296	ZNF296	ENSG00000170684	-0.475154	6.86478	-3.57986	0.421099
200634_at	profilin 1	PFN1	ENSG00000108518	1.16475	12.131	3.57958	0.421099
208073_x_at	tetratricopeptide repeat domain 3	TTC3	ENSG00000182670	0.824073	13.1596	3.57888	0.421099
230998_at	NA	NA	NA	-1.93003	9.17054	-3.5787	0.421099
219560_at	chromosome 22 open reading frame 29	C22orf29	ENSG00000215012	-0.399006	6.73169	-3.57862	0.421099
230583_s_at	NA	NA	NA	-0.383337	6.38793	-3.5782	0.421099
214095_at	serine hydroxymethyltransferase 2 (mitochondrial)	SHMT2	ENSG00000182199	1.07686	8.41702	3.57796	0.421099
215092_s_at	nuclear factor of activated T-cells 5, tonicity-responsive	NFAT5	ENSG00000102908	1.53672	8.08988	3.57592	0.421886
204160_s_at	ectonucleotide pyrophosphatase/phosphodiesterase 4 (putative)	ENPP4	ENSG00000001561	0.590358	5.39715	3.57519	0.421934
201002_s_at	NA	NA	NA	1.12648	11.8128	3.57415	0.422156
236177_s_at	NA	NA	NA	-0.820865	6.79639	-3.57293	0.422376
1560959_a_at	NA	NA	NA	-0.203595	5.07002	-3.57197	0.422376
243574_at	NA	NA	NA	-0.362262	5.95999	-3.57183	0.422376
1561692_at	NA	NA	NA	-0.357871	5.92655	-3.56971	0.423217
1555520_at	patched 1	PTCH1	ENSG00000185920	-0.273809	5.85421	-3.56818	0.423609
237143_at	NA	NA	NA	2.1219	6.11967	3.56668	0.423609
1559410_at	NA	NA	NA	-3.0118	8.81835	-3.56608	0.423609
1554586_a_at	Rho-related BTB domain containing 2	RHOBTB2	ENSG00000008853	-0.635151	6.63104	-3.56592	0.423609
209787_s_at	high mobility group nucleosomal binding domain 4	HMGN4	ENSG00000182952	1.74009	11.2971	3.56581	0.423609
231724_at	mediator complex subunit 26	MED26	ENSG00000105085	-0.521474	7.16259	-3.56407	0.424239
1569857_s_at	tripeptidyl peptidase II	TPP2	ENSG00000134900	-1.42799	7.31688	-3.56241	0.424822
209007_s_at	chromosome 1 open reading frame 63	C1orf63	ENSG00000117616	-1.99533	10.8595	-3.56008	0.425343
223755_at	kin of IRRE like 2 (Drosophila)	KIRREL2	ENSG00000126259	-0.548734	7.00546	-3.55998	0.425343
205582_s_at	gamma-glutamyltransferase 5	GGT5	ENSG00000099998	-0.474301	7.01541	-3.55958	0.425343
211068_x_at	NA	NA	NA	2.14302	9.90015	3.55825	0.425406
209182_s_at	chromosome 10 open reading frame 10	C10orf10	ENSG00000165507	-0.483449	7.26255	-3.55736	0.425406
231552_at	NA	NA	NA	-1.95033	10.0353	-3.55604	0.425406
212370_x_at	NA	NA	NA	2.0154	9.87879	3.55524	0.425406
208736_at	actin related protein 2/3 complex, subunit 3, 21kDa	ARPC3	ENSG00000111229	1.1067	11.4111	3.55507	0.425406
216942_s_at	CD58 molecule	CD58	ENSG00000116815	2.29368	7.68413	3.55458	0.425406
212608_s_at	NA	NA	NA	0.996712	11.187	3.5544	0.425406
213154_s_at	bicaudal D homolog 2 (Drosophila)	BICD2	ENSG00000185963	1.42164	9.41837	3.55346	0.425406
203497_at	mediator complex subunit 1	MED1	ENSG00000125686	1.46561	9.5757	3.5533	0.425406
202942_at	electron-transfer-flavoprotein, beta polypeptide	ETFB	ENSG00000105379	1.25032	10.6998	3.55277	0.425406
203156_at	A kinase (PRKA) anchor protein 11	AKAP11	ENSG00000023516	1.7708	9.16477	3.55203	0.425406
226341_at	NA	NA	NA	2.18166	6.49821	3.55186	0.425406
233904_at	NA	NA	NA	-0.338933	5.29289	-3.55066	0.425732
242799_at	NA	NA	NA	-0.316635	5.51772	-3.54917	0.426226
241353_s_at	uncharacterized LOC100507507	LOC100507507	NA	1.44002	10.2898	3.5478	0.42623
219662_at	chromosome 2 open reading frame 49	C2orf49	ENSG00000135974	-1.85855	7.47957	-3.54755	0.42623
203338_at	protein phosphatase 2, regulatory subunit B', epsilon isoform	PPP2R5E	ENSG00000154001	2.16251	9.44956	3.54728	0.42623
210069_at	NA	NA	NA	1.44962	9.29712	3.54617	0.426252
231640_at	LYR motif containing 5	LYRM5	ENSG00000205707	1.35747	6.23226	3.54598	0.426252
223228_at	leucine zipper, down-regulated in cancer 1-like	LDOC1L	ENSG00000188636	1.26383	11.462	3.54356	0.426734
216322_at	CD58 molecule	CD58	ENSG00000116815	2.05765	7.72754	3.54346	0.426734
218142_s_at	cereblon	CRBN	ENSG00000113851	0.995501	11.2825	3.54327	0.426734
1569856_at	tripeptidyl peptidase II	TPP2	ENSG00000134900	-2.99948	6.41749	-3.54261	0.426756
211525_s_at	glycoprotein V (platelet)	GP5	ENSG00000178732	-0.260975	5.54004	-3.54137	0.427057
237246_at	NA	NA	NA	-1.47461	6.01646	-3.54084	0.427057
224949_at	Yip1 domain family, member 5	YIPF5	ENSG00000145817	1.04602	7.1833	3.5388	0.427708
207057_at	solute carrier family 16, member 7 (monocarboxylic acid transporter 2)	SLC16A7	ENSG00000118596	0.55626	4.91789	3.53794	0.427708
243189_at	NA	NA	NA	-0.448034	5.96464	-3.53784	0.427708
227141_at	tRNA-yW synthesizing protein 3 homolog (S. cerevisiae)	TYW3	ENSG00000162623	1.90984	9.37596	3.53599	0.428298
222697_s_at	abhydrolase domain containing 10	ABHD10	ENSG00000144827	-1.08831	9.46702	-3.53458	0.428298
212962_at	synapse defective 1, Rho GTPase, homolog 1 (C. elegans)	SYDE1	ENSG00000105137	-0.444134	6.29222	-3.53423	0.428298
214379_at	heterogeneous nuclear ribonucleoprotein D-like	HNRPDL	ENSG00000152795	-0.410268	5.55388	-3.53313	0.428298
218878_s_at	sirtuin 1	SIRT1	ENSG00000096717	3.28628	8.69426	3.53299	0.428298
239329_at	uncharacterized LOC100507345	LOC100507345	NA	1.11362	8.39227	3.53294	0.428298
227542_at	suppressor of cytokine signaling 6	SOCS6	ENSG00000170677	1.87887	8.18143	3.53231	0.428298
212084_at	testis expressed 261	TEX261	ENSG00000144043	-0.496903	7.59293	-3.53096	0.428298
219792_at	agmatine ureohydrolase (agmatinase)	AGMAT	ENSG00000116771	-0.547748	6.39374	-3.53083	0.428298
224637_at	oligosaccharyltransferase 4 homolog (S. cerevisiae)	OST4	ENSG00000228474	1.07292	12.3313	3.53064	0.428298
217078_s_at	CD300a molecule	CD300A	ENSG00000167851	-0.328046	6.16502	-3.52805	0.429104
222526_at	GATA zinc finger domain containing 2A	GATAD2A	ENSG00000167491	1.65411	9.96866	3.52802	0.429104
215710_at	ST3 beta-galactoside alpha-2,3-sialyltransferase 4	ST3GAL4	ENSG00000110080	-0.396083	6.4078	-3.52647	0.429647
218898_at	family with sequence similarity 57, member A	FAM57A	ENSG00000167695	1.16995	9.08377	3.5231	0.431252
243418_at	NA	NA	NA	-0.459057	5.91472	-3.52193	0.431578
1557312_at	chromosome 12 open reading frame 61	C12orf61	ENSG00000221949	0.388831	5.67101	3.5204	0.431629
236598_at	NA	NA	NA	0.486771	6.39053	3.52017	0.431629
202351_at	integrin, alpha V (vitronectin receptor, alpha polypeptide, antigen CD51)	ITGAV	ENSG00000138448	1.56131	10.4369	3.52001	0.431629
235439_at	RNA binding motif, single stranded interacting protein 2	RBMS2	ENSG00000076067	-0.261363	5.50126	-3.5181	0.432113
230924_at	tubulin tyrosine ligase-like family, member 6	TTLL6	ENSG00000170703	-0.39788	6.56753	-3.51796	0.432113
222607_s_at	DIS3 mitotic control homolog (S. cerevisiae)	DIS3	ENSG00000083520	2.63166	8.83026	3.51584	0.432998
221810_at	RAB15, member RAS oncogene family	RAB15	ENSG00000139998	0.844551	8.03781	3.51322	0.434182
212712_at	calmodulin regulated spectrin-associated protein 1	CAMSAP1	ENSG00000130559	0.980452	8.84053	3.5113	0.434691
223885_at	calneuron 1	CALN1	ENSG00000183166	2.47562	6.79722	3.51032	0.434691
224958_at	nuclear fragile X mental retardation protein interacting protein 2	NUFIP2	ENSG00000108256	1.47066	8.30762	3.50886	0.434691
225153_at	G elongation factor, mitochondrial 1	GFM1	ENSG00000168827	2.54753	9.16003	3.50855	0.434691
230843_at	NA	NA	NA	-1.53259	7.32401	-3.50851	0.434691
1556209_at	C-type lectin domain family 2, member B	CLEC2B	ENSG00000110852	-3.26836	5.94772	-3.50751	0.434691
204656_at	Src homology 2 domain containing adaptor protein B	SHB	ENSG00000107338	-0.336866	6.55714	-3.50717	0.434691
208662_s_at	tetratricopeptide repeat domain 3	TTC3	ENSG00000182670	1.74852	12.2726	3.50716	0.434691
234925_at	uncharacterized LOC732275	LOC732275	NA	-0.575464	5.87779	-3.5069	0.434691
203811_s_at	DnaJ (Hsp40) homolog, subfamily B, member 4	DNAJB4	ENSG00000162616	-0.373294	6.34268	-3.5033	0.436461
1556502_at	uncharacterized LOC100507654	LOC100507654	NA	-0.422136	5.93091	-3.50264	0.4365
200882_s_at	proteasome (prosome, macropain) 26S subunit, non-ATPase, 4	PSMD4	ENSG00000159352	-0.717779	12.4423	-3.50102	0.436585
236079_at	uncharacterized LOC202025	LOC202025	NA	-0.553866	6.85985	-3.49972	0.436585
233820_at	NA	NA	NA	-0.300073	5.28091	-3.49957	0.436585
226261_at	zinc and ring finger 2	ZNRF2	ENSG00000180233	0.915935	6.60686	3.49953	0.436585
207697_x_at	leukocyte immunoglobulin-like receptor, subfamily B (with TM and ITIM domains), member 2	LILRB2	ENSG00000131042	0.563489	8.0196	3.49893	0.436585
204924_at	toll-like receptor 2	TLR2	ENSG00000137462	1.92569	7.71431	3.49802	0.436585
225629_s_at	zinc finger and BTB domain containing 4	ZBTB4	ENSG00000174282	-1.23693	10.8309	-3.49577	0.436585
210125_s_at	barrier to autointegration factor 1	BANF1	ENSG00000175334	0.892159	11.3348	3.49474	0.436585
202279_at	chromosome 14 open reading frame 2	C14orf2	ENSG00000156411	0.834637	11.9364	3.49436	0.436585
219150_s_at	ArfGAP with dual PH domains 1	ADAP1	ENSG00000105963	-0.475864	6.64066	-3.49383	0.436585
1558802_at	NA	NA	NA	-1.87644	6.86306	-3.49329	0.436585
221387_at	neuropeptide FF receptor 1	NPFFR1	ENSG00000148734	-0.52921	6.86467	-3.49222	0.436585
231863_at	inhibitor of growth family, member 3	ING3	ENSG00000071243	2.26867	7.23314	3.49049	0.436585
224509_s_at	reticulon 4 interacting protein 1	RTN4IP1	ENSG00000130347	1.40577	8.9801	3.49036	0.436585
216305_s_at	GC-rich sequence DNA-binding factor 2	GCFC2	ENSG00000005436	3.20359	8.76957	3.48949	0.436585
231473_at	uncharacterized LOC100506530	LOC100506530	NA	-0.267166	4.90893	-3.4891	0.436585
204072_s_at	furry homolog (Drosophila)	FRY	ENSG00000073910	-1.56795	10.7341	-3.48903	0.436585
209064_x_at	poly(A) binding protein interacting protein 1	PAIP1	ENSG00000172239	2.17221	10.0516	3.48901	0.436585
225432_s_at	CSRP2 binding protein	CSRP2BP	ENSG00000149474	2.00537	9.05787	3.48894	0.436585
215728_s_at	acyl-CoA thioesterase 7	ACOT7	ENSG00000097021	-0.489353	7.34286	-3.48788	0.436585
1570355_a_at	dpy-19-like 1 (C. elegans)	DPY19L1	ENSG00000173852	-0.457841	5.62688	-3.48767	0.436585
209574_s_at	chromosome 18 open reading frame 1	C18orf1	ENSG00000168675	1.80004	7.23993	3.48749	0.436585
217829_s_at	ubiquitin specific peptidase 39	USP39	ENSG00000168883	1.25862	10.2082	3.48693	0.436585
244515_at	proteasome (prosome, macropain) 26S subunit, non-ATPase, 7	PSMD7	ENSG00000103035	1.37064	6.68459	3.48693	0.436585
211997_x_at	H3 histone, family 3B (H3.3B)	H3F3B	c(\ENSG00000132475\", \"ENSG00000163041\")"	0.5944	12.7873	3.48657	0.436585
207863_at	ADP-ribosylarginine hydrolase	ADPRH	ENSG00000144843	-0.443741	5.91761	-3.48642	0.436585
215132_at	NA	NA	NA	-0.246873	4.88635	-3.48556	0.436585
235603_at	heterogeneous nuclear ribonucleoprotein U (scaffold attachment factor A)	HNRNPU	ENSG00000153187	0.524694	5.94162	3.48512	0.436585
1554940_a_at	uncharacterized LOC388882	LOC388882	NA	-0.492065	6.87773	-3.48499	0.436585
237558_at	NA	NA	NA	-0.277902	5.25009	-3.48465	0.436585
220184_at	Nanog homeobox	NANOG	ENSG00000111704	1.1376	6.6426	3.48292	0.436861
1553743_at	methyltransferase like 21A	METTL21A	ENSG00000144401	1.66384	6.25918	3.4827	0.436861
202346_at	ubiquitin-conjugating enzyme E2K	UBE2K	ENSG00000078140	1.67759	9.18386	3.48224	0.436861
212558_at	sprouty homolog 1, antagonist of FGF signaling (Drosophila)	SPRY1	ENSG00000164056	1.80151	8.58399	3.48052	0.436861
212115_at	hematological and neurological expressed 1-like	HN1L	ENSG00000206053	1.16356	11.2537	3.48039	0.436861
208740_at	Sin3A-associated protein, 18kDa	SAP18	ENSG00000150459	1.09051	11.2394	3.4801	0.436861
229436_x_at	BRCA1/BRCA2-containing complex, subunit 3	BRCC3	ENSG00000185515	1.65816	9.4289	3.47791	0.436861
215721_at	immunoglobulin heavy constant gamma 1 (G1m marker)	IGHG1	NA	-0.397384	5.67154	-3.47777	0.436861
243748_at	NA	NA	NA	-0.254135	5.64239	-3.47767	0.436861
235811_at	NA	NA	NA	-0.340701	6.37741	-3.47745	0.436861
200711_s_at	S-phase kinase-associated protein 1	SKP1	ENSG00000113558	1.02896	10.5888	3.47708	0.436861
1294_at	ubiquitin-like modifier activating enzyme 7	UBA7	ENSG00000182179	0.668164	8.13373	3.4767	0.436861
213715_s_at	KN motif and ankyrin repeat domains 3	KANK3	ENSG00000186994	-0.580418	7.12346	-3.47561	0.436861
1568981_at	NA	NA	NA	-0.296702	5.47052	-3.47547	0.436861
243408_at	NA	NA	NA	-0.432966	6.99812	-3.47394	0.436861
225783_at	ubiquitin-conjugating enzyme E2F (putative)	UBE2F	ENSG00000184182	1.2838	10.3169	3.47302	0.436861
1554650_a_at	NA	NA	NA	-0.45736	6.86035	-3.47289	0.436861
227720_at	ankyrin repeat domain 13B	ANKRD13B	ENSG00000198720	-0.600562	7.40857	-3.47279	0.436861
207584_at	lipoprotein, Lp(a)	LPA	ENSG00000198670	-0.258361	5.24901	-3.47275	0.436861
220833_at	NA	NA	NA	-0.611705	6.7651	-3.47254	0.436861
238694_at	diacylglycerol kinase, epsilon 64kDa	DGKE	ENSG00000153933	1.24238	6.13947	3.47174	0.436996
1563488_at	transmembrane protein 132B	TMEM132B	ENSG00000139364	-0.486809	6.16629	-3.4705	0.43739
1559310_at	NA	NA	NA	1.94917	8.37175	3.46741	0.438893
239030_at	NA	NA	NA	-0.451564	6.32777	-3.46654	0.439012
218800_at	steroid 5 alpha-reductase 3	SRD5A3	ENSG00000128039	0.450982	5.08236	3.46524	0.439012
222499_at	mitochondrial ribosomal protein S16	MRPS16	ENSG00000182180	-1.75306	5.94983	-3.46384	0.439012
237222_at	fibronectin type III and SPRY domain containing 2	FSD2	ENSG00000186628	-0.265461	5.12298	-3.46228	0.439012
220442_at	NA	NA	NA	-0.401959	5.92611	-3.46188	0.439012
201172_x_at	ATPase, H+ transporting, lysosomal 9kDa, V0 subunit e1	ATP6V0E1	ENSG00000113732	0.65844	12.0233	3.46144	0.439012
213525_at	NA	NA	NA	-0.467945	7.024	-3.46114	0.439012
203195_s_at	nucleoporin 98kDa	NUP98	ENSG00000110713	-0.32296	6.29822	-3.46106	0.439012
217835_x_at	chromosome 20 open reading frame 24	C20orf24	ENSG00000101084	1.25142	11.995	3.46104	0.439012
227828_s_at	family with sequence similarity 176, member A	FAM176A	ENSG00000115363	-0.412764	6.37509	-3.46094	0.439012
217726_at	coatomer protein complex, subunit zeta 1	COPZ1	ENSG00000111481	1.3624	9.33942	3.46091	0.439012
225271_at	transmembrane protein 63B	TMEM63B	ENSG00000137216	-0.448879	7.31268	-3.46012	0.439144
204131_s_at	forkhead box O3	FOXO3	ENSG00000118689	-1.24914	10.0728	-3.45878	0.439605
219809_at	WD repeat domain 55	WDR55	ENSG00000120314	1.38392	8.30665	3.45703	0.440095
209933_s_at	CD300a molecule	CD300A	ENSG00000167851	0.761253	7.43363	3.45579	0.440095
218534_s_at	angiogenic factor with G patch and FHA domains 1	AGGF1	ENSG00000164252	1.78262	8.67351	3.45571	0.440095
240890_at	caspase 4, apoptosis-related cysteine peptidase pseudogene	LOC643733	NA	-1.59645	7.51392	-3.45569	0.440095
236404_at	NA	NA	NA	0.599384	6.17025	3.454	0.440775
210434_x_at	jumping translocation breakpoint	JTB	ENSG00000143543	0.753447	12.2842	3.4529	0.440891
244721_at	tumor protein p53 inducible nuclear protein 1	TP53INP1	ENSG00000164938	-0.377083	6.74254	-3.45202	0.440891
213253_at	structural maintenance of chromosomes 2	SMC2	ENSG00000136824	1.79039	8.65913	3.45035	0.440891
206341_at	interleukin 2 receptor, alpha	IL2RA	ENSG00000134460	-0.317404	6.11175	-3.45002	0.440891
213338_at	transmembrane protein 158 (gene/pseudogene)	TMEM158	ENSG00000249992	1.50673	7.79955	3.44919	0.440891
241622_at	protein tyrosine phosphatase, non-receptor type 2	PTPN2	ENSG00000175354	-0.411435	6.37003	-3.44883	0.440891
228073_at	N-acetylneuraminic acid phosphatase	NANP	ENSG00000170191	0.77978	7.04651	3.44871	0.440891
232216_at	YME1-like 1 (S. cerevisiae)	YME1L1	ENSG00000136758	0.427645	5.08263	3.44805	0.440891
202475_at	transmembrane protein 147	TMEM147	ENSG00000105677	1.57227	10.0119	3.44802	0.440891
204799_at	zinc finger, BED-type containing 4	ZBED4	ENSG00000100426	1.39364	8.82521	3.44723	0.440891
201585_s_at	splicing factor proline/glutamine-rich	SFPQ	ENSG00000116560	1.06758	10.2242	3.44696	0.440891
209539_at	Rac/Cdc42 guanine nucleotide exchange factor (GEF) 6	ARHGEF6	ENSG00000129675	-1.13378	10.5289	-3.44635	0.440891
1563364_at	NA	NA	NA	-3.29386	7.15158	-3.44578	0.440891
234138_at	NA	NA	NA	-0.335035	5.25133	-3.44479	0.440891
227146_at	quiescin Q6 sulfhydryl oxidase 2	QSOX2	ENSG00000165661	-0.926799	8.80587	-3.44388	0.440891
1557421_at	NA	NA	NA	-0.361496	6.3802	-3.44339	0.440891
205522_at	NA	NA	NA	-0.476522	5.94974	-3.44295	0.440891
1562166_at	NA	NA	NA	-0.298661	5.41809	-3.44257	0.440891
240892_at	NA	NA	NA	2.4335	6.78289	3.44256	0.440891
205466_s_at	heparan sulfate (glucosamine) 3-O-sulfotransferase 1	HS3ST1	ENSG00000002587	1.31632	5.4955	3.44113	0.440891
236017_at	cyclin-dependent kinase-like 3	CDKL3	ENSG00000006837	-0.572689	7.89569	-3.44062	0.440891
1562392_at	mitochondrial ribosomal protein L23	MRPL23	ENSG00000214026	-0.508132	7.62747	-3.43966	0.440891
204624_at	ATPase, Cu++ transporting, beta polypeptide	ATP7B	ENSG00000123191	-0.56456	5.89129	-3.4393	0.440891
202746_at	integral membrane protein 2A	ITM2A	ENSG00000078596	2.23613	7.7386	3.43898	0.440891
228143_at	ceruloplasmin (ferroxidase)	CP	ENSG00000047457	-0.285918	5.12322	-3.43856	0.440891
1553089_a_at	WAP four-disulfide core domain 2	WFDC2	ENSG00000101443	-0.519664	6.55397	-3.43842	0.440891
242078_at	NA	NA	NA	-0.396275	6.64273	-3.43811	0.440891
222533_at	cereblon	CRBN	ENSG00000113851	1.6823	10.7893	3.43767	0.440891
235010_at	uncharacterized LOC729013	LOC729013	NA	1.15033	8.33998	3.43757	0.440891
231715_s_at	pyrroline-5-carboxylate reductase family, member 2	PYCR2	ENSG00000143811	-0.484325	5.93904	-3.4369	0.44096
1555171_at	ST3 beta-galactoside alpha-2,3-sialyltransferase 3	ST3GAL3	ENSG00000126091	-0.337465	5.34777	-3.43258	0.443095
200713_s_at	microtubule-associated protein, RP/EB family, member 1	MAPRE1	ENSG00000101367	1.06535	11.6793	3.43226	0.443095
212930_at	ATPase, Ca++ transporting, plasma membrane 1	ATP2B1	ENSG00000070961	1.3176	7.70714	3.43064	0.443515
225070_at	nuclear undecaprenyl pyrophosphate synthase 1 homolog (S. cerevisiae)	NUS1	ENSG00000153989	2.41546	6.98792	3.4304	0.443515
201210_at	DEAD (Asp-Glu-Ala-Asp) box polypeptide 3, X-linked	DDX3X	ENSG00000215301	0.830759	12.6014	3.42992	0.443515
220797_at	methyltransferase like 16	METTL16	ENSG00000127804	1.4906	6.20232	3.42927	0.443574
208700_s_at	transketolase	TKT	ENSG00000163931	0.742455	8.76721	3.42775	0.444066
215416_s_at	stomatin (EPB72)-like 2	STOML2	ENSG00000165283	1.37321	9.96426	3.42736	0.444066
215466_at	NA	NA	NA	-0.247629	5.32221	-3.42604	0.44422
1562799_at	uncharacterized LOC100130285	LOC100130285	NA	-0.429036	7.30959	-3.42594	0.44422
1567704_at	transcription factor binding to IGHM enhancer 3	TFE3	ENSG00000068323	-0.331547	6.13936	-3.42506	0.44422
240076_at	NA	NA	NA	0.989748	6.31835	3.42487	0.44422
227987_at	vacuolar protein sorting 13 homolog A (S. cerevisiae)	VPS13A	ENSG00000197969	-1.15335	9.73874	-3.42427	0.44422
229944_at	opioid receptor, kappa 1	OPRK1	ENSG00000082556	-0.261715	4.7881	-3.42372	0.44422
219193_at	WD repeat domain 70	WDR70	ENSG00000082068	0.940467	8.04887	3.42328	0.44422
1557539_at	NA	NA	NA	-0.360331	6.25149	-3.42127	0.445112
227904_at	5-azacytidine induced 2	AZI2	ENSG00000163512	-2.20242	9.12331	-3.42023	0.445413
219767_s_at	crystallin, zeta (quinone reductase)-like 1	CRYZL1	ENSG00000205758	1.57693	10.1143	3.41803	0.446424
212129_at	non imprinted in Prader-Willi/Angelman syndrome 2	NIPA2	ENSG00000140157	1.0931	10.1766	3.41729	0.446438
222917_s_at	T-box 3	TBX3	ENSG00000135111	-0.244619	5.49512	-3.41692	0.446438
201266_at	thioredoxin reductase 1	TXNRD1	ENSG00000198431	1.45964	9.61043	3.4142	0.447714
230296_at	chromosome 16 open reading frame 52	C16orf52	ENSG00000185716	-0.874204	9.00655	-3.41375	0.447714
232297_at	kelch-like 5 (Drosophila)	KLHL5	ENSG00000109790	2.65085	9.20943	3.41236	0.448168
203145_at	sperm associated antigen 5	SPAG5	ENSG00000076382	1.45582	8.95789	3.41171	0.448168
241624_at	ankyrin repeat domain 57 pseudogene	LOC389834	NA	-0.307875	5.41008	-3.41127	0.448168
226831_at	NA	NA	NA	2.02926	9.97564	3.41084	0.448168
1556494_at	NA	NA	NA	-0.300971	5.78218	-3.40983	0.448457
212528_at	PPPDE peptidase domain containing 2	PPPDE2	ENSG00000100418	-0.822221	7.89438	-3.40871	0.448571
212470_at	sperm associated antigen 9	SPAG9	ENSG00000008294	3.14828	9.91922	3.40812	0.448571
210116_at	SH2 domain containing 1A	SH2D1A	ENSG00000183918	1.1624	6.69914	3.40759	0.448571
223108_s_at	zinc finger, CCHC domain containing 17	ZCCHC17	ENSG00000121766	1.05713	7.84298	3.40693	0.448571
1565581_at	NA	NA	NA	-0.301062	5.75046	-3.40656	0.448571
223251_s_at	ankyrin repeat domain 10	ANKRD10	ENSG00000088448	-0.947398	11.0027	-3.4061	0.448571
226075_at	splA/ryanodine receptor domain and SOCS box containing 1	SPSB1	ENSG00000171621	-0.304701	5.42148	-3.40547	0.448571
225562_at	RAS p21 protein activator 3	RASA3	ENSG00000185989	-0.657366	9.10622	-3.40533	0.448571
207090_x_at	zinc finger protein 30 homolog (mouse)	ZFP30	ENSG00000120784	0.645108	6.96391	3.4048	0.448571
238061_at	leucine-rich repeat LGI family, member 3	LGI3	ENSG00000168481	-0.506899	7.06813	-3.40352	0.44861
213125_at	olfactomedin-like 2B	OLFML2B	ENSG00000162745	-0.363043	5.8431	-3.4031	0.44861
1563612_at	NA	NA	NA	-0.446818	5.35249	-3.40276	0.44861
200788_s_at	phosphoprotein enriched in astrocytes 15	PEA15	ENSG00000162734	1.76851	10.2199	3.40221	0.44861
201027_s_at	eukaryotic translation initiation factor 5B	EIF5B	ENSG00000158417	1.3383	8.80915	3.40206	0.44861
1565936_a_at	LIM domain only 3 (rhombotin-like 2)	LMO3	ENSG00000048540	-0.3528	5.4854	-3.40063	0.449162
1560652_at	NA	NA	NA	-0.450647	5.6788	-3.39953	0.449512
224346_at	NA	NA	NA	2.15966	11.4957	3.3989	0.449574
1552566_at	BTB (POZ) domain containing 16	BTBD16	ENSG00000138152	-0.341746	5.43427	-3.39772	0.449667
227846_at	G protein-coupled receptor 176	GPR176	ENSG00000166073	-1.23857	8.74738	-3.39748	0.449667
223774_at	small nucleolar RNA host gene 12 (non-protein coding)	SNHG12	NA	1.3105	7.81104	3.39687	0.449667
213945_s_at	nucleoporin 210kDa	NUP210	ENSG00000132182	1.32036	7.54348	3.39654	0.449667
231092_s_at	zinc and ring finger 1, E3 ubiquitin protein ligase	ZNRF1	ENSG00000186187	0.905508	9.19451	3.39609	0.449667
238733_at	NA	NA	NA	-0.531981	5.58504	-3.39371	0.450344
209786_at	high mobility group nucleosomal binding domain 4	HMGN4	ENSG00000182952	1.92236	10.714	3.39338	0.450344
243822_at	NA	NA	NA	-0.517419	5.55044	-3.39289	0.450344
218582_at	membrane-associated ring finger (C3HC4) 5	2005-03-01	ENSG00000198060	-1.20089	9.31408	-3.39186	0.450344
225055_at	uncharacterized LOC100499466	LOC100499466	NA	1.38722	9.72209	3.39097	0.450344
225325_at	major facilitator superfamily domain containing 6	MFSD6	ENSG00000151690	2.5951	8.24126	3.39058	0.450344
209123_at	quinoid dihydropteridine reductase	QDPR	ENSG00000151552	1.74947	10.2473	3.39031	0.450344
1570160_at	NA	NA	NA	-0.410171	5.92453	-3.38966	0.450344
238722_x_at	N-acyl phosphatidylethanolamine phospholipase D	NAPEPLD	ENSG00000161048	-1.99469	8.40049	-3.38834	0.450344
214684_at	myocyte enhancer factor 2A	MEF2A	ENSG00000068305	1.12386	7.62256	3.38757	0.450344
203284_s_at	heparan sulfate 2-O-sulfotransferase 1	HS2ST1	ENSG00000153936	1.53559	7.23717	3.38751	0.450344
227986_at	zinc finger protein 343	ZNF343	c(\ENSG00000256566\", \"ENSG00000088876\")"	-0.9027	7.17716	-3.38674	0.450344
204187_at	guanosine monophosphate reductase	GMPR	ENSG00000137198	-0.872418	6.88355	-3.38637	0.450344
225210_s_at	family with sequence similarity 103, member A1	FAM103A1	ENSG00000169612	2.27418	10.0962	3.38569	0.450344
203992_s_at	lysine (K)-specific demethylase 6A	KDM6A	ENSG00000147050	1.17041	7.29902	3.38543	0.450344
230601_s_at	leucine rich repeat containing 46	LRRC46	ENSG00000141294	-0.523244	5.86383	-3.38534	0.450344
224566_at	nuclear paraspeckle assembly transcript 1 (non-protein coding)	NEAT1	NA	-1.41376	7.36167	-3.38498	0.450344
204716_at	coiled-coil domain containing 6	CCDC6	ENSG00000108091	1.59285	6.84058	3.3848	0.450344
211833_s_at	BCL2-associated X protein	BAX	ENSG00000087088	-0.516043	6.72501	-3.38464	0.450344
210274_at	melanoma antigen family A, 8	MAGEA8	ENSG00000156009	-0.324576	6.42053	-3.38403	0.450344
225489_at	transmembrane protein 18	TMEM18	ENSG00000151353	-1.11584	8.60535	-3.3829	0.450344
228990_at	small nucleolar RNA host gene 12 (non-protein coding)	SNHG12	NA	-1.45017	8.76522	-3.38279	0.450344
201566_x_at	inhibitor of DNA binding 2, dominant negative helix-loop-helix protein	ID2	ENSG00000115738	4.05909	7.22253	3.38225	0.450344
201568_at	ubiquinol-cytochrome c reductase, complex III subunit VII, 9.5kDa	UQCRQ	ENSG00000164405	0.546956	13.0001	3.37958	0.450344
214748_at	NEDD4 binding protein 2-like 2	N4BP2L2	ENSG00000244754	1.07894	9.46697	3.37914	0.450344
220377_at	family with sequence similarity 30, member A	FAM30A	NA	1.23149	10.4775	3.37891	0.450344
235799_at	NSL1, MIND kinetochore complex component, homolog (S. cerevisiae)	NSL1	ENSG00000117697	-0.584715	7.46623	-3.3789	0.450344
201806_s_at	ataxin 2-like	ATXN2L	ENSG00000168488	-0.60889	6.06169	-3.37788	0.450344
205349_at	guanine nucleotide binding protein (G protein), alpha 15 (Gq class)	GNA15	ENSG00000060558	1.10267	8.42776	3.37743	0.450344
226696_at	retinoblastoma binding protein 9	RBBP9	ENSG00000089050	1.44513	9.40396	3.37727	0.450344
233626_at	NA	NA	NA	-0.366785	6.23539	-3.37648	0.450344
232577_at	uncharacterized LOC145945	LOC145945	NA	-0.317636	6.16616	-3.37607	0.450344
238151_at	NA	NA	NA	-0.360607	6.25745	-3.37598	0.450344
229880_at	uncharacterized LOC100506014	LOC100506014	NA	0.773733	7.98918	3.37541	0.450344
218224_at	paraneoplastic Ma antigen 1	PNMA1	ENSG00000176903	1.29334	10.3212	3.37396	0.450344
209211_at	Kruppel-like factor 5 (intestinal)	KLF5	ENSG00000102554	1.87315	6.56439	3.37394	0.450344
209429_x_at	eukaryotic translation initiation factor 2B, subunit 4 delta, 67kDa	EIF2B4	ENSG00000115211	0.930278	9.78635	3.37392	0.450344
244312_at	NA	NA	NA	-0.269656	4.88899	-3.37324	0.450344
241123_at	NA	NA	NA	-0.582966	7.05708	-3.37243	0.450344
1562368_at	caspase recruitment domain family, member 11	CARD11	ENSG00000198286	-0.431981	7.06925	-3.37231	0.450344
233164_x_at	rhomboid domain containing 1	RHBDD1	ENSG00000144468	-0.827632	7.71884	-3.37107	0.450344
214152_at	NA	NA	NA	1.12479	10.2199	3.37104	0.450344
226577_at	presenilin 1	PSEN1	ENSG00000080815	1.40389	9.30367	3.37077	0.450344
232077_s_at	yippee-like 3 (Drosophila)	YPEL3	ENSG00000090238	-0.789205	8.18308	-3.37066	0.450344
243982_at	kelch-like 28 (Drosophila)	KLHL28	ENSG00000179454	0.94196	5.762	3.37038	0.450344
1560887_a_at	NA	NA	NA	-0.258443	5.47699	-3.37023	0.450344
1555749_at	splicing factor 1	SF1	ENSG00000168066	-0.320234	6.05949	-3.36978	0.450344
208641_s_at	ras-related C3 botulinum toxin substrate 1 (rho family, small GTP binding protein Rac1)	RAC1	ENSG00000136238	1.30806	13.1112	3.3692	0.450344
223754_at	chromosome 2 open reading frame 88	C2orf88	ENSG00000187699	1.24798	7.10797	3.36876	0.450344
233997_at	uncharacterized LOC100287166	LOC100287166	NA	-0.480031	6.94879	-3.36861	0.450344
220813_at	cysteinyl leukotriene receptor 2	CYSLTR2	ENSG00000152207	-0.435212	5.84422	-3.36844	0.450344
210616_s_at	SEC31 homolog A (S. cerevisiae)	SEC31A	ENSG00000138674	1.97977	9.86921	3.36794	0.450344
228395_at	NA	NA	NA	1.51198	8.00038	3.36615	0.450369
1557534_at	uncharacterized LOC339862	LOC339862	NA	0.197796	4.96462	3.366	0.450369
228141_at	glutathione peroxidase 8 (putative)	GPX8	ENSG00000164294	-0.631067	7.41938	-3.36547	0.450369
216907_x_at	NA	NA	NA	-0.379137	6.87301	-3.36537	0.450369
212918_at	RecQ protein-like (DNA helicase Q1-like)	RECQL	ENSG00000004700	2.61189	9.82173	3.36483	0.450369
238071_at	NA	NA	NA	-0.696791	7.67782	-3.36435	0.450369
1562033_at	NA	NA	NA	0.207039	5.39477	3.36396	0.450369
235056_at	ets variant 6	ETV6	ENSG00000139083	2.78388	8.96751	3.36383	0.450369
211953_s_at	importin 5	IPO5	ENSG00000065150	1.6493	10.1853	3.36291	0.450626
1569846_at	NA	NA	NA	-0.347441	6.29646	-3.36209	0.450825
221207_s_at	neurobeachin	NBEA	ENSG00000172915	2.48333	9.16203	3.36122	0.45105
1561365_at	neuropilin 1	NRP1	ENSG00000099250	0.27816	5.00449	3.35975	0.451648
208324_at	A kinase (PRKA) anchor protein 13	AKAP13	ENSG00000170776	-0.33004	6.0945	-3.35739	0.452488
207304_at	zinc finger protein 45	ZNF45	ENSG00000124459	0.614569	8.08606	3.35739	0.452488
243708_at	transmembrane protein 132E	TMEM132E	ENSG00000181291	-0.374183	6.60477	-3.35642	0.452587
207803_s_at	casein kappa	CSN3	ENSG00000171209	-0.230692	5.02965	-3.3558	0.452587
239042_at	TSR1, 20S rRNA accumulation, homolog (S. cerevisiae)	TSR1	ENSG00000167721	1.00585	6.24703	3.35538	0.452587
231672_at	NA	NA	NA	-0.420239	5.68515	-3.35522	0.452587
231871_at	G protein-coupled receptor 180	GPR180	ENSG00000152749	1.34744	6.73585	3.35434	0.452821
1569086_at	NA	NA	NA	-0.445305	6.56184	-3.35367	0.45293
229995_at	syncollin	SYCN	ENSG00000179751	-0.326803	6.33313	-3.35115	0.45401
220706_at	ADAM metallopeptidase with thrombospondin type 1 motif, 7	ADAMTS7	ENSG00000136378	-0.386078	6.4111	-3.35073	0.45401
1555058_a_at	lysophosphatidylglycerol acyltransferase 1	LPGAT1	ENSG00000123684	2.0928	8.31879	3.35021	0.45401
227018_at	dipeptidyl-peptidase 8	DPP8	ENSG00000074603	1.62275	8.22875	3.34993	0.45401
225769_at	component of oligomeric golgi complex 6	COG6	ENSG00000133103	1.9036	7.97352	3.34732	0.454813
209567_at	RRS1 ribosome biogenesis regulator homolog (S. cerevisiae)	RRS1	ENSG00000179041	1.48474	8.95074	3.34713	0.454813
217138_x_at	immunoglobulin lambda variable 3-25	IGLV3-25	NA	-0.488872	7.67472	-3.34631	0.454813
1560588_at	NA	NA	NA	0.899548	7.38166	3.34629	0.454813
219818_s_at	G patch domain containing 1	GPATCH1	ENSG00000076650	1.0661	8.01116	3.34615	0.454813
220557_s_at	phosphofurin acidic cluster sorting protein 1	PACS1	ENSG00000175115	-0.415104	6.25633	-3.34509	0.455023
210187_at	FK506 binding protein 1A, 12kDa	FKBP1A	ENSG00000088832	1.98174	8.89023	3.34468	0.455023
220399_at	long intergenic non-protein coding RNA 115	LINC00115	NA	-2.63108	8.02646	-3.34433	0.455023
201573_s_at	eukaryotic translation termination factor 1	ETF1	ENSG00000120705	1.60056	10.12	3.3429	0.455348
238750_at	chemokine (C-C motif) ligand 28	CCL28	ENSG00000151882	-0.692745	8.33476	-3.34249	0.455348
213114_at	RER1 retention in endoplasmic reticulum 1 homolog (S. cerevisiae)	RER1	ENSG00000157916	1.53673	10.9325	3.34193	0.455348
224302_s_at	mitochondrial ribosomal protein S36	MRPS36	ENSG00000134056	1.28838	9.19711	3.34182	0.455348
1569861_at	TNF receptor-associated factor 5	TRAF5	ENSG00000082512	-0.224227	5.12828	-3.33848	0.456706
225497_at	arginyltransferase 1	ATE1	ENSG00000107669	1.74444	9.75118	3.33821	0.456706
242864_at	zinc finger protein 554	ZNF554	ENSG00000172006	-1.58233	6.91078	-3.33818	0.456706
203693_s_at	E2F transcription factor 3	E2F3	ENSG00000112242	0.99804	9.61896	3.33697	0.456952
202117_at	Rho GTPase activating protein 1	ARHGAP1	ENSG00000175220	0.923008	8.85356	3.3368	0.456952
234073_at	sidekick cell adhesion molecule 2	SDK2	ENSG00000069188	-0.414194	6.5861	-3.33489	0.45782
240615_at	uncharacterized LOC100506033	LOC100506033	NA	-0.437759	5.80716	-3.33408	0.45782
224722_at	mindbomb E3 ubiquitin protein ligase 1	MIB1	ENSG00000101752	1.40112	5.83701	3.33376	0.45782
217426_at	NA	NA	NA	1.74719	8.46042	3.33345	0.45782
220330_s_at	SAM domain, SH3 domain and nuclear localization signals 1	SAMSN1	ENSG00000155307	2.27615	7.34595	3.33258	0.457977
225867_at	vasorin	VASN	ENSG00000168140	-0.394941	6.75331	-3.33194	0.457977
219000_s_at	defective in sister chromatid cohesion 1 homolog (S. cerevisiae)	DSCC1	ENSG00000136982	1.87811	9.64483	3.33117	0.457977
221711_s_at	BRISC and BRCA1 A complex member 1	BABAM1	ENSG00000105393	1.09411	10.0439	3.33056	0.457977
225984_at	protein kinase, AMP-activated, alpha 1 catalytic subunit	PRKAA1	ENSG00000132356	2.2002	9.29557	3.33036	0.457977
218346_s_at	sestrin 1	SESN1	ENSG00000080546	-1.82024	8.47317	-3.32996	0.457977
236445_at	NA	NA	NA	-0.36149	6.28342	-3.32965	0.457977
236740_at	NA	NA	NA	-0.350224	6.74628	-3.32928	0.457977
202124_s_at	trafficking protein, kinesin binding 2	TRAK2	ENSG00000115993	-0.395408	6.46314	-3.3276	0.458729
235158_at	transmembrane protein 209	TMEM209	ENSG00000146842	2.61343	8.12285	3.32546	0.459778
223034_s_at	chromosome 1 open reading frame 43	C1orf43	ENSG00000143612	1.03079	10.7896	3.32366	0.460128
225750_at	ERO1-like (S. cerevisiae)	ERO1L	ENSG00000197930	3.76183	9.75035	3.32346	0.460128
227435_at	KIAA2018	KIAA2018	ENSG00000176542	1.84309	8.37142	3.32298	0.460128
220471_s_at	myc target 1	MYCT1	ENSG00000120279	-0.340334	5.63303	-3.32266	0.460128
227639_at	phosphatidylinositol glycan anchor biosynthesis, class K	PIGK	ENSG00000142892	2.15587	7.56207	3.32245	0.460128
204481_at	bromodomain and PHD finger containing, 1	BRPF1	ENSG00000156983	1.01687	7.97378	3.32198	0.460128
227059_at	glypican 6	GPC6	ENSG00000183098	1.73293	8.16535	3.32102	0.460367
212055_at	tubulin polyglutamylase complex subunit 2	TPGS2	ENSG00000134779	1.38349	11.8817	3.32063	0.460367
237313_at	uncharacterized LOC100507410	LOC100507410	NA	-0.389836	6.21305	-3.31881	0.46037
214297_at	chondroitin sulfate proteoglycan 4	CSPG4	ENSG00000173546	-0.303056	5.67201	-3.31786	0.46037
202442_at	adaptor-related protein complex 3, sigma 1 subunit	AP3S1	ENSG00000177879	1.20992	11.6222	3.31785	0.46037
1558830_at	NA	NA	NA	-0.390762	5.92975	-3.31752	0.46037
215075_s_at	growth factor receptor-bound protein 2	GRB2	ENSG00000177885	1.17385	7.6347	3.3174	0.46037
1561944_at	NA	NA	NA	-0.488153	5.68228	-3.31696	0.46037
237606_at	CD53 molecule	CD53	ENSG00000143119	-0.576789	7.22924	-3.31677	0.46037
1570302_at	NA	NA	NA	-0.375311	6.02111	-3.31675	0.46037
242207_at	NA	NA	NA	-0.348741	5.70548	-3.31445	0.46153
211209_x_at	SH2 domain containing 1A	SH2D1A	ENSG00000183918	-0.453555	6.49189	-3.31331	0.461532
1559633_a_at	cholinergic receptor, muscarinic 3	CHRM3	ENSG00000133019	-0.756458	5.04495	-3.31277	0.461532
212453_at	KIAA1279	KIAA1279	ENSG00000198954	2.42922	8.8823	3.31265	0.461532
217083_at	NA	NA	NA	-0.219814	5.03861	-3.31252	0.461532
242797_x_at	NA	NA	NA	-1.74386	7.0194	-3.31167	0.461583
203004_s_at	myocyte enhancer factor 2D	MEF2D	ENSG00000116604	-0.453752	6.57941	-3.31148	0.461583
241360_at	coiled-coil domain containing 15	CCDC15	ENSG00000149548	1.06154	7.77875	3.31073	0.461597
224186_s_at	ring finger protein 123	RNF123	ENSG00000164068	-0.569839	7.09454	-3.31049	0.461597
218665_at	frizzled family receptor 4	FZD4	ENSG00000174804	-0.576567	7.10159	-3.30971	0.461792
224844_at	SLAIN motif family, member 2	SLAIN2	ENSG00000109171	2.17453	8.68563	3.30588	0.463939
225052_at	transmembrane protein 203	TMEM203	ENSG00000187713	1.81799	10.8585	3.30528	0.464016
218351_at	COMM domain containing 8	COMMD8	ENSG00000169019	2.51345	9.07841	3.30285	0.465271
218812_s_at	ORAI calcium release-activated calcium modulator 2	ORAI2	ENSG00000160991	0.659366	6.8336	3.30203	0.465495
209445_x_at	chromosome 7 open reading frame 44	C7orf44	ENSG00000106603	1.35869	8.74347	3.29984	0.465761
231968_at	UDP-glucose glycoprotein glucosyltransferase 1	UGGT1	ENSG00000136731	1.41685	10.8517	3.29951	0.465761
231764_at	chromatin accessibility complex 1	CHRAC1	ENSG00000104472	1.45578	7.81091	3.29911	0.465761
215947_s_at	NA	NA	NA	1.95379	9.6737	3.2975	0.465761
234584_s_at	arginyltransferase 1	ATE1	ENSG00000107669	0.703246	7.98866	3.2974	0.465761
240641_at	NA	NA	NA	-0.45481	7.09469	-3.29722	0.465761
221921_s_at	cell adhesion molecule 3	CADM3	ENSG00000162706	-0.384393	7.03038	-3.29716	0.465761
203900_at	seizure threshold 2 homolog (mouse)	SZT2	ENSG00000198198	-0.28064	6.18427	-3.29712	0.465761
222770_s_at	GUF1 GTPase homolog (S. cerevisiae)	GUF1	ENSG00000151806	2.50169	9.12656	3.29664	0.465761
231349_at	G protein-coupled receptor 150	GPR150	ENSG00000178015	0.394755	7.15101	3.29654	0.465761
210086_at	hairless homolog (mouse)	HR	ENSG00000168453	-0.485985	6.85256	-3.2963	0.465761
244023_at	spleen tyrosine kinase	SYK	ENSG00000165025	-0.555078	7.29481	-3.29572	0.465761
1566777_at	NA	NA	NA	-0.498386	5.62395	-3.29528	0.465761
211075_s_at	CD47 molecule	CD47	ENSG00000196776	1.32162	10.0982	3.29458	0.465761
203671_at	thiopurine S-methyltransferase	TPMT	ENSG00000137364	1.32214	7.99579	3.29448	0.465761
212184_s_at	TGF-beta activated kinase 1/MAP3K7 binding protein 2	TAB2	ENSG00000055208	1.46079	9.38826	3.29283	0.466151
209666_s_at	conserved helix-loop-helix ubiquitous kinase	CHUK	ENSG00000213341	1.85517	7.35193	3.29275	0.466151
208790_s_at	polymerase I and transcript release factor	PTRF	ENSG00000177469	-0.693083	7.82229	-3.29246	0.466151
233292_s_at	NA	NA	NA	-0.41003	5.63992	-3.29183	0.466254
223239_at	chromosome 14 open reading frame 129	C14orf129	ENSG00000100744	1.35999	9.91165	3.29092	0.466539
226843_s_at	PAP associated domain containing 5	PAPD5	ENSG00000121274	2.05978	9.4364	3.29044	0.466545
221838_at	kelch-like 22 (Drosophila)	KLHL22	ENSG00000099910	-0.266312	5.95024	-3.28918	0.467058
243581_at	NA	NA	NA	0.417548	4.81671	3.28841	0.467129
225057_at	solute carrier family 15, member 4	SLC15A4	ENSG00000139370	1.76481	10.1891	3.2875	0.467129
239984_at	NA	NA	NA	-1.6349	6.02002	-3.28738	0.467129
233460_at	NA	NA	NA	-0.340497	5.86584	-3.28719	0.467129
222437_s_at	charged multivesicular body protein 3	CHMP3	ENSG00000115561	1.13481	11.3327	3.2856	0.467752
1555323_at	ATP-binding cassette, sub-family B (MDR/TAP), member 9	ABCB9	ENSG00000150967	-0.321986	5.25446	-3.28488	0.467752
224232_s_at	PRELI domain containing 1	PRELID1	ENSG00000169230	0.915272	9.33691	3.28442	0.467752
1560265_at	glutamate receptor, ionotropic, kainate 2	GRIK2	ENSG00000164418	-0.313048	4.81459	-3.28361	0.467752
221413_at	potassium voltage-gated channel, shaker-related subfamily, beta member 3	KCNAB3	ENSG00000170049	-0.437992	6.1653	-3.28285	0.467752
228061_at	coiled-coil domain containing 126	CCDC126	ENSG00000169193	-0.599342	7.70489	-3.28218	0.467752
222665_at	family with sequence similarity 82, member B	FAM82B	ENSG00000176623	1.25067	10.4837	3.28168	0.467752
1554862_at	cytidine monophospho-N-acetylneuraminic acid hydroxylase, pseudogene	CMAHP	NA	-0.299202	5.16028	-3.28125	0.467752
220576_at	post-GPI attachment to proteins 1	PGAP1	ENSG00000197121	2.56577	8.8706	3.28093	0.467752
1557305_at	transforming, acidic coiled-coil containing protein 1	TACC1	ENSG00000147526	-0.605765	5.99951	-3.28087	0.467752
218006_s_at	zinc finger protein 22 (KOX 15)	ZNF22	ENSG00000165512	1.77476	9.73591	3.28074	0.467752
204917_s_at	myeloid/lymphoid or mixed-lineage leukemia (trithorax homolog, Drosophila); translocated to, 3	MLLT3	ENSG00000171843	-1.52859	10.208	-3.27921	0.467752
220683_at	retinol dehydrogenase 8 (all-trans)	RDH8	ENSG00000080511	-0.459274	5.84154	-3.27904	0.467752
226199_at	uracil phosphoribosyltransferase (FUR1) homolog (S. cerevisiae)	UPRT	ENSG00000094841	0.959283	8.86034	3.279	0.467752
236060_at	NA	NA	NA	-0.445245	6.05732	-3.27849	0.467752
215330_at	NA	NA	NA	0.30774	4.82266	3.2779	0.467752
222151_s_at	centrosomal protein 63kDa	CEP63	ENSG00000182923	2.73668	8.75588	3.27738	0.467752
1569802_at	NA	NA	NA	-0.395609	6.56823	-3.27669	0.467752
1553929_at	alkaline ceramidase 1	ACER1	ENSG00000167769	-0.543624	7.39891	-3.27551	0.467752
238892_at	NA	NA	NA	-1.31243	7.84155	-3.27516	0.467752
243656_at	uncharacterized LOC642852	LOC642852	NA	-0.661782	7.88854	-3.275	0.467752
201688_s_at	tumor protein D52	TPD52	ENSG00000076554	-0.794369	5.64221	-3.27483	0.467752
215952_s_at	ornithine decarboxylase antizyme 1	OAZ1	ENSG00000104904	2.84628	9.02668	3.2746	0.467752
1555318_at	hypoxia inducible factor 3, alpha subunit	HIF3A	ENSG00000124440	-0.34624	4.89201	-3.27444	0.467752
228366_at	NA	NA	NA	-1.71789	7.13837	-3.27441	0.467752
224245_at	inhibitor of growth family, X-linked, pseudogene	INGX	NA	-0.365401	6.64223	-3.27414	0.467752
240584_at	NA	NA	NA	-0.52511	6.64624	-3.27327	0.468016
217020_at	retinoic acid receptor, beta	RARB	ENSG00000077092	-0.28331	5.71432	-3.27195	0.468575
229712_at	small nuclear RNA activating complex, polypeptide 3, 50kDa	SNAPC3	ENSG00000164975	-0.98998	5.46811	-3.27079	0.46903
214356_s_at	KIAA0368	KIAA0368	ENSG00000136813	-0.855217	11.8773	-3.26915	0.469804
239945_at	NA	NA	NA	-0.307062	5.89992	-3.26746	0.470423
201940_at	carboxypeptidase D	CPD	ENSG00000108582	0.996075	7.17773	3.26627	0.470423
229687_s_at	NA	NA	NA	1.03926	5.41335	3.26621	0.470423
234504_at	Sad1 and UNC84 domain containing 5	SUN5	ENSG00000167098	-0.366867	6.6276	-3.26596	0.470423
235142_at	zinc finger and BTB domain containing 8A	ZBTB8A	ENSG00000160062	2.10794	8.45067	3.26591	0.470423
217523_at	CD44 molecule (Indian blood group)	CD44	ENSG00000026508	0.380154	5.3237	3.26339	0.47152
235958_at	phospholipase A2, group IVF	PLA2G4F	ENSG00000168907	-0.374253	6.17232	-3.26281	0.47152
222328_x_at	maternally expressed 3 (non-protein coding)	MEG3	NA	-0.482573	6.55207	-3.2626	0.47152
214566_at	submaxillary gland androgen regulated protein 3A	SMR3A	ENSG00000109208	-0.255557	5.76697	-3.2624	0.47152
211979_at	G protein-coupled receptor 107	GPR107	ENSG00000148358	0.933518	9.96106	3.26123	0.471991
240435_at	NA	NA	NA	-0.359379	6.33078	-3.26064	0.472057
1562970_at	NA	NA	NA	-0.329143	5.99988	-3.26022	0.472057
204249_s_at	LIM domain only 2 (rhombotin-like 1)	LMO2	ENSG00000135363	-0.694297	12.2023	-3.25858	0.472239
208663_s_at	tetratricopeptide repeat domain 3	TTC3	ENSG00000182670	1.51634	11.3091	3.25837	0.472239
222543_at	Der1-like domain family, member 1	DERL1	ENSG00000136986	1.66464	10.152	3.25824	0.472239
207067_s_at	histidine decarboxylase	HDC	ENSG00000140287	-0.458958	6.73353	-3.25804	0.472239
219786_at	metallothionein-like 5, testis-specific (tesmin)	MTL5	ENSG00000132749	-0.942049	7.89635	-3.25767	0.472239
1561091_at	NA	NA	NA	-0.461807	6.32874	-3.25684	0.472273
227272_at	chromosome 15 open reading frame 52	C15orf52	ENSG00000188549	-0.587267	6.97464	-3.25671	0.472273
1563907_at	GTPase activating Rap/RanGAP domain-like 3	GARNL3	ENSG00000136895	-0.46326	6.13511	-3.25458	0.473108
228188_at	FOS-like antigen 2	FOSL2	ENSG00000075426	1.47289	7.57831	3.25453	0.473108
205595_at	desmoglein 3	DSG3	ENSG00000134757	-0.376255	6.52507	-3.25298	0.473241
233800_at	NA	NA	NA	-0.748913	7.29992	-3.25287	0.473241
1556952_at	NA	NA	NA	-0.659834	6.76854	-3.25183	0.473241
206109_at	fucosyltransferase 1 (galactoside 2-alpha-L-fucosyltransferase, H blood group)	FUT1	ENSG00000174951	-0.401637	7.08416	-3.25152	0.473241
219013_at	UDP-N-acetyl-alpha-D-galactosamine:polypeptide N-acetylgalactosaminyltransferase 11 (GalNAc-T11)	GALNT11	ENSG00000178234	1.19437	9.91412	3.251	0.473241
241967_at	NA	NA	NA	-0.230006	5.16891	-3.25076	0.473241
224366_s_at	RALBP1 associated Eps domain containing 1	REPS1	ENSG00000135597	0.85827	11.2813	3.25068	0.473241
220221_at	vacuolar protein sorting 13 homolog D (S. cerevisiae)	VPS13D	ENSG00000048707	-1.11266	7.26753	-3.24986	0.473241
225495_x_at	growth arrest and DNA-damage-inducible, gamma interacting protein 1	GADD45GIP1	ENSG00000179271	0.565782	7.67962	3.24984	0.473241
230952_at	NA	NA	NA	-0.331662	6.44788	-3.24982	0.473241
227485_at	DEAD/H (Asp-Glu-Ala-Asp/His) box polypeptide 26B	DDX26B	ENSG00000165359	-1.07124	7.92074	-3.24885	0.473424
236196_at	NA	NA	NA	1.21991	7.09455	3.24864	0.473424
212204_at	transmembrane protein 87A	TMEM87A	ENSG00000103978	1.06129	8.72031	3.24693	0.474256
240175_at	NA	NA	NA	-0.436084	6.66425	-3.24626	0.474407
239859_x_at	NA	NA	NA	1.02164	6.90405	3.24528	0.47469
239164_at	NA	NA	NA	-0.357027	4.99345	-3.24475	0.47469
233451_at	solute carrier family 52, riboflavin transporter, member 3	SLC52A3	ENSG00000101276	-0.330025	6.19965	-3.24448	0.47469
208307_at	NA	NA	NA	-0.282121	6.15641	-3.24205	0.476006
229968_at	NA	NA	NA	-1.25569	6.07684	-3.24136	0.47617
210266_s_at	tripartite motif containing 33	TRIM33	ENSG00000197323	1.52656	10.4559	3.24041	0.4762
224975_at	nuclear factor I/A	NFIA	ENSG00000162599	-2.20263	9.20109	-3.24023	0.4762
217469_at	immunoglobulin heavy constant alpha 1	IGHA1	NA	-0.392006	6.36964	-3.23997	0.4762
219603_s_at	zinc finger protein 226	ZNF226	ENSG00000167380	2.71934	8.82119	3.23938	0.476298
218126_at	family with sequence similarity 82, member A2	FAM82A2	ENSG00000137824	1.27977	9.72835	3.23836	0.476681
212592_at	immunoglobulin J polypeptide, linker protein for immunoglobulin alpha and mu polypeptides	IGJ	ENSG00000132465	2.82436	6.06433	3.23716	0.476896
212426_s_at	tyrosine 3-monooxygenase/tryptophan 5-monooxygenase activation protein, theta polypeptide	YWHAQ	ENSG00000134308	0.495283	13.0721	3.23704	0.476896
1569365_a_at	KIAA1656 protein	KIAA1656	NA	-0.428048	6.93315	-3.23602	0.476896
222436_s_at	charged multivesicular body protein 3	CHMP3	ENSG00000115561	1.95215	9.53309	3.23601	0.476896
224747_at	ubiquitin-conjugating enzyme E2Q family member 2	UBE2Q2	ENSG00000140367	1.34603	11.0634	3.23581	0.476896
205005_s_at	N-myristoyltransferase 2	NMT2	ENSG00000152465	1.75651	7.56649	3.23359	0.477849
227410_at	family with sequence similarity 43, member A	FAM43A	ENSG00000185112	0.872504	6.79783	3.23308	0.477849
200045_at	ATP-binding cassette, sub-family F (GCN20), member 1	ABCF1	c(\ENSG00000236149\", \"ENSG00000236342\", \"ENSG00000225989\", \"ENSG00000231129\", \"ENSG00000206490\", \"ENSG00000232169\", \"ENSG00000204574\")"	1.47493	10.3441	3.2327	0.477849
224441_s_at	ubiquitin specific peptidase 45	USP45	ENSG00000123552	1.53295	6.82995	3.23246	0.477849
202594_at	leptin receptor overlapping transcript-like 1	LEPROTL1	ENSG00000104660	1.14278	10.3426	3.23085	0.477849
239053_at	NA	NA	NA	0.776775	8.25335	3.22991	0.477849
244540_at	NA	NA	NA	-0.302775	6.33151	-3.22965	0.477849
240128_at	NA	NA	NA	-1.91917	7.82959	-3.22958	0.477849
211742_s_at	ecotropic viral integration site 2B	EVI2B	ENSG00000185862	1.27934	7.57199	3.22956	0.477849
206283_s_at	T-cell acute lymphocytic leukemia 1	TAL1	ENSG00000162367	-1.29943	8.14465	-3.22924	0.477849
1565738_at	secretin receptor	SCTR	ENSG00000080293	-0.375451	5.72751	-3.22906	0.477849
242066_at	NA	NA	NA	-0.582491	7.99799	-3.22887	0.477849
202325_s_at	ATP synthase, H+ transporting, mitochondrial Fo complex, subunit F6	ATP5J	ENSG00000154723	0.453586	13.6542	3.2285	0.477849
225045_at	coiled-coil domain containing 88A	CCDC88A	ENSG00000115355	2.08875	9.23694	3.22793	0.477849
221399_at	ectodysplasin A2 receptor	EDA2R	ENSG00000131080	-0.445858	6.6826	-3.22776	0.477849
210258_at	regulator of G-protein signaling 13	RGS13	ENSG00000127074	1.45265	5.11501	3.22651	0.477932
216988_s_at	protein tyrosine phosphatase type IVA, member 2	PTP4A2	ENSG00000184007	1.01843	10.7651	3.22554	0.477932
234033_at	NA	NA	NA	-1.86967	6.44292	-3.22528	0.477932
203551_s_at	COX11 cytochrome c oxidase assembly homolog (yeast)	COX11	ENSG00000166260	0.936936	8.39932	3.2249	0.477932
1564802_at	NA	NA	NA	-0.366326	5.92676	-3.22487	0.477932
208744_x_at	heat shock 105kDa/110kDa protein 1	HSPH1	ENSG00000120694	-1.00167	7.99108	-3.2247	0.477932
1559724_at	NA	NA	NA	-0.236812	4.98156	-3.22394	0.477932
225408_at	myelin basic protein	MBP	ENSG00000197971	-0.40656	6.53147	-3.2238	0.477932
1569703_a_at	NA	NA	NA	1.30593	8.51887	3.22217	0.477932
1569740_at	NA	NA	NA	-0.345066	5.17213	-3.22195	0.477932
232617_at	cathepsin S	CTSS	ENSG00000163131	1.24665	8.74114	3.22181	0.477932
219317_at	polymerase (DNA directed) iota	POLI	ENSG00000101751	1.49918	9.46825	3.22159	0.477932
220063_at	glutathione S-transferase, C-terminal domain containing	GSTCD	ENSG00000138780	-0.348005	5.86238	-3.22114	0.477932
239039_at	NA	NA	NA	-0.371552	6.30413	-3.22111	0.477932
224601_at	uncharacterized LOC100507246	LOC100507246	NA	0.601774	11.1717	3.22101	0.477932
242711_x_at	Fanconi anemia, complementation group M	FANCM	ENSG00000187790	-1.1618	6.8463	-3.2203	0.477932
203007_x_at	lysophospholipase I	LYPLA1	ENSG00000120992	2.30549	7.34883	3.2202	0.477932
240953_at	NA	NA	NA	-0.241849	5.10616	-3.21913	0.478103
1560516_at	NA	NA	NA	-0.323709	5.74696	-3.21871	0.478103
218712_at	chromosome 1 open reading frame 109	C1orf109	ENSG00000116922	1.01309	6.52445	3.21854	0.478103
238086_at	uncharacterized LOC100129617	LOC100129617	NA	-0.516625	6.61488	-3.21796	0.478103
200085_s_at	transcription elongation factor B (SIII), polypeptide 2 (18kDa, elongin B)	TCEB2	ENSG00000103363	1.98538	12.433	3.21752	0.478103
225200_at	DPH3, KTI11 homolog (S. cerevisiae)	DPH3	ENSG00000154813	1.95565	9.49049	3.21712	0.478103
236307_at	NA	NA	NA	-1.03953	7.67767	-3.21667	0.478103
212824_at	far upstream element (FUSE) binding protein 3	FUBP3	ENSG00000107164	2.24112	10.2885	3.21606	0.478103
234519_at	NOBOX oogenesis homeobox	NOBOX	ENSG00000106410	-0.353824	6.4094	-3.21605	0.478103
226841_at	macrophage expressed 1	MPEG1	ENSG00000197629	1.36159	6.00527	3.21393	0.478765
234094_x_at	DnaJ (Hsp40) homolog, subfamily C, member 21	DNAJC21	ENSG00000168724	-0.458744	5.86663	-3.21389	0.478765
214461_at	lipopolysaccharide binding protein	LBP	ENSG00000129988	-0.306235	5.85572	-3.21356	0.478765
212231_at	F-box protein 21	FBXO21	ENSG00000135108	1.28055	9.63939	3.21278	0.478765
228380_at	SUMO1/sentrin/SMT3 specific peptidase 2	SENP2	ENSG00000163904	-0.332871	6.28069	-3.21236	0.478765
229195_at	mesoderm posterior 1 homolog (mouse)	MESP1	ENSG00000166823	-0.239908	5.55542	-3.21209	0.478765
219183_s_at	cytohesin 4	CYTH4	ENSG00000100055	1.35246	9.34265	3.21195	0.478765
224480_s_at	1-acylglycerol-3-phosphate O-acyltransferase 9	AGPAT9	ENSG00000138678	0.60844	5.0885	3.21035	0.478765
209198_s_at	synaptotagmin XI	SYT11	ENSG00000132718	1.05447	8.54437	3.21031	0.478765
217328_at	interleukin 23, alpha subunit p19	IL23A	ENSG00000110944	0.429691	6.15061	3.21012	0.478765
224225_s_at	ets variant 7	ETV7	ENSG00000010030	-0.352262	5.34614	-3.20991	0.478765
210472_at	metallothionein 1G	MT1G	ENSG00000125144	-0.519446	6.1061	-3.20989	0.478765
243226_at	NA	NA	NA	-0.313343	5.45326	-3.20876	0.479002
226039_at	mannosyl (alpha-1,3-)-glycoprotein beta-1,4-N-acetylglucosaminyltransferase, isozyme A	MGAT4A	ENSG00000071073	1.09575	7.2826	3.20868	0.479002
240780_at	NA	NA	NA	-0.382797	6.28832	-3.20774	0.479344
223669_at	hemogen	HEMGN	ENSG00000136929	1.73228	8.20199	3.20617	0.479378
214809_at	uncharacterized LOC100294145	LOC100294145	NA	-0.447971	7.37527	-3.20613	0.479378
227250_at	kringle containing transmembrane protein 1	KREMEN1	ENSG00000183762	-0.473153	5.91529	-3.2056	0.479378
206201_s_at	mesenchyme homeobox 2	MEOX2	ENSG00000106511	-0.228242	4.87059	-3.20537	0.479378
221255_s_at	transmembrane protein 93	TMEM93	ENSG00000127774	0.770074	8.2755	3.20506	0.479378
211092_s_at	neurofibromin 2 (merlin)	NF2	ENSG00000186575	-0.310527	5.96076	-3.20479	0.479378
200862_at	24-dehydrocholesterol reductase	DHCR24	ENSG00000116133	1.08665	9.85464	3.20452	0.479378
240852_at	NA	NA	NA	-0.230589	5.14128	-3.204	0.479378
229349_at	lin-28 homolog B (C. elegans)	LIN28B	ENSG00000187772	-0.231654	5.31638	-3.20319	0.479378
226311_at	ADAM metallopeptidase with thrombospondin type 1 motif, 2	ADAMTS2	ENSG00000087116	-0.34151	5.97585	-3.20301	0.479378
1558710_at	NA	NA	NA	-2.57493	6.55937	-3.203	0.479378
36030_at	intermediate filament family orphan 1	IFFO1	ENSG00000010295	0.837017	8.10423	3.20146	0.480127
1569954_at	NA	NA	NA	-0.365825	6.02468	-3.1998	0.480813
210104_at	mediator complex subunit 6	MED6	ENSG00000133997	-0.763921	6.86331	-3.19959	0.480813
1561393_at	KIAA1755	KIAA1755	ENSG00000149633	-0.39436	6.36089	-3.19805	0.481483
212404_s_at	ubiquitin protein ligase E3B	UBE3B	ENSG00000151148	-0.286212	5.73685	-3.19775	0.481483
232105_at	NA	NA	NA	-0.374894	6.6828	-3.19715	0.481508
210146_x_at	leukocyte immunoglobulin-like receptor, subfamily B (with TM and ITIM domains), member 2	LILRB2	ENSG00000131042	2.67948	7.27514	3.19615	0.481508
232688_at	BMP2 inducible kinase	BMP2K	ENSG00000138756	-1.63525	5.87196	-3.19603	0.481508
202979_s_at	CREB/ATF bZIP transcription factor	CREBZF	ENSG00000137504	-2.51469	7.73819	-3.19567	0.481508
1562955_at	NA	NA	NA	-0.264973	5.93232	-3.1956	0.481508
234129_at	Rho guanine nucleotide exchange factor (GEF) 12	ARHGEF12	ENSG00000196914	-0.488799	5.51922	-3.19433	0.482083
200644_at	MARCKS-like 1	MARCKSL1	ENSG00000175130	1.66755	12.1074	3.19353	0.482097
214292_at	integrin, beta 4	ITGB4	ENSG00000132470	-0.430484	7.12631	-3.19347	0.482097
239236_at	NA	NA	NA	1.75251	8.15302	3.19256	0.482316
239488_at	protein phosphatase, Mg2+/Mn2+ dependent, 1L	PPM1L	ENSG00000163590	-0.810051	5.43647	-3.1923	0.482316
242201_at	postmeiotic segregation increased 2 pseudogene 5	PMS2P5	NA	0.809975	5.80534	3.19111	0.482396
1564198_a_at	chromosome 10 open reading frame 90	C10orf90	ENSG00000154493	-0.366335	6.04986	-3.19093	0.482396
227034_at	sosondowah ankyrin repeat domain family member C	SOWAHC	ENSG00000198142	0.876347	8.57502	3.19061	0.482396
237084_at	NA	NA	NA	-1.06923	7.03423	-3.19026	0.482396
224226_at	polycystic kidney disease 2-like 2	PKD2L2	ENSG00000078795	-0.210772	5.2797	-3.19008	0.482396
244633_at	NA	NA	NA	-2.65021	7.80105	-3.18898	0.482537
204203_at	CCAAT/enhancer binding protein (C/EBP), gamma	CEBPG	ENSG00000153879	2.7784	10.4827	3.18882	0.482537
215048_at	zinc finger protein 280B	ZNF280B	ENSG00000198477	-0.993015	5.91642	-3.18861	0.482537
213247_at	sushi, von Willebrand factor type A, EGF and pentraxin domain containing 1	SVEP1	ENSG00000165124	-0.496225	6.96107	-3.18788	0.48275
223263_s_at	FGFR1 oncogene partner 2	FGFR1OP2	ENSG00000111790	2.15237	6.51335	3.18671	0.482857
212338_at	myosin ID	MYO1D	ENSG00000176658	-0.301667	5.50038	-3.18571	0.482857
201323_at	EBNA1 binding protein 2	EBNA1BP2	ENSG00000117395	1.35243	11.0213	3.18567	0.482857
225095_at	serine palmitoyltransferase, long chain base subunit 2	SPTLC2	ENSG00000100596	0.848152	8.718	3.1855	0.482857
242217_s_at	fibrosin	FBRS	ENSG00000156860	-0.444903	7.14279	-3.18522	0.482857
222108_at	adhesion molecule with Ig-like domain 2	AMIGO2	ENSG00000139211	2.86193	8.20036	3.18371	0.482857
202831_at	glutathione peroxidase 2 (gastrointestinal)	GPX2	ENSG00000176153	-0.277463	5.80088	-3.18354	0.482857
1553075_a_at	orofacial cleft 1 candidate 1	OFCC1	NA	-0.171288	4.64758	-3.18312	0.482857
234171_at	NA	NA	NA	-0.462435	6.7927	-3.1828	0.482857
235303_at	RNA (guanine-9-) methyltransferase domain containing 3	RG9MTD3	ENSG00000165275	0.805193	5.76913	3.18253	0.482857
212325_at	LIM and calponin homology domains 1	LIMCH1	ENSG00000064042	-1.15681	7.55765	-3.18237	0.482857
243177_at	NA	NA	NA	-0.365649	5.07025	-3.18233	0.482857
209943_at	F-box and leucine-rich repeat protein 4	FBXL4	ENSG00000112234	2.4357	8.14235	3.18188	0.482857
221874_at	KIAA1324	KIAA1324	ENSG00000116299	-0.239016	5.19937	-3.18175	0.482857
223334_at	transmembrane protein 126A	TMEM126A	ENSG00000171202	1.08295	11.4294	3.18108	0.482857
239597_at	NA	NA	NA	-1.08862	6.52037	-3.1802	0.482857
220206_at	zinc finger, MYM-type 1	ZMYM1	ENSG00000197056	1.4997	7.5806	3.18003	0.482857
210923_at	solute carrier family 1 (glutamate transporter), member 7	SLC1A7	ENSG00000162383	-0.387709	6.43163	-3.17932	0.482857
201099_at	ubiquitin specific peptidase 9, X-linked	USP9X	ENSG00000124486	1.72335	9.2155	3.1791	0.482857
1559871_s_at	uncharacterized LOC100129129	LOC100129129	NA	-0.28649	5.8712	-3.1789	0.482857
228208_x_at	zinc finger protein 354C	ZNF354C	ENSG00000177932	0.798965	10.2143	3.17833	0.482857
235766_x_at	RAB27A, member RAS oncogene family	RAB27A	ENSG00000069974	1.8527	8.1527	3.1781	0.482857
221488_s_at	cutA divalent cation tolerance homolog (E. coli)	CUTA	c(\ENSG00000226492\", \"ENSG00000112514\")"	0.597111	12.4808	3.17758	0.482857
223168_at	ras homolog family member U	RHOU	ENSG00000116574	1.60701	7.70745	3.17741	0.482857
236920_at	NA	NA	NA	-0.319976	5.80387	-3.17735	0.482857
234983_at	NA	NA	NA	2.39017	9.36535	3.17588	0.483355
206451_at	TBCC domain containing 1	TBCCD1	ENSG00000113838	1.54568	9.10012	3.17567	0.483355
219880_at	uncharacterized LOC100507619	LOC100507619	NA	-0.714766	7.58407	-3.17394	0.483355
1563781_at	uncharacterized LOC401320	LOC401320	NA	-0.913256	5.95676	-3.17387	0.483355
207413_s_at	sodium channel, voltage-gated, type V, alpha subunit	SCN5A	ENSG00000183873	-0.454518	6.24317	-3.17375	0.483355
202846_s_at	phosphatidylinositol glycan anchor biosynthesis, class C	PIGC	ENSG00000135845	0.973308	10.1652	3.17371	0.483355
235134_at	NA	NA	NA	1.5416	8.7739	3.17351	0.483355
218449_at	UFM1-specific peptidase 2	UFSP2	ENSG00000109775	1.56927	9.65267	3.17333	0.483355
243435_at	KCNQ1 opposite strand/antisense transcript 1 (non-protein coding)	KCNQ1OT1	NA	-1.86669	6.94021	-3.17291	0.483359
217459_at	NA	NA	NA	-0.394122	6.18311	-3.17217	0.483585
204662_at	centriolar coiled coil protein 110kDa	CCP110	ENSG00000103540	1.35283	8.14935	3.17128	0.483674
215111_s_at	TSC22 domain family, member 1	TSC22D1	ENSG00000102804	1.15708	12.801	3.17122	0.483674
211963_s_at	actin related protein 2/3 complex, subunit 5, 16kDa	ARPC5	ENSG00000162704	1.24259	10.9121	3.17024	0.483831
200988_s_at	proteasome (prosome, macropain) activator subunit 3 (PA28 gamma; Ki)	PSME3	ENSG00000131467	1.81379	9.34964	3.17017	0.483831
232367_x_at	zinc finger protein 598	ZNF598	ENSG00000167962	-0.464291	7.46694	-3.16899	0.484353
202360_at	mastermind-like 1 (Drosophila)	MAML1	ENSG00000161021	0.909736	8.78761	3.16807	0.484708
213888_s_at	TRAF3 interacting protein 3	TRAF3IP3	ENSG00000009790	-1.50176	8.14909	-3.16641	0.485081
1558423_at	long intergenic non-protein coding RNA 265	LINC00265	NA	-0.718195	6.12224	-3.16626	0.485081
235129_at	protein phosphatase 1, regulatory (inhibitor) subunit 1A	PPP1R1A	ENSG00000135447	-0.270655	5.83954	-3.16459	0.485081
218781_at	structural maintenance of chromosomes 6	SMC6	ENSG00000163029	2.55939	8.81931	3.16456	0.485081
213423_x_at	tumor suppressor candidate 3	TUSC3	ENSG00000104723	0.948394	8.09763	3.16402	0.485081
1563009_at	uncharacterized LOC284930	LOC284930	NA	-0.323517	6.16042	-3.16352	0.485081
239161_at	ferredoxin 1	FDX1	ENSG00000137714	0.95592	5.97706	3.16334	0.485081
211749_s_at	vesicle-associated membrane protein 3 (cellubrevin)	VAMP3	ENSG00000049245	1.20381	6.92675	3.1631	0.485081
216747_at	amyloid beta (A4) precursor protein-binding, family B, member 2	APBB2	ENSG00000163697	-0.346723	5.85383	-3.16281	0.485081
206800_at	methylenetetrahydrofolate reductase (NAD(P)H)	MTHFR	ENSG00000177000	-0.386366	6.86026	-3.16275	0.485081
224032_x_at	NA	NA	NA	-0.367203	6.3868	-3.16263	0.485081
209706_at	NK3 homeobox 1	NKX3-1	ENSG00000167034	0.44301	5.43626	3.16247	0.485081
224892_at	pallidin homolog (mouse)	PLDN	ENSG00000104164	1.44515	11.2618	3.16224	0.485081
224062_x_at	kallikrein-related peptidase 4	KLK4	ENSG00000167749	-0.342643	5.75516	-3.16165	0.48521
202743_at	phosphoinositide-3-kinase, regulatory subunit 3 (gamma)	PIK3R3	ENSG00000117461	-0.865398	8.56458	-3.16008	0.485284
243156_at	NA	NA	NA	-1.32667	6.49529	-3.16004	0.485284
237703_at	NA	NA	NA	-0.220739	5.04741	-3.15901	0.485284
202225_at	v-crk sarcoma virus CT10 oncogene homolog (avian)	CRK	ENSG00000167193	1.66582	9.39375	3.15881	0.485284
202209_at	LSM3 homolog, U6 small nuclear RNA associated (S. cerevisiae)	LSM3	ENSG00000170860	0.653182	13.0472	3.15872	0.485284
222214_at	NA	NA	NA	-0.326058	5.66265	-3.15869	0.485284
1569078_at	uncharacterized LOC100294362	LOC100294362	NA	-0.340282	5.88142	-3.15846	0.485284
211822_s_at	NLR family, pyrin domain containing 1	NLRP1	ENSG00000091592	-0.390342	7.23062	-3.1582	0.485284
225032_at	fibronectin type III domain containing 3B	FNDC3B	ENSG00000075420	1.25961	10.728	3.15742	0.485284
1552913_at	melanoma antigen family B, 18	MAGEB18	ENSG00000176774	-0.215057	4.83935	-3.15736	0.485284
202715_at	carbamoyl-phosphate synthetase 2, aspartate transcarbamylase, and dihydroorotase	CAD	ENSG00000084774	1.77789	8.37509	3.15669	0.485284
238431_at	NA	NA	NA	2.00323	8.52397	3.15602	0.485284
243497_at	NA	NA	NA	-0.474844	7.26765	-3.15601	0.485284
218036_x_at	NMD3 homolog (S. cerevisiae)	NMD3	ENSG00000169251	2.21702	7.49546	3.1559	0.485284
221756_at	phosphoinositide-3-kinase interacting protein 1	PIK3IP1	ENSG00000100100	-1.31961	8.0065	-3.15488	0.485422
243238_at	phosphorylase, glycogen; brain	PYGB	ENSG00000100994	-0.353267	5.95112	-3.15468	0.485422
1561130_at	chromosome 12 open reading frame 51	C12orf51	ENSG00000173064	-0.366546	6.55554	-3.15434	0.485422
200602_at	amyloid beta (A4) precursor protein	APP	ENSG00000142192	2.19385	10.7668	3.15381	0.485422
229141_at	WD repeat domain 33	WDR33	ENSG00000136709	-2.30571	8.27571	-3.15269	0.485422
206844_at	fructose-1,6-bisphosphatase 2	FBP2	ENSG00000130957	-0.283226	5.83849	-3.15268	0.485422
224985_at	neuroblastoma RAS viral (v-ras) oncogene homolog	NRAS	ENSG00000213281	1.21293	10.7538	3.15245	0.485422
228281_at	chromosome 11 open reading frame 82	C11orf82	ENSG00000165490	1.01185	8.19095	3.1517	0.485422
238314_x_at	NA	NA	NA	-0.302367	5.67159	-3.15167	0.485422
203259_s_at	HD domain containing 2	HDDC2	ENSG00000111906	2.38908	11.1403	3.15148	0.485422
214211_at	ferritin, heavy polypeptide 1	FTH1	ENSG00000167996	1.58251	11.6959	3.15097	0.485422
219109_at	sperm associated antigen 16	SPAG16	ENSG00000144451	1.55629	8.38548	3.15036	0.485422
221272_s_at	chromosome 1 open reading frame 21	C1orf21	ENSG00000116667	-0.281445	5.82052	-3.15035	0.485422
202228_s_at	neuroplastin	NPTN	ENSG00000156642	2.34816	9.73755	3.14811	0.485422
201903_at	ubiquinol-cytochrome c reductase core protein I	UQCRC1	ENSG00000010256	1.30443	10.4828	3.14806	0.485422
213636_at	KIAA1045	KIAA1045	ENSG00000122733	-0.517763	6.14179	-3.14693	0.485422
201141_at	glycoprotein (transmembrane) nmb	GPNMB	ENSG00000136235	1.05636	6.36741	3.14679	0.485422
207526_s_at	interleukin 1 receptor-like 1	IL1RL1	ENSG00000115602	-0.37844	6.85157	-3.14624	0.485422
242431_at	NA	NA	NA	-0.589535	5.05566	-3.14569	0.485422
218339_at	mitochondrial ribosomal protein L22	MRPL22	ENSG00000082515	1.75166	9.86338	3.14565	0.485422
234223_at	NA	NA	NA	-0.316086	5.44069	-3.14543	0.485422
1560129_at	NA	NA	NA	-0.431268	6.09445	-3.14503	0.485422
244313_at	complement component (3b/4b) receptor 1 (Knops blood group)	CR1	ENSG00000203710	-0.223706	4.62959	-3.14472	0.485422
212798_s_at	ankyrin repeat and MYND domain containing 2	ANKMY2	ENSG00000106524	1.88587	9.64832	3.1447	0.485422
205071_x_at	X-ray repair complementing defective repair in Chinese hamster cells 4	XRCC4	ENSG00000152422	1.2261	7.08272	3.14402	0.485422
225158_at	G elongation factor, mitochondrial 1	GFM1	ENSG00000168827	1.94418	8.12068	3.14296	0.485422
218509_at	lipid phosphate phosphatase-related protein type 2	LPPR2	ENSG00000105520	-0.407739	6.16192	-3.14252	0.485422
227462_at	endoplasmic reticulum aminopeptidase 2	ERAP2	ENSG00000164308	2.42496	8.01614	3.14215	0.485422
213850_s_at	SR-related CTD-associated factor 11	SCAF11	ENSG00000139218	-0.77227	11.5781	-3.14213	0.485422
241388_at	NA	NA	NA	-2.54808	7.27233	-3.14211	0.485422
243740_at	NA	NA	NA	2.50027	7.28146	3.14182	0.485422
239948_at	nucleoporin 153kDa	NUP153	ENSG00000124789	-0.864749	6.68294	-3.14023	0.485422
221135_s_at	asteroid homolog 1 (Drosophila)	ASTE1	ENSG00000034533	1.20008	7.18383	3.14017	0.485422
204142_at	enolase superfamily member 1	ENOSF1	ENSG00000132199	-2.63398	10.4037	-3.13991	0.485422
242044_at	NA	NA	NA	-0.286525	6.28939	-3.13982	0.485422
1553954_at	asparagine-linked glycosylation 14 homolog (S. cerevisiae)	ALG14	ENSG00000172339	2.51721	8.52413	3.13977	0.485422
203416_at	CD53 molecule	CD53	ENSG00000143119	0.720173	9.55427	3.13944	0.485422
1553705_a_at	cholinergic receptor, muscarinic 3	CHRM3	ENSG00000133019	-1.10502	7.36966	-3.13931	0.485422
227112_at	transmembrane and coiled-coil domain family 1	TMCC1	ENSG00000172765	1.39252	8.67793	3.13917	0.485422
241048_at	NA	NA	NA	-0.3119	5.71803	-3.13776	0.485422
222993_at	mitochondrial ribosomal protein L37	MRPL37	ENSG00000116221	1.80762	9.13584	3.1377	0.485422
235972_at	transmembrane protein 131	TMEM131	ENSG00000075568	-0.450626	6.95066	-3.1376	0.485422
218466_at	TBC1 domain family, member 17	TBC1D17	ENSG00000104946	-0.480221	6.93484	-3.13745	0.485422
237006_at	NA	NA	NA	-1.9848	7.66798	-3.13733	0.485422
1557044_at	uncharacterized LOC100506930	LOC100506930	NA	-0.175003	4.87212	-3.13643	0.485422
1560642_at	NA	NA	NA	-0.504498	6.63713	-3.13569	0.485422
237532_at	NA	NA	NA	-0.358089	6.19299	-3.13564	0.485422
224605_at	chromosome 4 open reading frame 3	C4orf3	ENSG00000164096	1.22421	7.67127	3.13499	0.485422
205258_at	inhibin, beta B	INHBB	ENSG00000163083	-0.3624	6.29045	-3.13492	0.485422
240963_x_at	plexin domain containing 1	PLXDC1	ENSG00000161381	-0.569942	6.75326	-3.13484	0.485422
238691_at	small nucleolar RNA host gene 10 (non-protein coding)	SNHG10	NA	-0.767695	7.04565	-3.13469	0.485422
228988_at	zinc finger protein 711	ZNF711	ENSG00000147180	1.55487	10.5474	3.13468	0.485422
221702_s_at	TM2 domain containing 3	TM2D3	ENSG00000184277	0.95305	10.0571	3.13428	0.485422
241330_x_at	NA	NA	NA	-0.357331	5.93162	-3.13394	0.485422
231655_x_at	serpin peptidase inhibitor, clade B (ovalbumin), member 6	SERPINB6	ENSG00000124570	-0.505713	6.44587	-3.13373	0.485422
204080_at	target of EGR1, member 1 (nuclear)	TOE1	ENSG00000132773	0.62791	9.14736	3.13362	0.485422
1563101_at	aryl hydrocarbon receptor nuclear translocator-like 2	ARNTL2	ENSG00000029153	-0.827056	5.82997	-3.13285	0.485571
200965_s_at	actin binding LIM protein 1	ABLIM1	ENSG00000099204	1.13119	10.7639	3.13135	0.485571
237421_at	NA	NA	NA	1.56359	6.59893	3.13074	0.485571
223289_s_at	ubiquitin specific peptidase 38	USP38	ENSG00000170185	-2.61682	7.35086	-3.13021	0.485571
1554094_at	ectonucleoside triphosphate diphosphohydrolase 5	ENTPD5	ENSG00000187097	-0.429127	5.7043	-3.12998	0.485571
202464_s_at	6-phosphofructo-2-kinase/fructose-2,6-biphosphatase 3	PFKFB3	ENSG00000170525	2.33896	10.0172	3.12983	0.485571
212862_at	CDP-diacylglycerol synthase (phosphatidate cytidylyltransferase) 2	CDS2	ENSG00000101290	1.59828	7.64826	3.1298	0.485571
225694_at	cyclin-dependent kinase 12	CDK12	ENSG00000167258	1.76325	6.65136	3.12932	0.485571
218025_s_at	enoyl-CoA delta isomerase 2	ECI2	ENSG00000198721	0.948113	11.0548	3.12914	0.485571
1559577_at	ficolin (collagen/fibrinogen domain containing lectin) 2 (hucolin)	FCN2	ENSG00000160339	-0.438266	6.44942	-3.12851	0.485571
214018_at	glutamate receptor interacting protein 1	GRIP1	ENSG00000155974	-0.317251	5.66405	-3.12849	0.485571
209189_at	FBJ murine osteosarcoma viral oncogene homolog	FOS	ENSG00000170345	2.15039	9.23669	3.12793	0.485571
201157_s_at	N-myristoyltransferase 1	NMT1	ENSG00000136448	-0.380312	7.13232	-3.12777	0.485571
231093_at	Fc receptor-like 3	FCRL3	ENSG00000160856	-0.270525	5.5926	-3.12738	0.485571
239130_at	microRNA 101-1	MIR101-1	NA	-0.458701	5.59255	-3.12709	0.485571
1557257_at	B-cell CLL/lymphoma 10	BCL10	ENSG00000142867	3.26413	6.97567	3.12655	0.485571
235767_x_at	phosphorylated adaptor for RNA export	PHAX	ENSG00000164902	1.2246	9.88254	3.12626	0.485571
1555711_x_at	immunoglobulin heavy locus	IGH@	NA	-0.28208	5.89749	-3.12605	0.485571
233654_at	phosphatidylinositol glycan anchor biosynthesis, class G	PIGG	ENSG00000174227	-0.795701	7.6893	-3.12597	0.485571
1556064_at	uncharacterized LOC284926	LOC284926	NA	0.903083	6.03775	3.12546	0.485571
223579_s_at	apolipoprotein B (including Ag(x) antigen)	APOB	ENSG00000084674	-0.343482	6.35397	-3.12531	0.485571
223429_x_at	ISY1 splicing factor homolog (S. cerevisiae)	ISY1	ENSG00000240682	-1.6581	9.01852	-3.12409	0.486102
244148_at	NA	NA	NA	-0.224715	5.26879	-3.12327	0.486102
1557718_at	protein phosphatase 2, regulatory subunit B', gamma	PPP2R5C	ENSG00000078304	0.597786	6.93641	3.12324	0.486102
207629_s_at	Rho/Rac guanine nucleotide exchange factor (GEF) 2	ARHGEF2	ENSG00000116584	-0.573687	7.11662	-3.12278	0.486102
237253_at	IGSF11 antisense RNA 1 (non-protein coding)	IGSF11-AS1	NA	-0.246585	4.97159	-3.12245	0.486102
1570127_at	NA	NA	NA	-0.414711	7.06824	-3.12224	0.486102
225317_at	acyl-CoA binding domain containing 6	ACBD6	ENSG00000135847	1.46285	10.5373	3.12184	0.486113
215549_x_at	CTAGE family, member 9	CTAGE9	ENSG00000236761	-0.331115	5.82463	-3.12087	0.486354
226398_s_at	fragile site, folic acid type, rare, fra(10)(q23.3) or fra(10)(q24.2) candidate 1	FRA10AC1	ENSG00000148690	2.14825	10.6303	3.12032	0.486354
244062_at	dishevelled associated activator of morphogenesis 1	DAAM1	ENSG00000100592	-2.98402	8.09612	-3.11974	0.486354
201724_s_at	UDP-N-acetyl-alpha-D-galactosamine:polypeptide N-acetylgalactosaminyltransferase 1 (GalNAc-T1)	GALNT1	ENSG00000141429	2.51038	10.1049	3.11959	0.486354
202922_at	glutamate-cysteine ligase, catalytic subunit	GCLC	ENSG00000001084	1.81082	9.97898	3.11949	0.486354
211567_at	NA	NA	NA	-0.176281	4.95736	-3.11905	0.486354
221183_at	NA	NA	NA	0.285104	5.87704	3.11883	0.486354
210846_x_at	tripartite motif containing 14	TRIM14	ENSG00000106785	0.634666	7.47962	3.11817	0.486545
242073_at	NA	NA	NA	0.773885	7.22159	3.11669	0.487256
200941_at	heat shock factor binding protein 1	HSBP1	ENSG00000230989	1.31529	12.2326	3.1157	0.487256
231874_at	family with sequence similarity 126, member B	FAM126B	ENSG00000155744	1.08753	5.2727	3.11532	0.487256
209099_x_at	jagged 1	JAG1	ENSG00000101384	0.785302	9.58754	3.11512	0.487256
1556368_at	phosphorylase kinase, gamma 2 (testis)	PHKG2	ENSG00000156873	-0.245849	4.90799	-3.11414	0.487256
220934_s_at	transmembrane protein 223	TMEM223	ENSG00000168569	1.45667	8.62904	3.11321	0.487256
1556049_at	reticulon 4	RTN4	ENSG00000115310	-1.63614	8.01205	-3.1116	0.487256
1559496_at	pyrophosphatase (inorganic) 2	PPA2	ENSG00000138777	-1.60547	6.81493	-3.11138	0.487256
218757_s_at	UPF3 regulator of nonsense transcripts homolog B (yeast)	UPF3B	ENSG00000125351	-1.5448	9.91435	-3.11134	0.487256
1556253_s_at	NA	NA	NA	-0.279651	5.12746	-3.11068	0.487256
228745_at	small glutamine-rich tetratricopeptide repeat (TPR)-containing, beta	SGTB	ENSG00000197860	2.04446	8.47092	3.11065	0.487256
241479_at	NA	NA	NA	-1.22167	5.57862	-3.11061	0.487256
206380_s_at	complement factor properdin	CFP	ENSG00000126759	0.532576	5.80879	3.11006	0.487256
234950_s_at	ring finger and WD repeat domain 2, E3 ubiquitin protein ligase	RFWD2	ENSG00000143207	0.947975	9.24706	3.10965	0.487256
201725_at	cell division cycle 123 homolog (S. cerevisiae)	CDC123	ENSG00000151465	1.19124	9.41073	3.10933	0.487256
208848_at	alcohol dehydrogenase 5 (class III), chi polypeptide	ADH5	ENSG00000197894	1.65371	10.0264	3.10895	0.487256
242954_at	NA	NA	NA	-0.401175	6.01217	-3.10887	0.487256
242502_at	potassium voltage-gated channel, subfamily H (eag-related), member 5	KCNH5	ENSG00000140015	-0.341084	6.07751	-3.10823	0.487256
216622_at	laminin, beta 4	LAMB4	ENSG00000091128	-0.393252	6.23774	-3.10817	0.487256
215733_x_at	cancer/testis antigen 2	CTAG2	ENSG00000126890	-0.361591	6.08039	-3.10743	0.487256
1567140_at	NA	NA	NA	-0.389784	6.04107	-3.10686	0.487256
203332_s_at	inositol polyphosphate-5-phosphatase, 145kDa	INPP5D	ENSG00000168918	-1.45332	9.43929	-3.10666	0.487256
227954_at	inositol 1,4,5-trisphosphate receptor interacting protein-like 2	ITPRIPL2	ENSG00000205730	1.00037	7.69207	3.10665	0.487256
1553600_at	transmembrane inner ear	TMIE	ENSG00000181585	-0.45743	7.33143	-3.10659	0.487256
244120_at	uncharacterized LOC340178	LOC340178	NA	-0.424199	5.7592	-3.10654	0.487256
205074_at	solute carrier family 22 (organic cation/carnitine transporter), member 5	SLC22A5	ENSG00000197375	-0.798662	6.31622	-3.10626	0.487256
223296_at	solute carrier family 25, member 33	SLC25A33	ENSG00000171612	2.84195	8.84044	3.10603	0.487256
225797_at	mitochondrial ribosomal protein L54	MRPL54	ENSG00000183617	1.81203	9.06001	3.10587	0.487256
201760_s_at	WD repeat and SOCS box containing 2	WSB2	ENSG00000176871	1.48916	8.44205	3.10586	0.487256
204793_at	G protein-coupled receptor associated sorting protein 1	GPRASP1	ENSG00000198932	-1.53387	8.6178	-3.10584	0.487256
200975_at	palmitoyl-protein thioesterase 1	PPT1	ENSG00000131238	0.890255	11.7133	3.10407	0.48752
1563753_at	uncharacterized LOC149684	LOC149684	NA	-0.384054	5.81966	-3.10398	0.48752
1554034_a_at	FERM domain containing 4A	FRMD4A	ENSG00000151474	-0.242571	5.18517	-3.10389	0.48752
243430_at	seizure related 6 homolog (mouse)	SEZ6	ENSG00000063015	-0.340926	6.33851	-3.10325	0.48752
234959_at	NA	NA	NA	-0.302438	5.57347	-3.10208	0.48752
241178_at	NA	NA	NA	-0.337767	5.74401	-3.10176	0.48752
201063_at	reticulocalbin 1, EF-hand calcium binding domain	RCN1	ENSG00000049449	0.874456	11.4616	3.10165	0.48752
222459_at	akirin 1	AKIRIN1	ENSG00000174574	1.8717	10.7101	3.10112	0.48752
201180_s_at	guanine nucleotide binding protein (G protein), alpha inhibiting activity polypeptide 3	GNAI3	ENSG00000065135	1.27839	11.2107	3.10073	0.48752
237693_at	NA	NA	NA	-0.206724	4.88967	-3.09994	0.48752
209601_at	acyl-CoA oxidase 1, palmitoyl	ACOX1	ENSG00000161533	-0.407625	5.14412	-3.09982	0.48752
210467_x_at	melanoma antigen family A, 12	MAGEA12	ENSG00000213401	-0.300636	5.94276	-3.09932	0.48752
206641_at	tumor necrosis factor receptor superfamily, member 17	TNFRSF17	ENSG00000048462	1.1209	6.3256	3.09876	0.48752
237420_at	outer dense fiber of sperm tails 2-like	ODF2L	ENSG00000122417	-0.280894	5.15492	-3.09861	0.48752
235095_at	coiled-coil domain containing 64B	CCDC64B	ENSG00000162069	-0.385993	7.20769	-3.09847	0.48752
229787_s_at	NA	NA	NA	-1.55319	6.28716	-3.09791	0.48752
224492_s_at	zinc finger protein 627	ZNF627	ENSG00000198551	1.35723	10.4148	3.09732	0.48752
225856_at	NA	NA	NA	1.6268	8.77891	3.09705	0.48752
204510_at	cell division cycle 7 homolog (S. cerevisiae)	CDC7	ENSG00000097046	2.02181	8.39725	3.09694	0.48752
217893_s_at	akirin 1	AKIRIN1	ENSG00000174574	1.08147	8.22648	3.09635	0.48752
231133_at	coiled-coil domain containing 164	CCDC164	ENSG00000157856	-0.293551	5.48121	-3.09504	0.48752
236528_at	NA	NA	NA	-1.39063	5.56535	-3.09481	0.48752
239231_at	NA	NA	NA	1.55981	9.02809	3.09461	0.48752
221897_at	tripartite motif containing 52	TRIM52	ENSG00000183718	-1.85499	8.57835	-3.09458	0.48752
209704_at	metal response element binding transcription factor 2	MTF2	ENSG00000143033	1.40428	8.34043	3.09456	0.48752
203128_at	serine palmitoyltransferase, long chain base subunit 2	SPTLC2	ENSG00000100596	0.491606	6.72198	3.0939	0.48752
211624_s_at	dopamine receptor D2	DRD2	ENSG00000149295	-0.299467	5.78698	-3.09387	0.48752
238684_at	SET domain, bifurcated 2	SETDB2	ENSG00000136169	1.53074	6.63594	3.09302	0.48752
239972_at	NA	NA	NA	-0.288697	6.25314	-3.09274	0.48752
207957_s_at	protein kinase C, beta	PRKCB	ENSG00000166501	1.85015	8.36735	3.09267	0.48752
214472_at	NA	NA	NA	-0.312802	5.48885	-3.09206	0.48752
1557677_a_at	tripartite motif family-like 1	TRIML1	ENSG00000184108	-0.373465	6.85747	-3.09185	0.48752
1566816_at	fibroblast growth factor 22	FGF22	ENSG00000070388	-0.347005	6.88202	-3.0916	0.48752
213277_at	zinc finger protein 36, C3H type-like 1	ZFP36L1	ENSG00000185650	-0.406091	6.98985	-3.09156	0.48752
201739_at	serum/glucocorticoid regulated kinase 1	SGK1	ENSG00000118515	1.70268	9.10894	3.0912	0.48752
212098_at	mannosyl (alpha-1,6-)-glycoprotein beta-1,6-N-acetyl-glucosaminyltransferase	MGAT5	ENSG00000152127	0.884941	8.87236	3.09115	0.48752
212282_at	transmembrane protein 97	TMEM97	ENSG00000109084	-0.931122	10.637	-3.09083	0.48752
1554250_s_at	tripartite motif containing 73	TRIM73	ENSG00000178809	-0.951349	6.22291	-3.09056	0.48752
206798_x_at	deleted in lung and esophageal cancer 1	DLEC1	ENSG00000008226	-0.501086	7.58471	-3.09036	0.48752
1557771_at	forkhead-associated (FHA) phosphopeptide binding domain 1	FHAD1	ENSG00000142621	-0.357912	6.25231	-3.09026	0.48752
201434_at	tetratricopeptide repeat domain 1	TTC1	ENSG00000113312	1.71366	8.66036	3.08969	0.48752
206118_at	signal transducer and activator of transcription 4	STAT4	ENSG00000138378	1.71926	6.53143	3.08963	0.48752
211323_s_at	inositol 1,4,5-trisphosphate receptor, type 1	ITPR1	ENSG00000150995	-1.41621	7.56757	-3.08844	0.48752
215017_s_at	formin binding protein 1-like	FNBP1L	ENSG00000137942	1.41866	11.0165	3.08844	0.48752
211324_s_at	NA	NA	NA	-0.432838	5.22418	-3.08837	0.48752
201921_at	NA	NA	NA	1.12914	11.9147	3.08804	0.48752
241519_at	histone cluster 1, H2ba	HIST1H2BA	ENSG00000146047	-0.285404	5.00342	-3.08789	0.48752
227326_at	matrix-remodelling associated 7	MXRA7	ENSG00000182534	-0.535186	6.99271	-3.08761	0.48752
1557233_at	uncharacterized LOC285441	LOC285441	NA	-0.367102	5.90165	-3.08718	0.48752
216409_at	acyl-CoA synthetase long-chain family member 6	ACSL6	ENSG00000164398	-0.454499	7.24408	-3.08701	0.48752
227100_at	beta 1,3-galactosyltransferase-like	B3GALTL	ENSG00000187676	1.79803	8.57041	3.08661	0.48752
227135_at	N-acylethanolamine acid amidase	NAAA	ENSG00000138744	2.15202	7.46964	3.086	0.48752
227901_at	uncharacterized LOC648987	LOC648987	NA	-0.50357	8.03742	-3.08578	0.48752
200621_at	cysteine and glycine-rich protein 1	CSRP1	ENSG00000159176	1.20528	9.18674	3.08559	0.48752
237220_at	NA	NA	NA	-0.33553	6.04276	-3.08515	0.487572
1558021_at	Rab9 effector protein with kelch motifs	RABEPK	ENSG00000136933	-0.245011	5.09432	-3.08409	0.487918
237383_at	NA	NA	NA	-1.91847	7.56639	-3.08393	0.487918
239581_at	ADP-ribosylation factor-like 10	ARL10	ENSG00000175414	-0.44752	6.75824	-3.08336	0.48806
208881_x_at	isopentenyl-diphosphate delta isomerase 1	IDI1	ENSG00000067064	1.42037	10.8332	3.08289	0.488135
211938_at	eukaryotic translation initiation factor 4B	EIF4B	ENSG00000063046	-0.611158	12.2413	-3.08083	0.488584
1557316_at	NA	NA	NA	-0.544236	7.28353	-3.08048	0.488584
237115_at	NA	NA	NA	-0.464813	6.58686	-3.08018	0.488584
200762_at	dihydropyrimidinase-like 2	DPYSL2	ENSG00000092964	1.05797	12.7836	3.08012	0.488584
209882_at	Ras-like without CAAX 1	RIT1	ENSG00000143622	1.4629	8.33274	3.07997	0.488584
217400_at	NA	NA	NA	0.308603	5.20472	3.0798	0.488584
1558651_at	uncharacterized LOC100507462	LOC100507462	NA	-0.169397	4.90843	-3.07924	0.488584
218856_at	tumor necrosis factor receptor superfamily, member 21	TNFRSF21	ENSG00000146072	-1.32271	8.57041	-3.07901	0.488584
225254_at	coiled-coil domain containing 97	CCDC97	ENSG00000142039	-0.472179	7.36242	-3.079	0.488584
1565689_at	NA	NA	NA	-0.742224	7.40422	-3.07807	0.488932
222929_at	family with sequence similarity 160, member B2	FAM160B2	ENSG00000158863	-0.537166	7.22025	-3.07778	0.488932
203126_at	inositol(myo)-1(or 4)-monophosphatase 2	IMPA2	ENSG00000141401	1.28084	8.32483	3.07683	0.489066
210670_at	pancreatic polypeptide	PPY	ENSG00000108849	-0.303595	5.75101	-3.0762	0.489066
1555878_at	ribosomal protein S24	RPS24	ENSG00000138326	2.37978	7.83067	3.07574	0.489066
224675_at	mesoderm development candidate 2	MESDC2	ENSG00000117899	1.86538	11.3359	3.07554	0.489066
242116_x_at	NA	NA	NA	-0.868923	4.97154	-3.07514	0.489066
1557295_a_at	NA	NA	NA	-0.20603	5.25268	-3.07467	0.489066
222475_at	SAP30 binding protein	SAP30BP	ENSG00000161526	-0.600961	9.05459	-3.07463	0.489066
225012_at	high density lipoprotein binding protein	HDLBP	ENSG00000115677	-0.895782	7.53897	-3.0743	0.489066
219667_s_at	B-cell scaffold protein with ankyrin repeats 1	BANK1	ENSG00000153064	2.97049	6.12577	3.07423	0.489066
205677_s_at	deleted in lymphocytic leukemia 1 (non-protein coding)	DLEU1	NA	2.25555	9.44292	3.074	0.489066
205658_s_at	small nuclear RNA activating complex, polypeptide 4, 190kDa	SNAPC4	ENSG00000165684	-0.505375	6.9823	-3.07362	0.489086
225086_at	family with sequence similarity 98, member B	FAM98B	ENSG00000171262	1.26079	10.8121	3.07167	0.489557
243726_at	NA	NA	NA	-0.37231	6.08263	-3.07164	0.489557
241620_at	structural maintenance of chromosomes flexible hinge domain containing 1	SMCHD1	ENSG00000101596	-0.829732	5.20799	-3.07156	0.489557
213387_at	ATPase family, AAA domain containing 2B	ATAD2B	ENSG00000119778	1.13131	8.13832	3.07128	0.489557
221637_s_at	chromosome 11 open reading frame 48	C11orf48	ENSG00000162194	1.6197	11.5968	3.07115	0.489557
236921_at	NA	NA	NA	-2.63876	6.73811	-3.07029	0.489698
223242_s_at	major facilitator superfamily domain containing 11	MFSD11	ENSG00000092931	1.44131	8.68343	3.07024	0.489698
209723_at	serpin peptidase inhibitor, clade B (ovalbumin), member 9	SERPINB9	ENSG00000170542	1.61108	6.68964	3.06882	0.490439
1560716_at	NA	NA	NA	-0.253373	5.47519	-3.06784	0.490808
229029_at	calcium/calmodulin-dependent protein kinase IV	CAMK4	ENSG00000152495	-0.520285	6.95549	-3.06757	0.490808
224164_at	tropomyosin 3	TPM3	ENSG00000143549	2.14769	8.40274	3.06678	0.490959
225136_at	pleckstrin homology domain containing, family A (phosphoinositide binding specific) member 2	PLEKHA2	ENSG00000169499	0.87773	10.8801	3.06635	0.490959
208969_at	NADH dehydrogenase (ubiquinone) 1 alpha subcomplex, 9, 39kDa	NDUFA9	ENSG00000139180	0.853013	10.2648	3.06626	0.490959
214214_s_at	complement component 1, q subcomponent binding protein	C1QBP	ENSG00000108561	1.25959	11.3951	3.06586	0.490959
205187_at	SMAD family member 5	SMAD5	ENSG00000113658	0.942608	5.66368	3.06558	0.490959
229871_at	sterile alpha motif domain containing 4B	SAMD4B	ENSG00000179134	2.71414	7.4403	3.06415	0.491711
229500_at	solute carrier family 30 (zinc transporter), member 9	SLC30A9	ENSG00000014824	2.52594	7.41822	3.06321	0.492116
1564521_x_at	protein arginine methyltransferase 5	PRMT5	ENSG00000100462	1.36098	10.0764	3.06235	0.492373
220610_s_at	leucine rich repeat (in FLII) interacting protein 2	LRRFIP2	ENSG00000093167	-2.2038	9.22726	-3.06177	0.492373
226367_at	lysine (K)-specific demethylase 5A	KDM5A	ENSG00000073614	-1.31706	6.45523	-3.06137	0.492373
209004_s_at	F-box and leucine-rich repeat protein 5	FBXL5	ENSG00000118564	0.900986	11.2939	3.06129	0.492373
[truncated: 48,053 more rows]
